# Supplementary material for: In-Vivo Fusion of Human Cancer and Hamster Stromal Cells Permanently Transduces and Transcribes Human DNA
Source: PLoS One. 2014 Sep 26;9(9):e107927. doi: 10.1371/journal.pone.0107927 (PMC4178054; doi:10.1371/journal.pone.0107927)
Supplement: Table S1 — All probe sets found to be expressed in any of the four human-hamster hybrid samples. (XLSX) [file pone.0107927.s002.xlsx]

## Sheet: Table 1
Table S1. All Probe Sets found to be Expressed in Any of the Four Human-Hamster Hybrid Samples
(3759 probe sets; 3107 unique Entrez Gene IDs)
Probe Set ID	Primary Gene Symbol	Gene Title	All Gene Symbols	Chromosomal Location	Chromosome	Ensembl	Entrez Gene	SwissProt	OMIM	RefSeq Protein ID	RefSeq Transcript ID	Representative Public ID	UniGene ID		IMM001 vs IMM006 FC	IMM002 vs IMM006 FC	IMM003 vs IMM006 FC	IMM004 vs IMM006 FC		IMM001-U133_X3P.mas5-Detection p-value	IMM002-U133_X3P.mas5-Detection p-value	IMM003-U133_X3P.mas5-Detection p-value	IMM004-U133_X3P.mas5-Detection p-value	IMM006-U133_X3P.mas5-Detection p-value
Hs.274260.2.S1_3p_at	ABCC6	ATP-binding cassette, sub-family C (CFTR/MRP), member 6	ABCC6	chr16p13.1	16	ENSG00000091262	368	A2RRN8 /// A8Y988 /// B4DPE1 /// E7ESW8 /// F5GWQ0 /// H0Y2L3 /// I3L1Z6 /// O95255 /// Q8TCY8	177850 /// 264800 /// 603234 /// 614473	NP_001072996 /// NP_001162	NM_001079528 /// NM_001171	AI074459	Hs.442182		3.65796	5.28255	4.4288	2.99574		0.0302734	0.00415039	0.00585938	0.0224609	0.303711
g12382772_3p_at	CARD11	caspase recruitment domain family, member 11	CARD11	chr7p22	7	ENSG00000198286	84433	E2QRC0 /// H7BY05 /// Q8TES3 /// Q9BXL7	607210	NP_115791	NM_032415	AF322641.1	Hs.648101		5.36653	3.13662	4.77504	4.43467		0.0107422	0.0185547	0.00805664	0.0141602	0.149658
g4502722_3p_at	CDH3	cadherin 3, type 1, P-cadherin (placental)	CDH3	chr16q22.1	16	ENSG00000062038	1001	B4DLF0 /// P22223	114021 /// 225280 /// 601553	NP_001784	NM_001793	NM_001793.1	Hs.191842		3.59371	5.76628	4.16758	9.47216		0.0302734	0.0185547	0.00585938	0.043457	0.334473
g2429159_3p_a_at	CFLAR	CASP8 and FADD-like apoptosis regulator	CFLAR	chr2q33-q34	2	ENSG00000003402	8837	B4DJE0 /// B4DMB6 /// B4E361 /// C9JK38 /// F8WBH9 /// O15519 /// Q59F61	603599	NP_001120655 /// NP_001120656 /// NP_001189444 /// NP_001189445 /// NP_001189446 /// NP_001189447 /// NP_001189448 /// NP_003870	NM_001127183 /// NM_001127184 /// NM_001202515 /// NM_001202516 /// NM_001202517 /// NM_001202518 /// NM_001202519 /// NM_003879	AF009619.1	Hs.390736		293.98	41.7219	49.434	66.6913		0.0185547	0.0644531	0.000244141	0.0239258	0.828613
g12653688_3p_a_at	DARS	aspartyl-tRNA synthetase	DARS	chr2q21.3	2	ENSG00000115866	1615	C9J7S3 /// C9JLC1 /// C9JQM9 /// H7BZ35 /// H7C278 /// P14868 /// Q68CR9	603084	NP_001340	NM_001349	BC000629.1	Hs.503787		3.90377	3.32073	4.90969	2.55693		0.0375977	0.0561523	0.0239258	0.0561523	0.0952148
g4503430_3p_at	DYSF	dysferlin, limb girdle muscular dystrophy 2B (autosomal recessive)	DYSF	chr2p13.3	2	ENSG00000135636	8291	B7Z2R1 /// B7Z8G4 /// O75923 /// Q8TCI0	253601 /// 254130 /// 603009 /// 606768	NP_001123927 /// NP_001124448 /// NP_001124449 /// NP_001124450 /// NP_001124451 /// NP_001124452 /// NP_001124453 /// NP_001124454 /// NP_001124455 /// NP_001124456 /// NP_001124457 /// NP_001124458 /// NP_001124459 /// NP_003485	NM_001130455 /// NM_001130976 /// NM_001130977 /// NM_001130978 /// NM_001130979 /// NM_001130980 /// NM_001130981 /// NM_001130982 /// NM_001130983 /// NM_001130984 /// NM_001130985 /// NM_001130986 /// NM_001130987 /// NM_003494	NM_003494.1	Hs.252180		4.47457	6.03762	6.3806	5.17105		0.0375977	0.0107422	0.0107422	0.0375977	0.334473
g4758231_3p_x_at	ECEL1	endothelin converting enzyme-like 1	ECEL1	chr2q37.1	2	ENSG00000171551	9427	H7C3M0 /// O95672 /// Q86SN0	605896	NP_004817	NM_004826	NM_004826.1	Hs.26880		6.95553	6.10668	3.35962	6.58114		0.0239258	0.0302734	0.0302734	0.0185547	0.567627
g11065890_3p_a_at	F11R	F11 receptor	F11R	chr1q21.2-q21.3	1	ENSG00000158769	50848	B7Z5W1 /// B7Z941 /// Q6FIB4 /// Q9Y5B2 /// Q9Y624	605721	NP_058642	NM_016946 /// NM_144501 /// NM_144502 /// NM_144503 /// NM_144504	AF191495.1	Hs.517293		2.24754	2.10782	2.03232	2.48482		0.0461426	0.0141602	0.0561523	0.0561523	0.0805664
1568609_3p_s_at	FAM91A2	family with sequence similarity 91, member A2 /// uncharacterized FLJ39739 /// uncharacterized LOC100286793 /// uncharacterized LOC728855 /// uncharacterized LOC728875	FAM91A2 /// FLJ39739 /// LOC100286793 /// LOC728855 /// LOC728875	chr1q21.1	1	ENSG00000215863 /// ENSG00000223804 /// ENSG00000232151 /// ENSG00000235398 /// ENSG00000236943	100286793 /// 388685 /// 57234 /// 728855 /// 728875	P0C866 /// Q8N8A9	---	---	NM_207400 /// NR_024510 /// NR_024511 /// NR_024584 /// NR_027468 /// NR_027469 /// NR_046135 /// NR_046136 /// NR_046137 /// NR_046138 /// NR_046139 /// XR_040635	AL118843	Hs.456578		4.36188	5.60387	10.0176	2.82822		0.0375977	0.0302734	0.000244141	0.0141602	0.219482
Hs.325905.0.A1_3p_x_at	FUT7	fucosyltransferase 7 (alpha (1,3) fucosyltransferase)	FUT7	chr9q34.3	9	ENSG00000180549	2529	Q11130	602030	NP_004470	NM_004479	AA767713	Hs.457		2.80151	2.00559	3.53796	2.28944		0.0239258	0.0141602	0.0107422	0.0461426	0.067627
Hs.146084.0.A1_3p_at	GPAT2	glycerol-3-phosphate acyltransferase 2, mitochondrial	GPAT2	chr2q11.1	2	ENSG00000186281	150763	B4DNZ9 /// B4DZF3 /// B4DZH1 /// C9JYV5 /// E9PE95 /// Q6NUI2 /// Q86YV7	---	NP_997211	NM_207328	AW082827	Hs.348629		3.30096	5.57234	3.91067	5.31917		0.0141602	0.0239258	0.0561523	0.0141602	0.246094
g6912587_3p_at	GTPBP6	GTP binding protein 6 (putative)	GTPBP6	chrXp22.33; Yp11.32	X	ENSG00000178605	8225	B4DJB5 /// B4DPB2 /// H0Y2S1 /// H7BYW4 /// O43824 /// Q8N2Q6	300124	NP_036359	NM_012227	NM_012227.1	Hs.437145		3.65872	6.71877	3.89448	4.28556		0.0107422	0.0375977	0.000244141	0.000244141	0.111572
g5803174_3p_x_at	GUSBP2	glucuronidase, beta pseudogene 2 /// glucuronidase, beta pseudogene 3 /// glucuronidase, beta pseudogene 9 /// glucuronidase, beta pseudogene /// glucuronidase, beta pseudogene /// glucuronidase, beta pseudogene	GUSBP2 /// GUSBP3 /// GUSBP9 /// LOC100170939 /// SMA4 /// SMA5	chr5q13 /// chr5q13.2 /// chr6p21	5	ENSG00000196302 /// ENSG00000198237 /// ENSG00000215158 /// ENSG00000235558 /// ENSG00000239650 /// ENSG00000241549 /// ENSG00000253203 /// ENSG00000253333 /// ENSG00000253366 /// ENSG00000253816 /// ENSG00000254701 /// ENSG00000263035 /// ENSG00000263113 /// ENSG00000263330	100049076 /// 100170939 /// 11039 /// 11042 /// 387036 /// 653188	B7ZVW5 /// Q15486	---	---	NM_001033523 /// NM_006780 /// NM_021036 /// NM_021652 /// NR_003504 /// NR_024054 /// NR_027386 /// NR_029426 /// NR_033968 /// NR_034021	NM_006780.1	Hs.631974		2.10682	2.59356	2.17228	3.75987		0.0239258	0.0302734	0.0375977	0.0302734	0.5
Hs.183274.0.A1_3p_at	HOXB8	homeobox B8	HOXB8	chr17q21.3	17	ENSG00000120068	3218	I3L221 /// I3L383 /// I3L3R1 /// P17481 /// Q8N8T3	142963	NP_076921	NM_024016	AI277015	Hs.514292		894.468	375.46	2718.48	1176.8		0.00415039	0.00292969	0.000244141	0.00195313	0.901856
Hs2.376165.1.S1_3p_at	LOC286068	uncharacterized LOC286068	LOC286068	chr8q11.21	8	---	286068	---	---	---	---	AK096200.1	Hs.555244		4.61195	4.23074	3.66518	5.74042		0.0227051	0.00415039	0.0107422	0.0239258	0.366211
Hs.79741.1.S1_3p_at	MREG	melanoregulin	MREG	chr2q35	2	ENSG00000118242	55686	Q8N565	609207	NP_060470	NM_018000	BG167210	Hs.620391		21.7571	20.6467	13.8424	21.8003		0.0285645	0.0439453	0.0375977	0.0544434	0.665527
Hs.129782.1.S1_3p_a_at	MUC3A	mucin 3A, cell surface associated /// mucin 3B, cell surface associated	MUC3A /// MUC3B	chr7q22	7	---	4584 /// 57876	H0Y6M1 /// Q02505 /// Q9H195 /// Q9H3Q6	158371 /// 191390 /// 605633	XP_001725406 /// XP_003403600 /// XP_003403602 /// XP_003403848 /// XP_003403880	XM_001725354 /// XM_003403552 /// XM_003403554 /// XM_003403800 /// XM_003403832	AF113616	Hs.489354		2.21158	6.99167	6.96114	5.61533		0.0234375	0.00292969	0.0078125	0.00292969	0.477539
Hs.129782.0.S1_3p_a_at	MUC3A	mucin 3A, cell surface associated /// mucin 3B, cell surface associated	MUC3A /// MUC3B	chr7q22	7	---	4584 /// 57876	H0Y6M1 /// Q02505 /// Q9H195 /// Q9H3Q6	158371 /// 191390 /// 605633	XP_001725406 /// XP_003403600 /// XP_003403602 /// XP_003403848 /// XP_003403880	XM_001725354 /// XM_003403552 /// XM_003403554 /// XM_003403800 /// XM_003403832	AB038783.1	Hs.489354		2.70315	4.63313	4.09424	3.65939		0.0322266	0.0078125	0.0322266	0.0234375	0.230469
g13376118_3p_at	NAA40	N(alpha)-acetyltransferase 40, NatD catalytic subunit, homolog (S. cerevisiae)	NAA40	chr11q13.1	11	ENSG00000110583	79829	B4DR03 /// B4DU10 /// B4E0W9 /// F2YHM7 /// F5GXF6 /// F5GY41 /// F5H2C9 /// Q86UY6	---	NP_079047	NM_024771	NM_024771.1	Hs.523753		18.9572	23.3488	27.7896	18.5035		0.015625	0.0644531	0.046875	0.046875	0.396484
Hs2.120250.2.S1_3p_a_at	PARP15	poly (ADP-ribose) polymerase family, member 15	PARP15	chr3q21.1	3	ENSG00000173200	165631	B3KUL9 /// B7ZL48 /// C9J7L3 /// F5H8I1 /// Q460N3	612066	NP_001106995 /// NP_689828	NM_001113523 /// NM_152615	AK097515.1	Hs.120250		18.0381	29.345	17.0477	22.6554		0.0302734	0.0239258	0.0461426	0.0561523	0.5
Hs.147381.0.A1_3p_at	POU2F2	POU class 2 homeobox 2	POU2F2	chr19q13.2	19	---	5452	B5ME60 /// E9PK32 /// E9PNC9 /// E9PR37 /// H0YKT2 /// H0YLD5 /// H0YLL6 /// H0YMY4 /// H0YNG1 /// H0YNL2 /// H0YNW1 /// P09086 /// Q16624 /// Q16638 /// Q9UMI6 /// Q9UMJ4	164176	NP_001193954 /// NP_001193955 /// NP_001234923 /// NP_002689	NM_001207025 /// NM_001207026 /// NM_001247994 /// NM_002698	BF509229	Hs.147381		3.20257	8.50087	4.39223	8.43956		0.0185547	0.00805664	0.0375977	0.0302734	0.19458
g12652612_3p_at	PPARA	peroxisome proliferator-activated receptor alpha	PPARA	chr22q13.31	22	ENSG00000186951	5465	B0G0X3 /// B0QYX1 /// B0QYX2 /// B2R4U0 /// F1D8S4 /// F5H1U1 /// O75780 /// Q07869 /// Q86SF0	170998	NP_001001928 /// NP_005027	NM_001001928 /// NM_001001929 /// NM_001001930 /// NM_005036 /// NM_032644	BC000052.1	Hs.103110		7.8981	4.16364	3.64581	6.09202		0.0078125	0.0117188	0.0566406	0.0429688	0.0732422
Hs.101150.0.A1_3p_at	PPP1R18	protein phosphatase 1, regulatory subunit 18	PPP1R18	chr6p21.3	6	ENSG00000146112 /// ENSG00000206485 /// ENSG00000225060 /// ENSG00000229998 /// ENSG00000230341 /// ENSG00000231247 /// ENSG00000234000 /// ENSG00000236428	170954	B1AZZ6 /// F8WBK4 /// G8JLJ4 /// Q6NYC8 /// Q6ZTV1	610990	NP_001128342 /// NP_597728 /// XP_003403645	NM_001134870 /// NM_133471 /// XM_003403597	BG251556	Hs.101150		2.58693	3.26584	3.41989	2.28026		0.0461426	0.00292969	0.00805664	0.0107422	0.067627
241669_3p_x_at	PRKD2	protein kinase D2	PRKD2	chr19q13.3	19	---	25865	A0JLT6 /// B4DTS2 /// B4E125 /// Q8N2H2 /// Q8NCK8 /// Q9BZL6	607074	NP_001073349 /// NP_001073350 /// NP_001073351 /// NP_057541	NM_001079880 /// NM_001079881 /// NM_001079882 /// NM_016457	AI251399	Hs.466987		2.51504	2.87466	2.57737	2.64563		0.00292969	0.0239258	0.00585938	0.0185547	0.171387
1555620_3p_a_at	PTGIR	prostaglandin I2 (prostacyclin) receptor (IP)	PTGIR	chr19q13.3	19	ENSG00000160013	5739	B2RCU1 /// P43119 /// Q2YD89	600022	NP_000951	NM_000960	BC017857.1	Hs.458324		6.51263	5.61627	7.47923	6.81591		0.0302734	0.0107422	0.0302734	0.0185547	0.5
Hs.241205.0.S1_3p_a_at	PXMP4	peroxisomal membrane protein 4, 24kDa	PXMP4	chr20q11.22	20	ENSG00000101417	11264	A2A2I7 /// B4DLI8 /// B4DWH1 /// Q6FIF5 /// Q9Y6I8	---	NP_009169 /// NP_899634	NM_007238 /// NM_183397	BF057649	Hs.654857		8.08338	7.08477	8.55431	7.02427		0.0439453	0.0561523	0.0375977	0.00585938	0.533936
Hs.210778.1.A1_3p_at	QRSL1	glutaminyl-tRNA synthase (glutamine-hydrolyzing)-like 1	QRSL1	chr6q21	6	ENSG00000130348	55278	B2RBJ8 /// Q9H0R6	---	NP_060762	NM_018292	AK022251.1	Hs.406917		7.02259	5.0348	9.22632	13.3621		0.0239258	0.0375977	0.0239258	0.0302734	0.466064
g5454081_3p_at	RBM17	RNA binding motif protein 17	RBM17	chr10p15.1	10	ENSG00000134453	84991	Q5W009 /// Q5W012 /// Q96I25	606935	NP_001139019 /// NP_116294	NM_001145547 /// NM_032905	NM_006450.1	Hs.498548		3.77055	5.38564	8.5884	3.92283		0.0561523	0.0561523	0.0375977	0.0141602	0.0952148
g4506520_3p_a_at	RGS9	regulator of G-protein signaling 9	RGS9	chr17q24	17	ENSG00000108370	8787	A8K1G1 /// B4DWX8 /// E9PD91 /// O75916 /// Q4G1B2 /// Q4QRI4	604067 /// 608415	NP_001075424 /// NP_001159405 /// NP_003826	NM_001081955 /// NM_001165933 /// NM_003835	NM_003835.1	Hs.664380		2.7297	3.52223	6.54013	4.41142		0.0561523	0.0185547	0.00415039	0.000244141	0.111572
g12751054_3p_s_at	RPS6	ribosomal protein S6	RPS6	chr9p21	9	ENSG00000137154	6194	A2A3R5 /// A2A3R6 /// P62753 /// Q96DV6 /// Q9BZU1	180460	NP_001001	NM_001010	AF274945.1	Hs.408073		3.67002	2.83992	2.48174	3.21164		0.00805664	0.0302734	0.0561523	0.0185547	0.129639
4871689C_3p_s_at	SEMA3F	sema domain, immunoglobulin domain (Ig), short basic domain, secreted, (semaphorin) 3F	SEMA3F	chr3p21.3	3	ENSG00000001617	6405	C9IYS6 /// C9J1V2 /// C9J4H5 /// C9JPG5 /// C9JQ85 /// H7C4A2 /// Q13275 /// Q59G50	601124	NP_004177	NM_004186	---	Hs.32981		7.21664	6.93214	15.6766	10.9955		0.0185547	0.0239258	0.0302734	0.0185547	0.19458
35666_3p_at	SEMA3F	sema domain, immunoglobulin domain (Ig), short basic domain, secreted, (semaphorin) 3F	SEMA3F	chr3p21.3	3	ENSG00000001617	6405	C9IYS6 /// C9J1V2 /// C9J4H5 /// C9JPG5 /// C9JQ85 /// H7C4A2 /// Q13275 /// Q59G50	601124	NP_004177	NM_004186	---	Hs.32981		12.1591	17.4151	25.1072	29.1454		0.0114474	0.000804598	0.000388206	0.00135385	0.52062
Hs2.132171.1.S1_3p_x_at	SLC9A5	solute carrier family 9, subfamily A (NHE5, cation proton antiporter 5), member 5	SLC9A5	chr16q22.1	16	ENSG00000262691	6553	F8WDV9 /// H3BNX0 /// H3BNY2 /// H3BP05 /// Q14940 /// Q9NSW9	600477	NP_004585	NM_004594	AK021876.1	Hs.439650		5.44946	10.0659	5.99267	5.61638		0.0185547	0.0461426	0.0107422	0.00805664	0.5
g8923482_3p_s_at	SSH3	slingshot homolog 3 (Drosophila)	SSH3	chr11q13.2	11	ENSG00000172830	54961	C9JUG3 /// E9PIT5 /// E9PJJ6 /// E9PMS1 /// Q8TE77	606780	NP_060327	NM_017857 /// NM_018276	NM_017857.1	Hs.29173		2.91184	5.05716	2.40916	8.29825		0.0375977	0.0107422	0.0561523	0.0185547	0.149658
Hs.126067.0.A1_3p_at	TMEM184A	transmembrane protein 184A	TMEM184A	chr7p22.3	7	ENSG00000164855	202915	B7WNT3 /// C9J4I0 /// C9JDD9 /// C9JKG9 /// F8W8F1 /// F8WEG1 /// Q6ZMB5	---	NP_001091089	NM_001097620 /// NM_152689	AA890722	Hs.592174		3.70411	5.27901	7.60779	6.69184		0.0239258	0.0302734	0.0141602	0.0461426	0.171387
Hs.103978.0.S1_3p_x_at	TSSK2	testis-specific serine kinase 2	TSSK2	chr22q11.21	22	ENSG00000206203	23617	A0ZT99 /// Q96PF2	610710	NP_443732	NM_053006	AI652441	Hs.740826		4.3488	6.06772	6.81897	4.79231		0.0375977	0.00195313	0.0239258	0.0302734	0.366211
Hs.163546.0.A1_3p_x_at	UBE2E1	Ubiquitin-conjugating enzyme E2E 1	UBE2E1	chr3p24.2	3	---	7324	B7Z306 /// C9J2P0 /// C9J8K2 /// H7C061 /// P51965	602916	NP_001189405 /// NP_003332 /// NP_872607	NM_001202476 /// NM_003341 /// NM_182666	BG164006	Hs.164853		2.10162	4.20594	2.93811	3.3517		0.0561523	0.00805664	0.00292969	0.00585938	0.0952148
Hs.128691.0.S1_3p_at	ZFHX2	zinc finger homeobox 2	ZFHX2	chr14q11.2	14	ENSG00000136367	85446	A2RRC6 /// B7ZM83 /// B9EK48 /// C9JSX6 /// G3V3N5 /// H0YL44 /// Q9C0A1	---	NP_207646	NM_033400	BE673662	Hs.508937		3.01564	4.47685	6.99198	8.10875		0.0561523	0.0107422	0.00585938	0.0375977	0.0952148
g7705880_3p_a_at	ZNF580	zinc finger protein 580	ZNF580	chr19q13.42	19	ENSG00000213015	51157	Q9UK33	---	NP_001156895 /// NP_057286 /// NP_996998	NM_001163423 /// NM_016202 /// NM_207115	NM_016202.1	Hs.631551		3.15706	3.14331	3.45327	4.28394		0.00805664	0.00292969	0.00585938	0.00195313	0.067627
Hs2.382188.1.S1_3p_x_at	ART1	ADP-ribosyltransferase 1	ART1	chr11p15	11	---	417	P52961	601625	NP_004305	NM_004314	BC017828.1	Hs.382188		2.48248	3.0684	2.82827	1.95666		0.0239258	0.0107422	0.00585938	0.00805664	0.219482
Hs2.385657.1.S1_3p_x_at	CALHM1	calcium homeostasis modulator 1	CALHM1	chr10q24.33	10	ENSG00000185933	255022	Q8IU99	612234	NP_001001412	NM_001001412	BC036208.1	Hs.680365		1.48371	2.14994	2.56452	3.12571		0.0185547	0.0375977	0.0302734	0.0375977	0.111572
Hs.218707.0.A1_3p_at	CCL28	chemokine (C-C motif) ligand 28	CCL28	chr5p12	5	ENSG00000151882	56477	A0N0Q3 /// D6RC73 /// D7RIE7 /// Q9NRJ3	605240	NP_683513	NM_019846 /// NM_148672	AW083576	Hs.656904		2.3563	5.06908	2.333	1.96523		0.0239258	0.00366211	0.00292969	0.0185547	0.432373
Hs.238465.0.S1_3p_x_at	DAB2IP	DAB2 interacting protein	DAB2IP	chr9q33.1-q33.3	9	ENSG00000136848	153090	B3KW96 /// F6R503 /// F8WA47 /// G3XA90 /// H0Y3A3 /// Q5VWQ8	609205	NP_115941 /// NP_619723	NM_032552 /// NM_138709	AB051530.1	Hs.522378		3.10862	2.62886	1.94116	2.79496		0.0012207	0.0012207	0.0012207	0.00585938	0.171387
g4758231_3p_at	ECEL1	endothelin converting enzyme-like 1	ECEL1	chr2q37.1	2	ENSG00000171551	9427	H7C3M0 /// O95672 /// Q86SN0	605896	NP_004817	NM_004826	NM_004826.1	Hs.26880		2.14152	3.75082	2.9517	1.95404		0.0302734	0.0012207	0.00195313	0.00292969	0.0952148
g6715603_3p_s_at	HBA1	hemoglobin, alpha 1 /// hemoglobin, alpha 2	HBA1 /// HBA2	chr16p13.3	16	ENSG00000188536 /// ENSG00000206172	3039 /// 3040	D1MGQ2 /// G3V1N2 /// P69905 /// Q9NQT3	140700 /// 141800 /// 141850 /// 604131 /// 613978	NP_000508 /// NP_000549	NM_000517 /// NM_000558	NM_000558.2	Hs.449630		1.66635	5.58128	4.86392	5.4482		0.0302734	0.0107422	0.0239258	0.0461426	0.246094
Hs.13781.0.S1_3p_at	KLHDC8B	kelch domain containing 8B	KLHDC8B	chr3p21.31	3	ENSG00000185909	200942	B4DFM2 /// F5GXL5 /// Q8IXV7 /// Q96DZ8	236000 /// 613169	NP_775817	NM_173546	AI160540	Hs.13781		0.730645	3.22437	2.55333	2.58617		0.0107422	0.00415039	0.000244141	0.00585938	0.0805664
g11231178_3p_a_at	LAIR1	leukocyte-associated immunoglobulin-like receptor 1	LAIR1	chr19q13.4	19	ENSG00000167613 /// ENSG00000262936 /// ENSG00000263205 /// ENSG00000263303	3903	A8MZ84 /// D3YTC8 /// F2Z2I1 /// Q6GTX8	602992	NP_002278 /// NP_068352	NM_002287 /// NM_021706 /// NM_021708	NM_021708.1	Hs.572535		2.1519	2.83271	1.83079	2.22958		0.0534668	0.0141602	0.0239258	0.00805664	0.111572
Hs.146164.0.A1_3p_at	LRRC37A2	Leucine rich repeat containing 37, member A2	LRRC37A2	chr17q21.31	17	---	474170	B3KRJ4 /// B7ZMC3 /// B7ZMC4 /// Q5YKG5	---	NP_001006608	NM_001006607	AV749670	Hs.740659		2.33131	2.14171	1.38445	2.25202		0.0302734	0.017334	0.0302734	0.00805664	0.129639
Hs.143253.1.S1_3p_x_at	PDCD7	programmed cell death 7	PDCD7	chr15q22.31	15	ENSG00000090470	10081	A3KMF9 /// B4E031 /// H0Y3F9 /// H3BT73 /// Q569I4 /// Q6IEG3 /// Q8N8D1	608138	NP_005698	NM_005707	AW953770	Hs.458596		1.78726	4.12719	4.55235	4.13439		0.0644531	0.0234375	0.0644531	0.0332031	0.173828
Hs2.278441.3.S1_3p_s_at	PPM1F	protein phosphatase, Mg2+/Mn2+ dependent, 1F	PPM1F	chr22q11.22	22	ENSG00000100034	9647	A8MX49 /// B3KX06 /// B5MCT7 /// B7Z2C3 /// C9J2F3 /// C9JL74 /// P49593 /// Q0VGL7 /// Q6IPC0	---	NP_055449	NM_014634	AF305840.1	Hs.112728		7.4287	0.797227	9.24342	2.51819		0.00585938	0.0141602	0.0012207	0.00292969	0.171387
Hs.281383.2.S1_3p_s_at	RTEL1	regulator of telomere elongation helicase 1 /// RTEL1-TNFRSF6B readthrough (non-protein coding) /// tumor necrosis factor receptor superfamily, member 6b, decoy	RTEL1 /// RTEL1-TNFRSF6B /// TNFRSF6B	chr20q13.3	20	ENSG00000026036 /// ENSG00000243509 /// ENSG00000258366	100533107 /// 51750 /// 8771	D6RA96 /// D6RBA3 /// F6WH68 /// F8W953 /// O95407 /// Q6EMV3 /// Q6EMV4 /// Q6ZNJ0 /// Q9NZ71	603361 /// 608833	NP_003814 /// NP_057518 /// NP_116575	NM_003823 /// NM_016434 /// NM_032945 /// NM_032957 /// NR_037882	AF217796	Hs.434878		1.62867	2.21259	3.25233	3.35066		0.0375977	0.00585938	0.0239258	0.0302734	0.067627
Hs.170019.1.S1_3p_a_at	RUNX3	runt-related transcription factor 3	RUNX3	chr1p36	1	ENSG00000020633	864	B4DT53 /// B4DVE5 /// E9PH34 /// F5H4J4 /// O14814 /// Q13761	600210	NP_001026850 /// NP_004341	NM_001031680 /// NM_004350	AJ238394	Hs.170019		2.74877	3.48926	4.92572	1.92392		0.0644531	0.015625	0.00976563	0.0332031	0.210938
g12081906_3p_x_at	SEMA6B	sema domain, transmembrane domain (TM), and cytoplasmic domain, (semaphorin) 6B	SEMA6B	chr19p13.3	19	ENSG00000167680	10501	B4DT36 /// F6IB19 /// F8W965 /// Q59G31 /// Q9BXR8 /// Q9H3T3	608873	NP_115484	NM_020241 /// NM_032108 /// NM_133327	AB022433.1	Hs.465642		0.910594	3.34927	2.9114	3.66823		0.0185547	0.0185547	0.0302734	0.0141602	0.0805664
Hs2.344088.1.S1_3p_at	TNFRSF13C	tumor necrosis factor receptor superfamily, member 13C	TNFRSF13C	chr22q13.1-q13.31	22	ENSG00000159958	115650	Q5H8V1 /// Q96RJ3	606269 /// 613494	NP_443177	NM_052945	NM_052945.2	Hs.344088		1.95996	2.50771	2.32652	3.40238		0.0375977	0.0185547	0.0561523	0.0302734	0.149658
Hs.210545.0.A1_3p_at	ACAP1	ArfGAP with coiled-coil, ankyrin repeat and PH domains 1	ACAP1	chr17p13.1	17	---	9744	I3L0K9 /// I3L268 /// I3L2Z4 /// I3L3X6 /// Q15027	607763	NP_055531	NM_014716	AI808637	Hs.337242		1.20731	0.750474	2.69458	2.9359		0.0375977	0.0461426	0.00805664	0.00805664	0.0805664
Hs.54973.1.S1_3p_at	CDH26	cadherin 26	CDH26	chr20q13.33	20	ENSG00000124215	60437	B9EG96 /// H7BY79 /// Q8IXH8 /// Q9NTY2	---	NP_068582 /// NP_817089	NM_021810 /// NM_177980	BG289314	Hs.729046		4.1762	1.99025	0.599444	2.02138		0.0239258	0.0561523	0.0302734	0.0107422	0.144531
Hs.11849.0.A1_3p_at	PNMA6A	paraneoplastic Ma antigen family member 6A /// paraneoplastic Ma antigen family member 6B /// paraneoplastic Ma antigen family member 6C /// paraneoplastic Ma antigen family member 6D	PNMA6A /// PNMA6B /// PNMA6C /// PNMA6D	chrXq28	X	ENSG00000224201 /// ENSG00000235961	100287428 /// 100287466 /// 728513 /// 84968	P0CW24 /// P0CW26 /// P0CZ20	---	NP_001164415 /// NP_001229248 /// NP_116271 /// XP_003403628	NM_001170944 /// NM_001242319 /// NM_032882 /// XM_003403580	BF508272	Hs.721963		1.51149	1.82433	2.59707	2.17803		0.0461426	0.0185547	0.0180664	0.0461426	0.0952148
Hs.110457.3.S1_3p_a_at	WHSC1	Wolf-Hirschhorn syndrome candidate 1	WHSC1	chr4p16.3	4	ENSG00000109685	7468	A2A2T2 /// D6R9V2 /// D6RFE7 /// D6RIS1 /// H0Y9L4 /// H0Y9U6 /// O96028 /// Q05CW4	194190 /// 602952	NP_001035889 /// NP_015627 /// NP_579877 /// NP_579878 /// NP_579889 /// NP_579890	NM_001042424 /// NM_007331 /// NM_014919 /// NM_133330 /// NM_133331 /// NM_133332 /// NM_133333 /// NM_133334 /// NM_133335 /// NM_133336	BF111870	Hs.113876		1.88274	2.30645	2.14325	1.81864		0.0561523	0.0302734	0.0239258	0.0561523	0.129639
Hs2.355246.2.S1_3p_at	ZNF491	zinc finger protein 491	ZNF491	chr19p13.2	19	---	126069	B4DMI8 /// C9IYV0 /// Q8N8L2	---	NP_689569	NM_152356	AK096593.1	Hs.631634		2.06408	2.25995	1.99085	0.981567		0.00585938	0.00756836	0.00292969	0.0141602	0.0952148
Hs.241334.0.A1_3p_at	ZNF618	zinc finger protein 618	ZNF618	chr9q32	9	---	114991	B1ALC2 /// B5MDS3 /// B9EG82 /// Q5T7W0 /// Q71JB3	---	NP_588615	NM_001040063 /// NM_133374	AA031404	Hs.349208		2.25723	0.914814	1.20358	2.03741		0.0102539	0.0561523	0.0107422	0.0461426	0.129639
g183226_3p_a_at	GCK	glucokinase (hexokinase 4)	GCK	chr7p15.3-p15.1	7	ENSG00000106633	2645	A7LFL1 /// C9JQD1 /// H7BXV0 /// P35557 /// Q53Y25	125851 /// 125853 /// 138079 /// 602485 /// 606176 /// 606391	NP_000153 /// NP_277042 /// NP_277043	NM_000162 /// NM_033507 /// NM_033508	M69051.1	Hs.1270		1.02525	0.818371	1.69832	2.53648		0.00805664	0.0107422	0.0107422	0.00292969	0.067627
g4557648_3p_at	HSD17B3	hydroxysteroid (17-beta) dehydrogenase 3	HSD17B3	chr9q22	9	ENSG00000130948	3293	P37058 /// Q5U0Q6 /// Q6FH62	264300 /// 605573	NP_000188	NM_000197	NM_000197.1	Hs.477		1.09985	1.75577	2.48376	1.3741		0.0375977	0.0461426	0.0185547	0.0107422	0.19458
g4504724_3p_at	IRF3	interferon regulatory factor 3	IRF3	chr19q13.3-q13.4	19	ENSG00000126456	3661	B2RAZ3 /// E2GIM5 /// E2GIM6 /// E2GIM7 /// E2GIM8 /// E2GIM9 /// Q14653 /// Q5FBY2 /// Q5FBY4 /// Q7Z5G6 /// Q96GL3	603734	NP_001184051 /// NP_001184052 /// NP_001184053 /// NP_001184054 /// NP_001184055 /// NP_001184056 /// NP_001184057 /// NP_001562	NM_001197122 /// NM_001197123 /// NM_001197124 /// NM_001197125 /// NM_001197126 /// NM_001197127 /// NM_001197128 /// NM_001571 /// NR_045568	NM_001571.1	Hs.75254		1.80082	2.39814	0.907732	1.73683		0.0107422	0.0185547	0.0561523	0.017334	0.129639
Hs2.375693.1.S1_3p_x_at	LOC100131541	Uncharacterized LOC100131541	LOC100131541	chr11q21	11	---	100131541	Q6UXQ5	---	---	XR_110905 /// XR_111212	AL832308.1	Hs.661972		0.963343	1.6814	1.73227	2.0163		0.0117188	0.0566406	0.0566406	0.0429688	0.137695
Hs.158491.0.A1_3p_at	LOC283177	uncharacterized LOC283177	LOC283177	chr11q25	11	ENSG00000255545	283177	---	---	---	NR_033852	AW291234	Hs.504390		1.47513	2.26375	1.75896	1.44394		0.0561523	0.00805664	0.00805664	0.0107422	0.27417
204927_3p_at	RASSF7	Ras association (RalGDS/AF-6) domain family (N-terminal) member 7	RASSF7	chr11p15.5	11	ENSG00000099849	8045	E9PM39 /// F8W7Q0 /// G5E9N9 /// H0YEI0 /// Q02833 /// Q3KP41	143023	NP_001137465 /// NP_001137466 /// NP_003466	NM_001143993 /// NM_001143994 /// NM_003475	NM_003475.1	Hs.72925		1.37234	1.28133	2.47208	1.78918		0.0302734	0.0561523	0.00585938	0.0461426	0.0805664
Hs.290835.0.A1_3p_at	UBE3C	ubiquitin protein ligase E3C	UBE3C	chr7q36.3	7	ENSG00000009335	9690	B4DHJ9 /// H7C0Y1 /// Q15386	614454	NP_055486	NM_014671	BF591310	Hs.118351		0.785917	1.46099	1.54198	2.47779		0.0461426	0.00415039	0.0537109	0.00585938	0.0952148
231907_3p_at	ABL2	v-abl Abelson murine leukemia viral oncogene homolog 2	ABL2	chr1q25.2	1	ENSG00000143322	27	D1MPS6 /// P42684	164690	NP_001129472 /// NP_001129473 /// NP_001161708 /// NP_001161709 /// NP_001161710 /// NP_001161711 /// NP_005149 /// NP_009298	NM_001136000 /// NM_001136001 /// NM_001168236 /// NM_001168237 /// NM_001168238 /// NM_001168239 /// NM_005158 /// NM_007314	AK025877.1	Hs.159472		15.8708	11.1163	8.82799	5.19183		0.000732422	0.0461426	0.013916	0.0910645	0.219482
Hs.278399.2.S1_3p_s_at	ACTG1P4	actin, gamma 1 pseudogene 4 /// amylase, alpha 2B (pancreatic) /// RNA-binding region (RNP1, RRM) containing 3	ACTG1P4 /// AMY2B /// RNPC3	chr1p21 /// chr1p21.1	1	ENSG00000185946 /// ENSG00000240038	280 /// 55599 /// 648740	A8K1C9 /// B3KTI1 /// C9J2Z5 /// C9JWK7 /// P19961 /// Q6YL44 /// Q96LT9	104660	NP_060089 /// NP_066188	NM_017619 /// NM_020978 /// NR_024438	AV699389	Hs.632423		11.0699	29.5932	29.0998	12.8875		0.0461426	0.0239258	0.0239258	0.125	0.753906
Hs.260238.2.S1_3p_a_at	AGK	acylglycerol kinase	AGK	chr7q34	7	ENSG00000006530 /// ENSG00000262327	55750	A4D1U5 /// B4DR72 /// B4E2Z8 /// Q53H12	212350 /// 610345 /// 614467	NP_060708	NM_018238	AJ278150.1	Hs.699361		17.826	12.6542	13.9594	11.8464		0.19458	0.0461426	0.0375977	0.0561523	0.72583
Hs.94814.0.S1_3p_s_at	AKT1S1	AKT1 substrate 1 (proline-rich)	AKT1S1	chr19q13.33	19	ENSG00000204673	84335	H9KV91 /// Q96B36	610221	NP_001092102 /// NP_001092103 /// NP_115751	NM_001098632 /// NM_001098633 /// NM_032375	BE790884	Hs.515542		25.5658	4.94178	20.3856	16.6469		0.0302734	0.0134277	0.0185547	0.111572	0.398926
g9506856_3p_at	APBB1IP	amyloid beta (A4) precursor protein-binding, family B, member 1 interacting protein	APBB1IP	chr10p12.1	10	ENSG00000077420	54518	B4E100 /// Q7Z5R6 /// Q8IYL7 /// Q9NWJ6	609036	NP_061916	NM_019043	NM_019043.1	Hs.310421		8.29927	11.8151	9.95321	12.5864		0.246094	0.0561523	0.000732422	0.0239258	0.533936
g4557332_3p_a_at	ARSB	arylsulfatase B	ARSB	chr5q11-q13	5	ENSG00000113273	411	A8K4A0 /// E5RHC4 /// P15848	253200 /// 611542	NP_000037 /// NP_942002	NM_000046 /// NM_198709	NM_000046.1	Hs.149103		14.254	7.79973	6.14996	9.11488		0.0012207	0.0561523	0.067627	0.0302734	0.366211
Hs.182906.0.A1_3p_at	ATCAY	ataxia, cerebellar, Cayman type	ATCAY	chr19p13.3	19	ENSG00000167654	85300	B3KWN7 /// B4DS11 /// C9J522 /// F5GWF4 /// Q86WG3	601238 /// 608179	NP_149053	NM_033064	AL566774	Hs.418055		7.17098	7.54471	5.77352	9.07091		0.149658	0.0185547	0.00585938	0.0375977	0.303711
g13325247_3p_at	ATP6V1E1	ATPase, H+ transporting, lysosomal 31kDa, V1 subunit E1	ATP6V1E1	chr22q11.1	22	ENSG00000131100	529	A8MUN4 /// P36543 /// Q53Y06	108746	NP_001034455 /// NP_001034456 /// NP_001687	NM_001039366 /// NM_001039367 /// NM_001696	BC004443.1	Hs.517338		7.55538	2.32673	2.58231	3.86849		0.0107422	0.129639	0.0375977	0.0239258	0.303711
228800_3p_x_at	AURKAIP1	aurora kinase A interacting protein 1	AURKAIP1	chr1p36.33	1	ENSG00000175756	54998	Q6PI41 /// Q9NWT8	609183	NP_001120701 /// NP_001120702 /// NP_060370	NM_001127229 /// NM_001127230 /// NM_017900	BE463815	Hs.632515		22.2869	9.10403	13.706	14.4967		0.0239258	0.27417	0.0461426	0.0461426	0.780518
Hs.332030.0.S1_3p_at	C10orf71	chromosome 10 open reading frame 71	C10orf71	chr10q11.23	10	ENSG00000177354	118461	B3KXR4 /// Q711P9 /// Q711Q0 /// Q96MH0 /// Q9BQV1	---	NP_001128668 /// NP_955629	NM_001135196 /// NM_199459	BG479806	Hs.585480		8.21058	2.69686	5.96054	5.55482		0.0375977	0.19458	0.0361328	0.0561523	0.72583
Hs2.153274.1.A1_3p_at	C1orf227	chromosome 1 open reading frame 227	C1orf227	chr1q32.3	1	ENSG00000185523	149643	Q537H7	---	NP_001019772	NM_001024601	BC035742.1	Hs.153274		2.15165	4.66217	3.31401	3.48793		0.219482	0.0107422	0.00195313	0.0185547	0.149658
g8922763_3p_at	C20orf20	chromosome 20 open reading frame 20	C20orf20	chr20q13.33	20	ENSG00000101189	55257	A8C4L5 /// Q9NV56	611157	NP_060740	NM_018270	NM_018270.1	Hs.590870		10.0727	8.343	3.17688	5.36683		0.064209	0.0239258	0.0561523	0.067627	0.5
214316_3p_x_at	CALR	Calreticulin	CALR	chr19p13.3-p13.2	19	---	811	B4E2Y9 /// P27797 /// Q53G71	109091	NP_004334	NM_004343	AI378706	Hs.515162		3.24249	9.58531	4.07482	3.64391		0.27417	0.0185547	0.0239258	0.0185547	0.246094
Hs.16488.3.S1_3p_x_at	CALR	Calreticulin	CALR	chr19p13.3-p13.2	19	---	811	B4E2Y9 /// P27797 /// Q53G71	109091	NP_004334	NM_004343	AI378706	Hs.515162		2.00429	15.0105	4.51993	4.01724		0.457764	0.000244141	0.0107422	0.00585938	0.0952148
g12653078_3p_x_at	CASP6	caspase 6, apoptosis-related cysteine peptidase	CASP6	chr4q25	4	---	839	D6RBM3 /// D6RHU3 /// P55212	601532	NP_001217 /// NP_116787	NM_001226 /// NM_032992	BC000305.1	Hs.654616		3.02191	7.49025	2.87156	4.90789		0.212891	0.0461426	0.0239258	0.00585938	0.334473
g12056961_3p_a_at	CAST	calpastatin	CAST	chr5q15	5	ENSG00000153113	831	A8K8C4 /// B2RCJ7 /// B2RDU1 /// B7Z468 /// B7Z4U9 /// B7Z574 /// B7Z5T6 /// B7Z5T9 /// B7Z6N0 /// B7Z7L4 /// B7Z8S8 /// B7Z8U1 /// D6RAA8 /// D6RBR1 /// D6RBZ8 /// D6RC54 /// D6RGF7 /// E7EN75 /// E7EQ12 /// E7EQA0 /// E7EQK6 /// E7ES10 /// E7ESM9 /// E7EVY3 /// E9PCH5 /// E9PDE4 /// E9PSG1 /// F8W7E0 /// G5E946 /// G5E9D3 /// H0Y7F0 /// H0Y944 /// H0Y9H6 /// H0YA91 /// H0YD33 /// P20810 /// Q15…	114090	NP_001035905 /// NP_001177371 /// NP_775083	NM_001042440 /// NM_001042441 /// NM_001042442 /// NM_001042443 /// NM_001042444 /// NM_001042445 /// NM_001042446 /// NM_001190442 /// NM_001750 /// NM_173060 /// NM_173061 /// NM_173062 /// NM_173063 /// NR_033798	AF327443.1	Hs.436186		2.14795	3.46724	3.25678	2.20718		0.219482	0.0141602	0.0461426	0.0239258	0.129639
Hs2.382311.1.S1_3p_x_at	CCBL1	cysteine conjugate-beta lyase, cytoplasmic	CCBL1	chr9q34.11	9	---	883	A8K563 /// B3KSW6 /// B7Z4W5 /// Q16773 /// Q5T276 /// Q5T277 /// Q5T278	600547	NP_001116143 /// NP_001116144 /// NP_004050	NM_001122671 /// NM_001122672 /// NM_004059	BC022468.1	Hs.495250		13.7652	6.80178	10.8142	8.23285		0.0239258	0.0952148	0.0239258	0.0561523	0.696289
Hs2.60340.1.S1_3p_s_at	CCDC14	coiled-coil domain containing 14	CCDC14	chr3q21.1	3	ENSG00000175455	64770	B7Z2Q3 /// C9J6B5 /// C9JSI8 /// C9JU82 /// C9JWZ1 /// H3BM06 /// H7C2U5 /// H7C5T3 /// Q49A88	---	NP_073594	NM_022757	AF086562.1	Hs.731836		25.9804	17.3673	20.7835	23.2616		0.0561523	0.111572	0.0461426	0.0375977	0.567627
g8922402_3p_a_at	CCDC88A	coiled-coil domain containing 88A	CCDC88A	chr2p16.1	2	ENSG00000115355	55704	B3KW94 /// B4DSN0 /// B7ZM78 /// C9J225 /// H0Y470 /// H0Y7K3 /// H0Y7U8 /// H7C2C6 /// O14997 /// Q3V6T2 /// Q6DCA5 /// Q6PAV0 /// Q86YH1 /// Q9NW05 /// Q9UI01 /// Q9ULK8	609736	NP_001129069 /// NP_001241872 /// NP_060554	NM_001135597 /// NM_001254943 /// NM_018084	NM_018084.1	Hs.292925		9.79009	11.9914	15.7119	8.55713		0.0952148	0.0561523	0.0185547	0.0141602	0.334473
Hs.288856.4.A1_3p_at	CD47	CD47 molecule	CD47	chr3q13.1-q13.2	3	ENSG00000196776	961	Q08722	601028	NP_001768 /// NP_942088	NM_001025079 /// NM_001025080 /// NM_001777 /// NM_198793	BF439618	Hs.446414		11.8438	7.97471	3.77256	12.5691		0.00585938	0.149414	0.0214844	0.00830078	0.230957
Hs.146170.1.S1_3p_a_at	CDCP1	CUB domain containing protein 1	CDCP1	chr3p21.31	3	ENSG00000163814	64866	Q9H5V8	611735	NP_073753 /// NP_835488	NM_022842 /// NM_178181	AK026028.1	Hs.476093		27.8521	18.4581	32.4986	22.3135		0.171387	0.0302734	0.00805664	0.0107422	0.780518
Hs2.137556.2.S1_3p_at	CDHR1	cadherin-related family member 1	CDHR1	chr10q23.1	10	ENSG00000148600	92211	B3KWC7 /// E7EN47 /// F1T0L2 /// Q96JP9	609502 /// 613660	NP_001165442 /// NP_149091	NM_001171971 /// NM_033100	BC038799.1	Hs.137556		5.70087	4.27674	4.25111	2.44922		0.0561523	0.0461426	0.171387	0.0649414	0.466064
Hs.269540.0.A1_3p_at	CIT	citron (rho-interacting, serine/threonine kinase 21) /// microRNA 1178	CIT /// MIR1178	chr12q24 /// chr12q24.23	12	ENSG00000122966	100302274 /// 11113	F5H4K4 /// H0YGG8 /// H7BYJ3 /// O14578	605629	NP_001193928 /// NP_009105	NM_001206999 /// NM_007174 /// NR_031589	T79833	Hs.119594		3.02608	4.98193	3.11597	5.3833		0.0141602	0.111572	0.0185547	0.0107422	0.334473
Hs2.352244.1.S1_3p_at	CLDN20	claudin 20	CLDN20	chr6q25	6	ENSG00000171217	49861	P56880	---	NP_001001346	NM_001001346	BC020838.1	Hs.567491		8.32384	3.15422	3.51954	5.40711		0.0561523	0.111572	0.0302734	0.0185547	0.27417
g12653966_3p_a_at	CNOT1	CCR4-NOT transcription complex, subunit 1	CNOT1	chr16q21	16	ENSG00000125107	23019	A5YKK6 /// B3KPW6 /// B3KS60 /// B4DTM8 /// B4DYL7 /// B5MDN3 /// B7Z6X2 /// F5H1F4 /// F8WA87 /// H3BMH0 /// H3BMZ2 /// H3BNB1 /// H3BPF1 /// H3BR89 /// H3BT18 /// H3BTH2 /// H3BU44 /// H3BUY8 /// H3BVC9	604917	NP_001252541 /// NP_057368 /// NP_996882	NM_001265612 /// NM_016284 /// NM_206999 /// NR_049763	BC000779.1	Hs.460923		2.41833	5.14524	5.14043	7.1633		0.0952148	0.00585938	0.0239258	0.0185547	0.149658
g7706386_3p_s_at	CPQ	carboxypeptidase Q	CPQ	chr8q22.2	8	ENSG00000104324	10404	B4DJC2 /// B4E1W2 /// E5RH35 /// E5RJA8 /// E5RJP8 /// E5RJZ7 /// H0YBB7 /// Q9Y646	---	NP_057218	NM_016134	NM_016134.1	Hs.156178		4.54676	10.5476	7.63883	8.39072		0.0302734	0.0439453	0.129639	0.0375977	0.696289
Hs.167529.1.A2_3p_a_at	CYP2C9	Cytochrome P450, family 2, subfamily C, polypeptide 9	CYP2C9	chr10q24	10	---	1559	B4DPQ9 /// F5H451 /// P11712 /// Q5VX92 /// Q6IRV8 /// Q8WW80	122700 /// 601130	NP_000762	NM_000771	AV657878	Hs.282624		6.8645	5.46124	2.67072	5.01788		0.0302734	0.00585938	0.00805664	0.149658	0.246094
Hs.238465.0.S1_3p_at	DAB2IP	DAB2 interacting protein	DAB2IP	chr9q33.1-q33.3	9	ENSG00000136848	153090	B3KW96 /// F6R503 /// F8WA47 /// G3XA90 /// H0Y3A3 /// Q5VWQ8	609205	NP_115941 /// NP_619723	NM_032552 /// NM_138709	AB051530.1	Hs.522378		3.97074	2.51059	3.03089	2.5999		0.0012207	0.0805664	0.00195313	0.0375977	0.149658
Hs.129998.3.S1_3p_x_at	DDX11	DEAD/H (Asp-Glu-Ala-Asp/His) box helicase 11	DDX11	chr12p11	12	ENSG00000013573	1663	B4DMS8 /// B4DZY1 /// C9K0E8 /// F5GXJ8 /// F5GXL6 /// F5GYY1 /// F5H235 /// F5H2V9 /// F6WZM0 /// H0Y3U9 /// H0YFY8 /// H0YGL4 /// H0YGX9 /// Q2NKM7 /// Q93000 /// Q96FC9	601150 /// 613398	NP_001244073 /// NP_001244074 /// NP_004390 /// NP_085911 /// NP_689651	NM_001257144 /// NM_001257145 /// NM_004399 /// NM_030653 /// NM_030655 /// NM_152438	AW571709	Hs.443960		14.3412	16.5015	10.6608	54.7499		0.0302734	0.0461426	0.0805664	0.00585938	0.753906
g12803670_3p_a_at	DUSP4	dual specificity phosphatase 4	DUSP4	chr8p12-p11	8	ENSG00000120875	1846	G5E930 /// Q13115 /// Q13649	602747	NP_001385 /// NP_476499	NM_001394 /// NM_057158	BC002671.1	Hs.417962		4.43529	3.6403	3.73419	5.81441		0.0561523	0.129639	0.0461426	0.0302734	0.129639
Hs2.120196.1.S1_3p_x_at	EFHB	EF-hand domain family, member B	EFHB	chr3p24.3	3	---	151651	Q8N7U6	---	NP_653316	NM_144715	BC043212.1	Hs.733920		2.81628	18.9902	18.4629	27.8328		0.5	0.0461426	0.0461426	0.0561523	0.5
396_3p_f_at	EPOR	erythropoietin receptor	EPOR	chr19p13.3-p13.2	19	ENSG00000187266	2057	P19235 /// Q8TEP0	133100 /// 133171	NP_000112	NM_000121 /// NR_033663	---	Hs.631624		6.33412	4.81403	4.30686	4.72829		0.00415039	0.0375977	0.0561523	0.149658	0.466064
g4894662_3p_a_at	ESR2	estrogen receptor 2 (ER beta)	ESR2	chr14q23.2	14	ENSG00000140009	2100	F1D8N3 /// F5GWJ8 /// G3V5M5 /// G3V5S2 /// Q0PTK2 /// Q59F41 /// Q7LCB3 /// Q92731	601663	NP_001035365 /// NP_001035366 /// NP_001201831 /// NP_001201832 /// NP_001428	NM_001040275 /// NM_001040276 /// NM_001214902 /// NM_001214903 /// NM_001437	AF124790.1	Hs.660607		2.47758	2.53802	2.40973	2.99717		0.334473	0.0141602	0.00195313	0.0131836	0.246094
g4505228_3p_at	FADD	Fas (TNFRSF6)-associated via death domain	FADD	chr11q13.3	11	ENSG00000168040	8772	B4DDS8 /// Q13158	602457 /// 613759	NP_003815	NM_003824	NM_003824.1	Hs.86131		2.77944	4.66933	3.59398	3.65124		0.0952148	0.0141602	0.0141602	0.000732422	0.111572
g12804066_3p_x_at	FAM27A	family with sequence similarity 27, member A	FAM27A	chr9q12	9	ENSG00000154537 /// ENSG00000170215 /// ENSG00000182368	548321	Q5VT28	---	---	NM_001024942 /// NR_024060	BC002886.1	Hs.645763		2.78996	3.08503	2.94706	3.16725		0.0952148	0.0375977	0.0239258	0.0185547	0.246094
Hs.44222.0.S2_3p_at	FAM82B	family with sequence similarity 82, member B	FAM82B	chr8q21.3	8	ENSG00000176623	51115	B4DNF5 /// B4DZW6 /// E5RGC8 /// E5RH53 /// E5RJC7 /// E5RJV0 /// E7EVI2 /// E7EWZ7 /// H0YAP5 /// H0YB03 /// H0YB83 /// H0YBD9 /// H0YC27 /// H0YC67 /// Q6N086 /// Q96DB5	611871	NP_057117	NM_016033	AK000672.1	Hs.145386		5.05522	10.6748	13.7546	12.8297		0.303711	0.00805664	0.0012207	0.000244141	0.303711
Hs.135095.0.A1_3p_s_at	FAM93B	family with sequence similarity 93, member B /// uncharacterized LOC389634 /// uncharacterized LOC729732	FAM93B /// LOC389634 /// LOC729732	chr12p13.31 /// chr8p23.1	12	ENSG00000226091	389634 /// 619342 /// 729732	Q8NC93	---	---	NM_001012988 /// NR_024420 /// NR_047662 /// XR_132886 /// XR_133475	AI939345	Hs.696467		7.52517	11.718	8.70916	9.09205		0.0952148	0.0107422	0.0375977	0.0461426	0.5
215600_3p_x_at	FBXW12	F-box and WD repeat domain containing 12	FBXW12	chr3p21.31	3	---	285231	A4FU26 /// C9JK86 /// E9PCA2 /// E9PG36 /// Q494Y9 /// Q6X9E4	609075	NP_001153399 /// NP_001153401 /// NP_996985	NM_001159927 /// NM_001159929 /// NM_207102	AK022174.1	Hs.288793		4.06914	7.33994	3.56091	12.2938		0.0239258	0.0185547	0.129639	0.0239258	0.432373
Hs.301570.0.S1_3p_at	FST	follistatin	FST	chr5q11.2	5	ENSG00000134363	10468	E9PC48 /// H0YA75 /// H0YAF9 /// P19883 /// Q6FHE1	136470 /// 184700	NP_006341 /// NP_037541	NM_006350 /// NM_013409	BF438173	Hs.9914		10.2015	7.16619	20.9679	6.44766		0.219482	0.0375977	0.00585938	0.00195313	0.366211
g7705741_3p_x_at	GAL	galanin prepropeptide	GAL	chr11q13.3	11	---	51083	P22466 /// Q9Y2S1	137035	NP_057057	NM_015973	NM_015973.1	Hs.278959		2.67687	3.57329	3.32074	3.30844		0.303711	0.0561523	0.0141602	0.0375977	0.303711
221510_3p_s_at	GLS	glutaminase	GLS	chr2q32-q34	2	ENSG00000115419	2744	A8K132 /// B3KM58 /// B7Z2P1 /// B7Z509 /// B8ZZA8 /// B8ZZC5 /// C9JIJ6 /// H7BZD1 /// H7C201 /// O94925 /// Q68D38	138280	NP_001243239 /// NP_055720	NM_001256310 /// NM_014905	AF158555.1	Hs.601314		4.35867	3.72732	6.28217	7.03003		0.19458	0.000732422	0.00415039	0.0461426	0.27417
g13375904_3p_x_at	GLT25D1	glycosyltransferase 25 domain containing 1	GLT25D1	chr19p13.11	19	ENSG00000130309	79709	B3KQ10 /// E9PC06 /// Q6IPW8 /// Q8NBJ5 /// Q8WUI9 /// Q9H6F1	---	NP_078932	NM_024656	NM_024656.1	Hs.418795		2.41158	3.45545	6.31443	3.14398		0.19458	0.00805664	0.0107422	0.0561523	0.219482
g11321610_3p_at	GMPR	guanosine monophosphate reductase	GMPR	chr6p23	6	ENSG00000137198	2766	P36959	139265	NP_006868	NM_006877	NM_006877.1	Hs.484741		3.75383	9.48816	14.0417	10.9712		0.533936	0.00805664	0.0302734	0.0141602	0.72583
Hs.272572.2.S1_3p_s_at	HBA1	hemoglobin, alpha 1 /// hemoglobin, alpha 2	HBA1 /// HBA2	chr16p13.3	16	ENSG00000188536 /// ENSG00000206172	3039 /// 3040	D1MGQ2 /// G3V1N2 /// P69905 /// Q9NQT3	140700 /// 141800 /// 141850 /// 604131 /// 613978	NP_000508 /// NP_000549	NM_000517 /// NM_000558	V00489	Hs.449630		7.90875	31.3326	23.9977	25.1837		0.27417	0.0302734	0.0239258	0.0461426	0.601074
Hs.14155.0.S3_3p_a_at	ICOSLG	inducible T-cell co-stimulator ligand	ICOSLG	chr21q22.3	21	ENSG00000160223	23308	A0N0L8 /// A8MUZ1 /// B7Z1W8 /// B7ZA28 /// B7ZA61 /// O75144	605717	NP_056074	NM_015259	AL355690.1	Hs.14155		2.39905	5.10827	3.9665	5.01649		0.19458	0.0239258	0.00585938	0.00415039	0.067627
Hs.248035.0.S1_3p_at	IGH@	immunoglobulin heavy locus /// immunoglobulin heavy constant alpha 1 /// immunoglobulin heavy constant alpha 2 (A2m marker) /// immunoglobulin heavy constant delta /// immunoglobulin heavy constant gamma 1 (G1m marker) /// immunoglobulin heavy constant gamma 3 (G3m marker) /// immunoglobulin heavy constant mu /// immunoglobulin heavy variable 4-31	IGH@ /// IGHA1 /// IGHA2 /// IGHD /// IGHG1 /// IGHG3 /// IGHM /// IGHV4-31	chr14q32.33	14	ENSG00000211936 /// ENSG00000224373	28396 /// 3492 /// 3493 /// 3494 /// 3495 /// 3500 /// 3502 /// 3507	A0N5G7 /// A0N8V1 /// A0NA61 /// A2IPH5 /// A2IPH7 /// A2JA18 /// A2N0S5 /// A2N0S6 /// A2N0S7 /// A2N0S8 /// A2N0S9 /// A2N0T0 /// A2N0T1 /// A2N0T2 /// A2N0T4 /// A2N0T5 /// A2N0T6 /// A2N0T7 /// A2N0T8 /// A2N0T9 /// A2N0U0 /// A2N0U2 /// A2N0U3 /// A2N0U4 /// A2N0U5 /// A2N0U6 /// A2NKM6 /// A2NYU8 /// A2NYU9 /// A4F255 /// A8K008 /// O95973 /// P01860 /// P01871 /// P01880 /// Q5EBM2 /// Q5E…	146900 /// 147000 /// 147020 /// 147100 /// 147120 /// 147170 /// 601495	---	---	S74639.1	Hs.699841		3.0773	7.34253	3.42018	4.67312		0.00415039	0.00195313	0.0952148	0.0375977	0.067627
Hs.107318.0.A1_3p_a_at	KMO	kynurenine 3-monooxygenase (kynurenine 3-hydroxylase)	KMO	chr1q42-q44	1	ENSG00000117009	8564	A8K693 /// H0Y320 /// O15229 /// Q9BS61 /// Q9H1Y3	603538	NP_003670	NM_003679	AI074145	Hs.409081		79.3216	27.9959	24.9143	15.3999		0.0375977	0.0439453	0.00415039	0.149658	0.870361
Hs2.437093.1.S1_3p_at	LINC00410	long intergenic non-protein coding RNA 410	LINC00410	chr13q31.3	13	ENSG00000231674	144776	---	---	---	NR_027039	AK055781.1	Hs.434120		2.19953	4.87154	5.31164	3.61413		0.067627	0.00805664	0.0107422	0.00585938	0.0805664
Hs.7514.1.S1_3p_at	LOC100652735	uncharacterized LOC100652735 /// uncharacterized LOC100653122 /// uncharacterized LOC728558	LOC100652735 /// LOC100653122 /// LOC728558	chr10q24.1	10	ENSG00000226688	100652735 /// 100653122 /// 728558	---	---	---	NR_038444 /// XR_132790 /// XR_132942	AU147320	---		4.84574	19.9684	16.0309	23.8694		0.1875	0.0566406	0.000976563	0.00488281	0.803711
Hs.306173.0.S1_3p_s_at	PIGC	uncharacterized LOC100505991 /// phosphatidylinositol glycan anchor biosynthesis, class C	LOC100505991 /// PIGC	chr1q23-q25	1	ENSG00000135845 /// ENSG00000213713	100505991 /// 5279	Q92535	601730	NP_002633 /// NP_714969	NM_002642 /// NM_153747 /// XR_108306 /// XR_108307 /// XR_111995 /// XR_111996 /// XR_111997	AB000359	Hs.188456		2.22912	2.82501	3.07136	2.5022		0.19458	0.00585938	0.0461426	0.0141602	0.19458
Hs.146164.0.A1_3p_s_at	LOC100499466	uncharacterized LOC100499466	LOC100499466	chr17q24.2	17	---	100499466	---	---	---	NR_027418	AV749670	---		3.28624	6.27513	3.69645	5.02934		0.0461426	0.0805664	0.0239258	0.0439453	0.0805664
Hs2.59897.1.S1_3p_at	LOC283482	uncharacterized LOC283482	LOC283482	chr13q33.1	13	---	283482	---	---	---	---	AK092513.1	Hs.732796		2.4636	3.89134	4.3622	4.8822		0.067627	0.00415039	0.000732422	0.00805664	0.19458
Hs2.385565.1.S1_3p_at	LOC284632	uncharacterized LOC284632	LOC284632	chr1p36.11	1	ENSG00000230023	284632	---	---	---	NR_027087	BC033556.1	Hs.638906		4.37037	5.32256	4.28757	4.84016		0.0239258	0.067627	0.0461426	0.0285645	0.334473
Hs2.396855.1.S1_3p_at	LOC440944	uncharacterized LOC440944	LOC440944	chr3p25.3	3	ENSG00000206573 /// ENSG00000254485	440944	Q6ZR93	---	XP_003403559 /// XP_003403811	NM_001013713 /// NR_027007 /// XM_003403511 /// XM_003403763	BC036698.1	Hs.730098		3.72816	3.44433	2.20076	4.7502		0.111572	0.0534668	0.0461426	0.0185547	0.111572
Hs2.354737.1.S1_3p_s_at	LRTM2	leucine-rich repeats and transmembrane domains 2	LRTM2	chr12p13.33	12	ENSG00000166159	654429	A7E2U6 /// F5GZY9 /// F5H2B4 /// Q6ZUR1 /// Q8N967	---	NP_001034118 /// NP_001157397 /// NP_001157398	NM_001039029 /// NM_001163925 /// NM_001163926	BC036868.1	Hs.585579		3.44556	5.72265	7.26972	3.81167		0.219482	0.00732422	0.0107422	0.0375977	0.246094
g9257203_3p_at	MAEA	macrophage erythroblast attacher	MAEA	chr4p16.3	4	---	10296	B3KRN7 /// B3KXS8 /// B4DJP8 /// B4DQT1 /// B4DUB2 /// B4DVN3 /// C9JD69 /// D6R8Z3 /// D6RA86 /// D6RDW4 /// D6RE80 /// D6REW7 /// D6RIB6 /// D6RID6 /// E7ENL1 /// E7ESC7 /// F5H3F8 /// Q59H52 /// Q7L5Y9	606801	NP_001017405 /// NP_005873	NM_001017405 /// NM_005882	NM_005882.2	Hs.139896		11.6142	22.6863	19.4338	33.5791		0.0952148	0.0285645	0.0141602	0.0461426	0.358154
Hs2.107716.2.S1_3p_at	MCTP1	multiple C2 domains, transmembrane 1	MCTP1	chr5q15	5	ENSG00000175471 /// ENSG00000262742	79772	B7Z4G1 /// C9J882 /// D6R8Z9 /// D6RA42 /// D6RC97 /// E5RJR1 /// H0Y8M9 /// H0Y9S8 /// H0Y9Y6 /// H0YA70 /// Q6DN14	---	NP_001002796 /// NP_078993	NM_001002796 /// NM_024717	BC030005.1	Hs.655087		5.53134	5.36133	2.60211	5.27084		0.0302734	0.0185547	0.171387	0.00292969	0.334473
g7230489_3p_s_at	MDM2	Mdm2, p53 E3 ubiquitin protein ligase homolog (mouse)	MDM2	chr12q14.3-q15	12	ENSG00000135679	4193	A7UKX7 /// A7UKX8 /// A7UKX9 /// A7UKY0 /// A8WFP2 /// D0EKL1 /// E5RHE2 /// E5RJQ0 /// E7EMW5 /// E7EPE2 /// E9PF57 /// F5GWH7 /// F5GZB0 /// F5GZC3 /// F5H1M7 /// F5H4Q8 /// G3XA89 /// Q00987 /// Q86WA3 /// Q86WA5 /// Q8NDV9 /// Q8NDW0 /// Q8NDW1 /// Q8NDW2 /// Q8TE46 /// Q8TE47 /// Q8WYJ3 /// Q96DS0 /// Q96DS2 /// Q96DS3 /// Q96DS4 /// Q96DS5 /// Q9H4C3 /// Q9H4C4 /// Q9H4C5	164785 /// 614401	NP_002383	NM_001145336 /// NM_001145337 /// NM_001145339 /// NM_001145340 /// NM_002392 /// NM_006878 /// NM_006879 /// NM_006880 /// NM_006881 /// NM_006882 /// NM_032739	AF201370.1	Hs.658568		18.0572	28.7053	43.188	47.2274		0.633789	0.0461426	0.0239258	0.00805664	0.5
Hs2.433153.2.S1_3p_at	MKL1	megakaryoblastic leukemia (translocation) 1	MKL1	chr22q13	22	ENSG00000196588	57591	A4FUJ8 /// B0QY74 /// B0QY83 /// B0QY84 /// E7ER32 /// Q29R68 /// Q969V6	606078	NP_065882	NM_020831	BM007312	Hs.654688		7.53764	11.8144	4.22325	10.7464		0.129639	0.0141602	0.0561523	0.0141602	0.601074
Hs.129782.2.S1_3p_a_at	MUC3A	mucin 3A, cell surface associated /// mucin 3B, cell surface associated	MUC3A /// MUC3B	chr7q22	7	---	4584 /// 57876	H0Y6M1 /// Q02505 /// Q9H195 /// Q9H3Q6	158371 /// 191390 /// 605633	XP_001725406 /// XP_003403600 /// XP_003403602 /// XP_003403848 /// XP_003403880	XM_001725354 /// XM_003403552 /// XM_003403554 /// XM_003403800 /// XM_003403832	AF007194.1	Hs.489354		3.13786	10.9289	5.54597	7.80901		0.165039	0.0078125	0.0078125	0.0078125	0.432617
Hs2.398100.1.A1_3p_at	MUC6	Mucin 6, oligomeric mucus/gel-forming	MUC6	chr11p15.5	11	---	4588	E9PJC5 /// H0YDA7 /// H0YEZ6 /// Q6W4X9	158374	NP_005952	NM_005961	BF476613	Hs.528432		5.75808	12.9109	8.10866	5.9389		0.0185547	0.0561523	0.0185547	0.0805664	0.398926
231996_3p_at	N4BP2	NEDD4 binding protein 2	N4BP2	chr4p14	4	ENSG00000078177	55728	B2ZZ87 /// D6R9J2 /// D6RC09 /// F8W986 /// H0YA93 /// Q86UW6	---	NP_060647	NM_018177	AB037834.1	Hs.391463		2.87544	22.1004	19.6906	21.2262		0.567627	0.0461426	0.0185547	0.0283203	0.800049
Hs.22174.0.S1_3p_a_at	N4BP2L1	NEDD4 binding protein 2-like 1	N4BP2L1	chr13q13.1	13	ENSG00000139597	90634	H0Y2Y5 /// Q5TBK1 /// Q8WTU5 /// Q9UHZ6 /// Q9UQP6 /// Q9Y273	---	NP_001073159 /// NP_438169	NM_001079691 /// NM_052818	N80918	Hs.732118		7.41562	3.80654	3.79832	6.33836		0.219482	0.0439453	0.00585938	0.0239258	0.27417
Hs2.148532.1.S1_3p_s_at	NBPF5	neuroblastoma breakpoint family, member 5	NBPF5	chr1p13.3	1	ENSG00000243967	100507044	Q86XG9	613995	---	---	BC043522.1	---		13.1344	5.02899	5.43607	5.1495		0.334473	0.0561523	0.0461426	0.00585938	0.246094
g7657394_3p_at	NR2E3	nuclear receptor subfamily 2, group E, member 3	NR2E3	chr15q22.32	15	ENSG00000031544	10002	B6ZGU0 /// F1D8Q9 /// Q8IVZ9 /// Q9Y5X4	268100 /// 604485 /// 611131	NP_055064 /// NP_057430	NM_014249 /// NM_016346	NM_014249.1	Hs.187354		5.08948	13.6219	5.33565	7.56574		0.533936	0.0561523	0.0375977	0.0561523	0.334473
Hs.33533.0.S1_3p_a_at	OGFOD2	2-oxoglutarate and iron-dependent oxygenase domain containing 2	OGFOD2	chr12q24.31	12	ENSG00000111325 /// ENSG00000256028	79676	B3KTF4 /// B4DZU3 /// F5H145 /// F5H890 /// Q6N063 /// Q8TEM4	---	NP_078899	NM_024623	AI309636	Hs.524817		5.63346	11.2404	11.5519	13.3977		0.067627	0.0561523	0.00805664	0.0375977	0.27417
g9257231_3p_x_at	ORM1	orosomucoid 1	ORM1	chr9q31-q32	9	ENSG00000229314	5004	B7ZA92 /// F5H794 /// P02763	138600	NP_000598	NM_000607	NM_000607.1	Hs.522356		2.7869	3.87286	5.7308	7.73527		0.219482	0.0302734	0.0461426	0.0375977	0.334473
Hs2.170414.8.S1_3p_at	PCSK6	proprotein convertase subtilisin/kexin type 6	PCSK6	chr15q26.3	15	---	5046	A2RQD9 /// B4DVX8 /// E7EM82 /// E7EQ62 /// E7EWH5 /// H0Y3Q0 /// H0YKK2 /// H0YKZ4 /// H0YLC8 /// H0YMW5 /// H7BXT3 /// P29122 /// Q59H04	167405	NP_002561 /// NP_612192 /// NP_612193 /// NP_612194 /// NP_612195 /// NP_612196 /// NP_612197 /// NP_612198	NM_002570 /// NM_138319 /// NM_138320 /// NM_138321 /// NM_138322 /// NM_138323 /// NM_138324 /// NM_138325	NM_138322.1	Hs.498494		16.8668	18.7276	11.9942	24.574		0.0561523	0.0107422	0.0805664	0.0239258	0.625732
Hs.78146.0.S2_3p_at	PECAM1	platelet/endothelial cell adhesion molecule 1	PECAM1	chr17q23.3	17	ENSG00000261371	5175	A8K3S7 /// B7Z8U8 /// B7Z8Y6 /// D3DU31 /// P16284	173445	NP_000433	NM_000442	AA702701	Hs.376675		2.22519	4.08734	3.32416	2.35646		0.00195313	0.0461426	0.0185547	0.149658	0.144775
Hs.12420.0.S2_3p_at	PHF17	PHD finger protein 17	PHF17	chr4q26-q27	4	ENSG00000077684	79960	B4DM93 /// B4E2E2 /// B4E3Q3 /// D6RAS5 /// D6RBB3 /// D6RC05 /// D6RCS1 /// D6RE74 /// D6RFK0 /// D6RGE7 /// Q6IE81	610514	NP_079176 /// NP_955352	NM_024900 /// NM_199320	AW138134	Hs.12420		6.31604	5.10008	17.0411	22.2906		0.0805664	0.0375977	0.000244141	0.00195313	0.27417
g12053266_3p_at	PHTF2	putative homeodomain transcription factor 2	PHTF2	chr7q11.23-q21	7	ENSG00000006576	57157	B3KQZ2 /// E9PEE3 /// G5E9H7 /// Q6NW35 /// Q8N3S3 /// Q8N5I6 /// Q8TBW4 /// Q8WVD6 /// Q9Y3T4	---	NP_001120829 /// NP_001120830 /// NP_001120831 /// NP_001120832 /// NP_065165	NM_001127357 /// NM_001127358 /// NM_001127359 /// NM_001127360 /// NM_020432	AL136883.1	Hs.203965		8.04566	70.6856	11.4635	28.5785		0.357666	0.00195313	0.0239258	0.00415039	0.567627
g5803124_3p_x_at	PIM2	pim-2 oncogene	PIM2	chrXp11.23	X	---	11040	C9J8V9 /// Q9P1W9	300295	NP_006866	NM_006875	NM_006875.1	Hs.727148		2.94748	3.37703	3.29449	4.39572		0.0141602	0.0239258	0.067627	0.0107422	0.171387
g7648680_3p_at	PKD2L2	polycystic kidney disease 2-like 2	PKD2L2	chr5q31	5	ENSG00000078795	27039	B4DXD2 /// D6RBX8 /// D6RF71 /// E9PC91 /// E9PDG4 /// Q86YB4 /// Q9NZM6	604669	NP_001245377 /// NP_001245378 /// NP_055201	NM_001258448 /// NM_001258449 /// NM_014386	AF182034.1	Hs.716884		14.5217	4.31554	7.04511	8.03746		0.0185547	0.19458	0.0302734	0.0561523	0.533936
g11055593_3p_a_at	PNMA2	paraneoplastic Ma antigen 2	PNMA2	chr8p21.2	8	ENSG00000240694	10687	Q5U5Z3 /// Q9UL42	603970	NP_009188	NM_007257	AF286487.1	Hs.591838		5.71579	92.9125	85.3454	112.851		0.665527	0.0375977	0.0107422	0.00805664	0.828613
g12652612_3p_x_at	PPARA	peroxisome proliferator-activated receptor alpha	PPARA	chr22q13.31	22	ENSG00000186951	5465	B0G0X3 /// B0QYX1 /// B0QYX2 /// B2R4U0 /// F1D8S4 /// F5H1U1 /// O75780 /// Q07869 /// Q86SF0	170998	NP_001001928 /// NP_005027	NM_001001928 /// NM_001001929 /// NM_001001930 /// NM_005036 /// NM_032644	BC000052.1	Hs.103110		2.78046	3.16531	2.71062	3.69074		0.0561523	0.0107422	0.0375977	0.0952148	0.0805664
Hs2.248652.1.S1_3p_s_at	PPARGC1B	peroxisome proliferator-activated receptor gamma, coactivator 1 beta	PPARGC1B	chr5q32	5	ENSG00000155846	133522	B7ZM40 /// H0Y713 /// Q86YN6 /// Q8TAL0	601665 /// 608886	NP_001166169 /// NP_001166170 /// NP_573570	NM_001172698 /// NM_001172699 /// NM_133263	NM_133263.1	Hs.483816		2.01009	2.96631	2.83757	2.60507		0.111572	0.0239258	0.0375977	0.0375977	0.246094
g11643584_3p_a_at	PPP2R2C	protein phosphatase 2, regulatory subunit B, gamma	PPP2R2C	chr4p16.1	4	ENSG00000074211	5522	D6R943 /// Q9Y2T4	605997	NP_001193923 /// NP_001193924 /// NP_001193925 /// NP_870991	NM_001206994 /// NM_001206995 /// NM_001206996 /// NM_020416 /// NM_181876	AF086924.1	Hs.479069		8.20504	6.54125	6.15116	10.1063		0.0012207	0.0461426	0.0805664	0.0302734	0.466064
g8922156_3p_x_at	PRR13	proline rich 13	PRR13	chr12q12	12	ENSG00000205352	54458	F8VP70 /// F8VRX0 /// Q9NZ81	610459	NP_001005354 /// NP_060927	NM_001005354 /// NM_001005355 /// NM_018457	NM_018457.1	Hs.426359		4.17666	4.48732	3.58004	2.33465		0.19458	0.0461426	0.00292969	0.0561523	0.19458
Hs.131439.0.A1_3p_at	RCOR3	REST corepressor 3	RCOR3	chr1q32.2	1	ENSG00000117625	55758	B4DV59 /// E9PPC5 /// E9PQE5 /// E9PR63 /// H0YDD7 /// H0YDR8 /// H0YF22 /// Q9P2K3	---	NP_001129695 /// NP_001129696 /// NP_001129697 /// NP_060724	NM_001136223 /// NM_001136224 /// NM_001136225 /// NM_018254	AI023806	Hs.356399		6.72568	5.75793	5.41753	5.94803		0.00756836	0.00805664	0.00415039	0.067627	0.19458
Hs2.189921.1.S1_3p_at	RNF170	ring finger protein 170	RNF170	chr8p11.21	8	ENSG00000120925	81790	E9PIL4 /// E9PNG8 /// E9PP55 /// Q96K19	608984 /// 614649	NP_001153695 /// NP_001153696 /// NP_001153697 /// NP_112216	NM_001160223 /// NM_001160224 /// NM_001160225 /// NM_030954 /// NR_027668 /// NR_027669	BC032393.1	Hs.491626		3.28765	3.63913	2.86115	3.60483		0.067627	0.00805664	0.0375977	0.0561523	0.303711
Hs.16725.1.A1_3p_a_at	RNF31	Ring finger protein 31	RNF31	chr14q11.2	14	---	55072	B3KV71 /// C9JEU4 /// H0YKI4 /// H0YKX0 /// H0YM13 /// H0YM57 /// H0YM83 /// H0YMG4 /// H0YMG8 /// H0YMK6 /// H0YMN0 /// H0YNC1 /// H0YNJ0 /// H0YNK5 /// H0YNT1 /// Q96EP0	612487	NP_060469	NM_017999	AW301351	Hs.375217		2.30544	3.74416	4.52464	4.68858		0.0185547	0.0461426	0.0561523	0.067627	0.19458
g11545754_3p_at	SCAND2	SCAN domain containing 2 pseudogene	SCAND2	chr15q25.2	15	---	54581	B7ZKL4 /// Q9GZW5	610417	---	NM_022050 /// NM_033633 /// NM_033634 /// NM_033635 /// NM_033636 /// NM_033640 /// NR_003654 /// NR_004859	NM_022050.1	Hs.658114		4.64249	3.58376	3.29571	2.41326		0.0805664	0.00415039	0.00585938	0.0185547	0.0805664
1568765_3p_at	SERPINE1	serpin peptidase inhibitor, clade E (nexin, plasminogen activator inhibitor type 1), member 1	SERPINE1	chr7q21.3-q22	7	---	5054	B7Z1D9 /// B7Z4S0 /// B7Z4X6 /// B7ZAB0 /// C9J272 /// F8WD53 /// P05121	173360 /// 613329	NP_000593 /// NP_001158885	NM_000602 /// NM_001165413	BC020765.1	Hs.414795		7.55121	13.1808	14.1727	9.57161		0.0910645	0.0375977	0.00805664	0.0283203	0.334473
215454_3p_x_at	SFTPC	surfactant protein C	SFTPC	chr8p21	8	ENSG00000168484	6440	B4DNY9 /// E9PGX3 /// P11686	178500 /// 178620 /// 265120 /// 610913	NP_001165828 /// NP_001165881 /// NP_003009	NM_001172357 /// NM_001172410 /// NM_003018	AI831055	Hs.1074		4.18797	4.64695	5.2266	4.04146		0.0952148	0.0239258	0.0012207	0.00292969	0.303711
Hs.46808.0.A1_3p_at	SHROOM1	shroom family member 1	SHROOM1	chr5q31.1	5	ENSG00000164403	134549	A6NN40 /// C9JXU1 /// Q2M3G4	611179	NP_001166171 /// NP_597713	NM_001172700 /// NM_133456	AA588854	Hs.519574		6.57304	8.6953	5.72681	14.4242		0.303711	0.0561523	0.0302734	0.00585938	0.72583
g4507040_3p_at	SLC6A3	solute carrier family 6 (neurotransmitter transporter, dopamine), member 3	SLC6A3	chr5p15.3	5	ENSG00000142319	6531	H0YBA7 /// H0YBU0 /// Q01959	125480 /// 126455 /// 143465 /// 188890 /// 613135	NP_001035	NM_001044	NM_001044.1	Hs.406		2.76318	2.9171	4.20018	2.67893		0.0461426	0.0534668	0.0302734	0.19458	0.27417
Hs.290839.0.S1_3p_x_at	SPATA5	spermatogenesis associated 5	SPATA5	chr4q28.1	4	---	166378	Q8NB90	613940	NP_660208	NM_145207	BF791392	Hs.709648		8.52316	6.68521	7.53324	7.48636		0.107178	0.0141602	0.0107422	0.0185547	0.111572
Hs.62119.0.S1_3p_at	SPRYD3	SPRY domain containing 3	SPRYD3	chr12q13.13	12	ENSG00000167778	84926	B7Z1Y3 /// F8VWW7 /// H0YI85 /// Q8N2P1 /// Q8NCJ5	---	NP_116229	NM_032840	AF131774.1	Hs.343334		8.96882	10.2037	10.5042	12.7		0.067627	0.0561523	0.0107422	0.0302734	0.334473
Hs.26996.1.S2_3p_a_at	STK36	serine/threonine kinase 36	STK36	chr2q35	2	ENSG00000163482	27148	A8MU99 /// C9J1B8 /// C9JDA4 /// H7C2A4 /// H7C2I3 /// H7C359 /// H7C4A4 /// Q9NRP7	607652	NP_001230242 /// NP_056505	NM_001243313 /// NM_015690	AL133630.1	Hs.471404		44.9657	22.5681	14.7386	34.2808		0.0239258	0.0302734	0.0561523	0.0952148	0.601074
Hs.183454.0.A1_3p_at	STT3B	STT3, subunit of the oligosaccharyltransferase complex, homolog B (S. cerevisiae)	STT3B	chr3p23	3	ENSG00000163527	201595	Q8TCJ2	608605	NP_849193	NM_178862	BF221532	Hs.475812		5.0098	3.55104	2.54016	3.38963		0.165527	0.0439453	0.0375977	0.0302734	0.303711
Hs2.117226.2.S1_3p_at	SYCE1	synaptonemal complex central element protein 1	SYCE1	chr10q26.3	10	ENSG00000171772	93426	Q8N0S2	611486	NP_001137235 /// NP_001137236 /// NP_570140	NM_001143763 /// NM_001143764 /// NM_130784 /// NM_201564	BC034821.1	Hs.553795		2.41508	10.4211	7.44269	9.02513		0.466064	0.0561523	0.0302734	0.0561523	0.5
Hs2.254211.1.S1_3p_s_at	TAF8	TAF8 RNA polymerase II, TATA box binding protein (TBP)-associated factor, 43kDa	TAF8	chr6p21.1	6	ENSG00000137413	129685	B4DZU5 /// C9J7M8 /// C9J856 /// Q7Z7C8	609514	NP_612639	NM_138572	NM_138572.1	Hs.520122		3.36454	2.97751	3.54023	7.45454		0.0302734	0.149658	0.0375977	0.0141602	0.219482
g7019548_3p_at	TBX21	T-box 21	TBX21	chr17q21.32	17	ENSG00000073861	30009	Q53EK5 /// Q9UL17	208550 /// 604895	NP_037483	NM_013351	NM_013351.1	Hs.272409		11.1533	2.58435	15.6933	8.48022		0.0239258	0.398926	0.0375977	0.0561523	0.466064
g12654232_3p_at	TMUB1	transmembrane and ubiquitin-like domain containing 1	TMUB1	chr7q36.1	7	ENSG00000164897	83590	C9JCW7 /// C9JE12 /// Q9BVT8	---	NP_001129516 /// NP_113622	NM_001136044 /// NM_031434	BC000936.1	Hs.726215		3.71339	7.67246	7.59905	6.22281		0.27417	0.0107422	0.0107422	0.0141602	0.171387
g4507628_3p_at	TNP1	transition protein 1 (during histone to protamine replacement)	TNP1	chr2q35-q36	2	ENSG00000118245	7141	P09430 /// Q4ZG82	190231	NP_003275	NM_003284	NM_003284.1	Hs.3017		22.5255	20.7458	12.9329	7.14874		0.0141602	0.0561523	0.0375977	0.27417	0.398926
Hs.288748.0.S1_3p_at	TPCN2	two pore segment channel 2	TPCN2	chr11q13.3	11	ENSG00000162341	219931	A6NCB1 /// B3KN23 /// B4DQR3 /// E7ETX0 /// Q59G56 /// Q8NHX9	612163 /// 612267	NP_620714	NM_139075	AW134977	Hs.131851		6.37205	4.06784	2.31596	3.41915		0.0185547	0.0461426	0.0952148	0.0107422	0.219482
Hs.8164.0.S1_3p_a_at	TRIM37	tripartite motif containing 37	TRIM37	chr17q23.2	17	ENSG00000108395	4591	A8K0V9 /// A8K8U4 /// B3KMU3 /// B4DGZ3 /// F8WEE6 /// O94972	253250 /// 605073	NP_001005207 /// NP_056109	NM_001005207 /// NM_015294	AK022701.1	Hs.579079		23.8008	15.305	8.91867	22.0093		0.00756836	0.0561523	0.0185547	0.0952148	0.398926
g12052727_3p_x_at	TRPM3	transient receptor potential cation channel, subfamily M, member 3	TRPM3	chr9q21.12	9	ENSG00000083067	80036	A2A3F3 /// A2A3F4 /// E9PBI7 /// G5E9G1 /// H0Y3D4 /// H7BYP1 /// Q4VXD3 /// Q4VXD4 /// Q504Y1 /// Q6NW43 /// Q8TBK0 /// Q9H200 /// Q9HAF4 /// Q9HCF6	608961	NP_001007471 /// NP_001007472 /// NP_066003 /// NP_079247 /// NP_996827 /// NP_996828 /// NP_996829 /// NP_996830 /// NP_996831	NM_001007470 /// NM_001007471 /// NM_020952 /// NM_024971 /// NM_206944 /// NM_206945 /// NM_206946 /// NM_206947 /// NM_206948	AL136545.1	Hs.47288		14.9698	22.9281	13.0566	43.0725		0.0727539	0.0117188	0.0371094	0.00390625	0.596191
Hs.39706.0.A1_3p_at	TULP3	tubby like protein 3	TULP3	chr12p13.3	12	ENSG00000078246	7289	B7Z1E7 /// B7Z6A2 /// F5GWL5 /// F5H7B9 /// F8WBZ9 /// H0YFU8 /// H0YG12 /// O75386	604730	NP_001153880 /// NP_003315	NM_001160408 /// NM_003324	AI591305	Hs.655333		2.47504	7.1973	3.61048	5.97577		0.27417	0.0104981	0.00415039	0.00292969	0.303711
Hs.289051.0.A3_3p_at	UBE2F	ubiquitin-conjugating enzyme E2F (putative)	UBE2F	chr2q37.3	2	ENSG00000184182	140739	C9IZ93 /// C9J212 /// C9J9P8 /// C9JF62 /// C9JFD2 /// C9JSK8 /// F2Z363 /// F8WB39 /// F8WCT3 /// F8WD80 /// F8WDQ9 /// F8WFB7 /// G5E9R6 /// H9KVB9 /// Q969M7	---	NP_542409	NM_080678	AI040343	Hs.471785		2.77448	2.07016	2.93697	2.27711		0.0461426	0.149658	0.0185547	0.0185547	0.246094
g13436070_3p_s_at	UBE2R2	ubiquitin-conjugating enzyme E2R 2	UBE2R2	chr9p13.3	9	ENSG00000107341	54926	Q712K3	612506	NP_060281	NM_017811	BC004862.1	Hs.740452		9.07951	7.42447	5.21746	3.14433		0.0561523	0.0461426	0.0185547	0.171387	0.067627
Hs.135187.0.A1_3p_at	UNC93B1	Unc-93 homolog B1 (C. elegans)	UNC93B1	chr11q13	11	---	81622	E9PI69 /// E9PNE5 /// E9PR93 /// Q05BS6 /// Q58F16 /// Q9H1C4	608204 /// 610551	NP_112192	NM_030930	AI971488	Hs.502989		3.54906	9.52446	7.81673	7.20062		0.27417	0.00415039	0.000976563	0.00537109	0.334473
Hs.145779.0.S1_3p_at	UROS	uroporphyrinogen III synthase	UROS	chr10q25.2-q26.3	10	ENSG00000188690	7390	P10746 /// Q5T3L8 /// Q9BT54	263700 /// 606938	NP_000366	NM_000375	BC004338.1	Hs.501376		5.09525	6.27213	4.97589	4.63553		0.067627	0.0561523	0.0461426	0.0461426	0.398926
Hs.31856.1.A2_3p_a_at	USP42	ubiquitin specific peptidase 42	USP42	chr7p22.1	7	ENSG00000106346	84132	B4DP25 /// B4DWG7 /// C9JPC9 /// E5RJP3 /// E7EWZ4 /// F8WD92 /// Q9H9J4	---	NP_115548	NM_032172	BE048999	Hs.31856		3.02343	3.84774	2.14022	3.31812		0.0239258	0.0561523	0.111572	0.0302734	0.366211
g4507854_3p_a_at	USP5	ubiquitin specific peptidase 5 (isopeptidase T)	USP5	chr12p13	12	ENSG00000111667	8078	F5H571 /// P45974	601447	NP_001092006 /// NP_003472	NM_001098536 /// NM_003481	NM_003481.1	Hs.631661		3.89535	11.4059	10.4381	12.6959		0.0302734	0.0561523	0.19458	0.0561523	0.601074
Hs2.382132.1.S1_3p_x_at	ZNF230	Zinc finger protein 230	ZNF230	chr19q13.31	19	---	7773	O14853 /// Q9UIE0	---	NP_006291	NM_006300	BC030810.1	Hs.193583		9.56501	9.26931	11.2848	8.06809		0.303711	0.0302734	0.0302734	0.0561523	0.432373
g5453586_3p_a_at	ZNF238	zinc finger protein 238	ZNF238	chr1q44-qter	1	ENSG00000179456	10472	B4DF20 /// Q99592	608433	NP_006343 /// NP_991331	NM_006352 /// NM_205768	NM_006352.1	Hs.69997		12.0495	15.6367	26.9894	158.958		0.466064	0.0302734	0.0141602	0.00415039	0.753906
g13236570_3p_at	ZNF343	zinc finger protein 343	ZNF343	chr20p13	20	ENSG00000088876	79175	Q6P1L6	---	NP_077301	NM_024325	NM_024325.1	Hs.516846		3.58692	25.1147	19.0532	25.9654		0.657227	0.00585938	0.0439453	0.00976562	0.696289
Hs.162657.0.A1_3p_at	ZNF682	zinc finger protein 682	ZNF682	chr19p12	19	ENSG00000197124	91120	B3KUX2 /// B9EG95 /// E9PFJ5 /// O95780 /// Q8NCC0	---	NP_001070817 /// NP_149973	NM_001077349 /// NM_033196	AA603590	Hs.306298		31.4812	24.5921	16.5518	34.3651		0.0537109	0.171387	0.0375977	0.0649414	0.246094
Hs.283316.0.A1_3p_at	ZNF793	zinc finger protein 793	ZNF793	chr19q13.12	19	ENSG00000188227	390927	B4E1A1 /// E9PGN4 /// Q6ZN11	---	NP_001013681	NM_001013659	AI039201	Hs.568010		14.6955	11.8315	11.1134	12.0501		0.432373	0.0302734	0.0302734	0.0107422	0.533936
Hs2.350817.1.S1_3p_x_at	ZNF808	zinc finger protein 808	ZNF808	chr19q13.41	19	---	388558	C1K3N6 /// C9IZE3 /// C9J0J5 /// C9J871 /// C9JVX0 /// Q7Z749 /// Q8N4W9	---	NP_001034975	NM_001039886	BC033230.1	Hs.729294		6.19878	8.00386	4.45002	4.74942		0.0561523	0.0107422	0.303711	0.0461426	0.303711
g9755158_3p_at	ABCA1	ATP-binding cassette, sub-family A (ABC1), member 1	ABCA1	chr9q31.1	9	ENSG00000165029	19	B1AMI1 /// B1AMI2 /// B2RUU2 /// B7XCW9 /// O95477 /// Q9NP93 /// Q9NS76	143890 /// 205400 /// 600046 /// 604091	NP_005493	NM_005502	AF285167.1	Hs.659274		3.33802	1.88613	2.41273	2.73624		0.00537109	0.334473	0.0141602	0.0239258	0.129639
Hs.311561.0.S1_3p_at	ADCY2	adenylate cyclase 2 (brain)	ADCY2	chr5p15.3	5	ENSG00000078295	108	B3KVN7 /// B4DID1 /// B4DSJ6 /// B4E1Z0 /// B7Z2C1 /// D6REB8 /// E9PGA2 /// F5GZT5 /// H0YA58 /// Q08462 /// Q68D02 /// Q71UM8	103071	NP_065433	NM_020546	AA224446	Hs.481545		2.0353	3.26615	1.75847	2.47452		0.0461426	0.000244141	0.000244141	0.067627	0.111572
Hs.323815.0.S1_3p_at	ASPHD1	aspartate beta-hydroxylase domain containing 1	ASPHD1	chr16p11.2	16	ENSG00000174939	253982	I3L2A5 /// I3L2Y2 /// Q5U4P2	---	NP_859069	NM_181718 /// NM_198907	AF070642.1	Hs.655761		0.258534	3.64576	2.52539	3.94158		0.904785	0.0141602	0.0107422	0.0375977	0.149658
Hs2.75478.5.S1_3p_a_at	ATP11B	ATPase, class VI, type 11B	ATP11B	chr3q27	3	ENSG00000058063	23200	A5XEH5 /// B3KSJ2 /// B4DKX1 /// B4E3T1 /// E9PDZ3 /// H0Y854 /// H0Y8C7 /// H7C4E6 /// H7C4W6 /// H7C575 /// Q7Z678 /// Q8N4L6 /// Q9Y2G3	605869	NP_055431	NM_014616	AK093727.1	Hs.478429		1.43205	7.43354	5.19512	7.3755		0.398926	0.00195313	0.00292969	0.0012207	0.27417
Hs.129563.0.A1_3p_x_at	C17orf59	chromosome 17 open reading frame 59	C17orf59	chr17p13.1	17	ENSG00000196544	54785	Q96GS4	---	NP_060092	NM_017622	AI992271	Hs.129563		1.81885	2.84427	2.87086	2.75725		0.219482	0.00561523	0.0012207	0.00585938	0.171387
Hs.227203.2.S2_3p_x_at	C19orf42	chromosome 19 open reading frame 42	C19orf42	chr19p13.11	19	---	79086	Q9BQ49	---	NP_077009	NM_024104	AI656658	Hs.356467		0.125021	5.25111	2.33002	5.04968		0.888428	0.0375977	0.0302734	0.0302734	0.432373
g8923556_3p_at	C20orf11	chromosome 20 open reading frame 11	C20orf11	chr20q13.33	20	ENSG00000101193	54994	B4DS00 /// Q9NWU2	611625	NP_060366	NM_017896	NM_017896.1	Hs.353013		3.70622	4.06234	2.05055	1.97441		0.0302734	0.0141602	0.111572	0.0375977	0.129639
Hs.324720.0.S1_3p_at	C2orf68	chromosome 2 open reading frame 68	C2orf68	chr2p11.2	2	ENSG00000168887	388969	F6S878 /// H7C1Q5 /// Q2NKX9	---	NP_001013671	NM_001013649	AU147777	Hs.516159		1.39397	3.80031	2.89994	4.67782		0.165527	0.0107422	0.0239258	0.0461426	0.149658
Hs.157515.0.A1_3p_at	CANX	calnexin	CANX	chr5q35	5	ENSG00000127022	821	B4DGP8 /// B4E2T8 /// D6RAQ8 /// D6RAU8 /// D6RB85 /// D6RD16 /// D6RDP7 /// D6RFL1 /// D6RFW4 /// D6RG29 /// D6RGY2 /// D6RHJ3 /// E7ETH2 /// F5H856 /// H0Y9H1 /// H0Y9Q7 /// P27824 /// Q16094 /// Q6ZP56	114217	NP_001019820 /// NP_001737	NM_001024649 /// NM_001746	AW294207	Hs.567968		1.24099	4.67071	2.99929	3.60101		0.696289	0.0561523	0.0461426	0.0185547	0.567627
Hs.199250.0.A2_3p_a_at	CLCN4	chloride channel, voltage-sensitive 4	CLCN4	chrXp22.3	X	ENSG00000073464	1183	A1L3U1 /// B7Z5Z4 /// E9PFB5 /// G3XAG5 /// P51793 /// Q4G0X3	302910	NP_001243873 /// NP_001821	NM_001256944 /// NM_001830	AA071195	Hs.495674		3.53295	2.41853	1.31815	2.39643		0.00805664	0.0185547	0.129639	0.0141602	0.129639
g13376196_3p_at	CPSF7	cleavage and polyadenylation specific factor 7, 59kDa	CPSF7	chr11q12.2	11	ENSG00000149532	79869	B4DGF8 /// Q8N684	---	NP_001129512 /// NP_001136037 /// NP_079087	NM_001136040 /// NM_001142565 /// NM_024811	NM_024811.1	Hs.740579		1.67651	2.1809	3.05757	2.23236		0.219238	0.0107422	0.0107422	0.0012207	0.129639
Hs.23921.2.S1_3p_at	CTTNBP2NL	CTTNBP2 N-terminal like	CTTNBP2NL	chr1p13.2	1	ENSG00000143079	55917	B1AMN7 /// B3KMS5 /// Q9NPX3 /// Q9P2B4	---	NP_061174	NM_018704	AI921883	Hs.731817		0.530041	2.7275	2.28423	2.16605		0.525391	0.00415039	0.00805664	0.0107422	0.149658
g9506930_3p_at	DDX56	DEAD (Asp-Glu-Ala-Asp) box helicase 56	DDX56	chr7p13	7	ENSG00000136271	54606	C9JV95 /// F8WDT8 /// F8WEI3 /// G3V0G3 /// H7BZN7 /// H7C3E9 /// Q53HB9 /// Q9NY93	608023	NP_001244118 /// NP_061955	NM_001257189 /// NM_019082	NM_019082.1	Hs.654762		0.343071	6.07423	3.6066	5.13281		0.601074	0.0375977	0.0185547	0.0107422	0.19458
Hs2.355089.1.S1_3p_at	DGCR10	DiGeorge syndrome critical region gene 10 (non-protein coding)	DGCR10	chr22q11	22	---	26222	---	---	---	NR_026651	BM681417	Hs.681383		1.14651	2.51482	2.96771	2.72668		0.19458	0.0239258	0.0302734	0.0107422	0.149658
g5031736_3p_s_at	DHRS2	dehydrogenase/reductase (SDR family) member 2	DHRS2	chr14q11.2	14	ENSG00000100867	10202	C9JZP6 /// D3DS54 /// H0YJG9 /// H0YJP4 /// Q13268 /// Q59F08	---	NP_005785 /// NP_878912	NM_005794 /// NM_182908	NM_005794.1	Hs.272499		1.31328	7.44817	8.22628	6.56853		0.357178	0.0561523	0.0302734	0.0302734	0.334473
g7019366_3p_at	DNMT3L	DNA (cytosine-5-)-methyltransferase 3-like	DNMT3L	chr21q22.3	21	ENSG00000142182	29947	C9J0T5 /// H7C3F7 /// Q9UJW3	606588	NP_037501 /// NP_787063	NM_013369 /// NM_175867	NM_013369.1	Hs.592165		4.95071	4.70795	1.59411	5.01456		0.00415039	0.0952148	0.0561523	0.0561523	0.567627
g11527778_3p_at	EIF4EBP1	eukaryotic translation initiation factor 4E binding protein 1	EIF4EBP1	chr8p12	8	ENSG00000187840	1978	Q13541	602223	NP_004086	NM_004095	AB044548.1	Hs.411641		2.46319	2.5967	3.25193	1.73763		0.111572	0.0375977	0.0141602	0.00195313	0.0805664
Hs.325530.0.A3_3p_a_at	EXOC7	exocyst complex component 7	EXOC7	chr17q25.1	17	ENSG00000182473	23265	B4DJ07 /// Q5G0E1 /// Q63HP7 /// Q96BU6 /// Q9UPT5	608163	NP_001013861 /// NP_001138769 /// NP_001138770 /// NP_001138771 /// NP_056034	NM_001013839 /// NM_001145297 /// NM_001145298 /// NM_001145299 /// NM_015219 /// NR_028133	AB028990.1	Hs.514496		3.1683	1.52424	2.19946	2.70865		0.0358887	0.0952148	0.0185547	0.0185547	0.149658
Hs.34054.0.A1_3p_at	FAM110B	family with sequence similarity 110, member B	FAM110B	chr8q12.1	8	ENSG00000169122	90362	B3KRT5 /// Q8TC76	611394	NP_671722	NM_147189	AI765278	Hs.154652		3.56822	2.49748	1.1861	2.53695		0.0107422	0.0302734	0.111572	0.0375977	0.129639
Hs2.374708.1.S1_3p_at	FAM170B	family with sequence similarity 170, member B	FAM170B	chr10q11.23	10	ENSG00000172538	170370	A6NMN3	---	NP_001157956	NM_001164484	BC029839.1	Hs.646291		0.882798	5.12409	4.45504	4.32518		0.188721	0.0375977	0.0107422	0.00415039	0.129639
g9622332_3p_x_at	FGF5	fibroblast growth factor 5	FGF5	chr4q21	4	ENSG00000138675	2250	P12034 /// Q60518 /// Q6A549 /// Q8NBG6 /// Q8NF90	165190	NP_004455 /// NP_149134	NM_004464 /// NM_033143	AF171928.1	Hs.37055		0.186189	3.1152	2.3335	3.51464		0.834961	0.0166016	0.0566406	0.0234375	0.305664
g9257218_3p_a_at	FOLR2	folate receptor 2 (fetal)	FOLR2	chr11q13.3-q13.5	11	ENSG00000165457	2350	A0AUM2 /// E7EU04 /// F5GXV3 /// F5GZ45 /// F5H3Z4 /// F5H4Z6 /// F5H5L8 /// O14596 /// P14207 /// Q05CA5 /// Q53HP1 /// Q6GTE8	136425	NP_000794 /// NP_001107006 /// NP_001107007 /// NP_001107008	NM_000803 /// NM_001113534 /// NM_001113535 /// NM_001113536	NM_000803.2	Hs.433159		0.775555	2.81552	2.83065	4.36071		0.334473	0.000732422	0.0141602	0.0561523	0.601074
1563687_3p_a_at	FRYL	FRY-like	FRYL	chr4p11	4	ENSG00000075539	285527	B3KXG5 /// B3KY15 /// D6R9B9 /// D6RJI4 /// F2Z2S2 /// F5GX82 /// H0Y9X0 /// O94915 /// Q6AI58 /// Q6ZNE6 /// Q6ZR29	---	NP_055845	NM_001039751 /// NM_015030	U80082.1	Hs.595553		0.620857	2.89114	2.10205	2.27934		0.27417	0.0185547	0.00805664	0.0141602	0.0952148
g11024640_3p_s_at	GAGE1	G antigen 1 /// G antigen 10 /// G antigen 12C /// G antigen 12D /// G antigen 12E /// G antigen 12F /// G antigen 12G /// G antigen 12H /// G antigen 12I /// G antigen 12J /// G antigen 2A /// G antigen 2B /// G antigen 2C /// G antigen 2D /// G antigen 2E /// G antigen 3 /// G antigen 4 /// G antigen 5 /// G antigen 6 /// G antigen 7 /// G antigen 8	GAGE1 /// GAGE10 /// GAGE12C /// GAGE12D /// GAGE12E /// GAGE12F /// GAGE12G /// GAGE12H /// GAGE12I /// GAGE12J /// GAGE2A /// GAGE2B /// GAGE2C /// GAGE2D /// GAGE2E /// GAGE3 /// GAGE4 /// GAGE5 /// GAGE6 /// GAGE7 /// GAGE8	chrXp11 /// chrXp11.23 /// chrXp11.4-p11.2	X	ENSG00000189064 /// ENSG00000205775 /// ENSG00000205777 /// ENSG00000215269 /// ENSG00000215274 /// ENSG00000224659 /// ENSG00000231850 /// ENSG00000236249 /// ENSG00000236362 /// ENSG00000240257 /// ENSG00000241465 /// ENSG00000255738	100008586 /// 100101629 /// 100132399 /// 2543 /// 2574 /// 2575 /// 2576 /// 2577 /// 2578 /// 2579 /// 26748 /// 26749 /// 643832 /// 645037 /// 645073 /// 729396 /// 729408 /// 729422 /// 729431 /// 729442 /// 729447	A6NER3 /// A6NGK3 /// B7ZVY3 /// O76087 /// P0CL80 /// P0CL81 /// P0CL82 /// Q05DQ1 /// Q13065 /// Q13066 /// Q13067 /// Q13068 /// Q13069 /// Q13070 /// Q4V326 /// Q6NT46 /// Q9UEU5	300594 /// 300595 /// 300596 /// 300597 /// 300598 /// 300599 /// 300601 /// 300637 /// 300638 /// 300720 /// 300726 /// 300727 /// 300728 /// 300729 /// 300730 /// 300731 /// 300732 /// 300733 /// 300735 /// 300736 /// 300737	NP_001035753 /// NP_001091875 /// NP_001091876 /// NP_001091877 /// NP_001091878 /// NP_001091879 /// NP_001091880 /// NP_001091881 /// NP_001091883 /// NP_001091888 /// NP_001120671 /// NP_001120672 /// NP_001120684 /// NP_001459 /// NP_001463 /// NP_001465 /// NP_001466 /// NP_001467 /// NP_001468 /// NP_036328 /// NP_066946	NM_001040663 /// NM_001098405 /// NM_001098406 /// NM_001098407 /// NM_001098408 /// NM_001098409 /// NM_001098410 /// NM_001098411 /// NM_001098413 /// NM_001098418 /// NM_001127199 /// NM_001127200 /// NM_001127212 /// NM_001468 /// NM_001472 /// NM_001474 /// NM_001475 /// NM_001476 /// NM_001477 /// NM_012196 /// NM_021123	NM_021123.1	Hs.278606		1.79841	7.36305	7.35239	8.78915		0.334473	0.0141602	0.0107422	0.0141602	0.366211
g13124892_3p_at	GALNT4	UDP-N-acetyl-alpha-D-galactosamine:polypeptide N-acetylgalactosaminyltransferase 4 (GalNAc-T4) /// POC1B-GALNT4 readthrough	GALNT4 /// POC1B-GALNT4	chr12q /// chr12q21.33	12	ENSG00000257594 /// ENSG00000259075	100528030 /// 8693	B4DMX6 /// F8VUJ3 /// F8VZB3 /// Q8N4A0	603565	NP_001186710 /// NP_001186711 /// NP_003765	NM_001199781 /// NM_001199782 /// NM_003774	NM_003774.2	---		0.712648	7.63492	3.25913	6.73183		0.696289	0.0461426	0.0302734	0.0356445	0.334473
g12803464_3p_a_at	GATA2	GATA binding protein 2	GATA2	chr3q21.3	3	ENSG00000179348	2624	C9J965 /// P23769	137295 /// 601626 /// 614038 /// 614172 /// 614286	NP_001139133 /// NP_001139134 /// NP_116027	NM_001145661 /// NM_001145662 /// NM_032638	BC002557.1	Hs.367725		0.873841	3.2147	2.65262	3.0936		0.334473	0.0239258	0.0561523	0.0302734	0.129639
g4504002_3p_at	GJA4	gap junction protein, alpha 4, 37kDa	GJA4	chr1p35.1	1	ENSG00000187513	2701	P35212 /// Q5JW71 /// Q9UBA9	121012	NP_002051	NM_002060	NM_002060.1	Hs.296310		1.85728	9.99058	6.56724	16.1587		0.466064	0.00805664	0.00292969	0.000732422	0.149658
Hs.109414.1.A1_3p_at	GLYCTK	glycerate kinase	GLYCTK	chr3p21.1	3	ENSG00000168237	132158	C9J3N5 /// C9JA32 /// Q7Z4H0 /// Q8IVS8	220120 /// 610516	NP_001138423 /// NP_660305	NM_001144951 /// NM_145262 /// NR_026699 /// NR_026700 /// NR_026701 /// NR_026702	AA551847	Hs.415312		1.44079	3.04935	3.30413	3.43455		0.27417	0.0239258	0.00292969	0.0239258	0.246094
Hs.4953.1.S1_3p_at	GOLGA3	golgin A3	GOLGA3	chr12q24.33	12	ENSG00000090615	2802	Q08378	602581	NP_001166028 /// NP_005886	NM_001172557 /// NM_005895	N25563	Hs.507333		3.14566	2.22889	1.2845	2.25241		0.0537109	0.0952148	0.0461426	0.0224609	0.149658
g6969979_3p_x_at	GOLGA8A	golgin A8 family, member A	GOLGA8A	chr15q11.2	15	ENSG00000175265 /// ENSG00000215252	23015	A1A4C0 /// A7E2F4 /// A8MQT2 /// B7ZMK6 /// C9J1B5 /// F5H2E4 /// H0Y2N4 /// Q659D1 /// Q659E6	---	NP_851422	NM_181077 /// NR_027409	AF163441.1	Hs.182982		3.0087	4.67245	1.08814	2.75852		0.27417	0.0302734	0.00805664	0.0461426	0.398926
Hs.272529.1.S1_3p_a_at	GPLD1	glycosylphosphatidylinositol specific phospholipase D1	GPLD1	chr6p22.1	6	ENSG00000112293	2822	P80108	602515	NP_001494 /// NP_803436	NM_001503 /// NM_177483	AL031230	Hs.533291		1.163	2.14964	2.2452	2.79342		0.266602	0.0529785	0.0461426	0.0375977	0.27417
Hs.250899.1.A1_3p_at	GPR27	G protein-coupled receptor 27	GPR27	chr3p21-p14	3	ENSG00000170837	2850	F1DAM3 /// Q9NS67	605187	NP_061844	NM_018971	AI703476	Hs.591653		0.59436	3.99079	6.2424	7.49264		0.326416	0.0302734	0.0239258	0.0107422	0.246094
Hs2.232213.1.S1_3p_at	GPR62	G protein-coupled receptor 62	GPR62	chr3p21.1	3	ENSG00000180929	118442	Q8TAM0 /// Q9BZJ7	606917	NP_543141	NM_080865	BC026357.1	Hs.232213		1.01102	2.72384	2.91658	4.51387		0.5	0.00805664	0.0185547	0.00805664	0.067627
Hs.222901.0.A1_3p_at	GRIK4	Glutamate receptor, ionotropic, kainate 4	GRIK4	chr11q22.3	11	---	2900	A6H8K8 /// B2RAP6 /// Q16099	600282	NP_055434	NM_014619	AI699933	Hs.568901		1.4714	3.53131	5.48883	4.0589		0.219482	0.0141602	0.00585938	0.0107422	0.219482
Hs.2707.2.S1_3p_x_at	GSPT1	G1 to S phase transition 1	GSPT1	chr16p13.1	16	ENSG00000103342	2935	A8K2W7 /// B2RCT6 /// H3BMT9 /// H3BR35 /// H3BSV8 /// P15170 /// Q7KZX8	139259	NP_001123478 /// NP_001123479 /// NP_002085	NM_001130006 /// NM_001130007 /// NM_002094	BE906054	Hs.528780		2.03488	1.87848	4.02881	2.43278		0.00585938	0.149658	0.00585938	0.0239258	0.149658
g7662253_3p_a_at	HEPH	hephaestin	HEPH	chrXq11-q12	X	ENSG00000089472	9843	B4DFV3 /// B4DI78 /// E7ES21 /// E9PHN8 /// F8WBZ8 /// Q5JZ07 /// Q5JZ08 /// Q9BQS7	300167	NP_001124332 /// NP_055614 /// NP_620074	NM_001130860 /// NM_014799 /// NM_138737	NM_014799.1	Hs.31720		5.22485	2.91125	0.722332	4.6442		0.0302734	0.0439453	0.466064	0.0561523	0.366211
g4557654_3p_at	IAPP	islet amyloid polypeptide	IAPP	chr12p12.1	12	ENSG00000121351	3375	F5H0S1 /// F5H1F0 /// H0YF85 /// P10997 /// P48546	147940	NP_000406	NM_000415	NM_000415.1	Hs.46835		0.183953	3.74866	2.0027	5.00976		0.533936	0.0302734	0.0354004	0.0461426	0.246094
Hs.255387.0.A1_3p_at	IL27RA	interleukin 27 receptor, alpha	IL27RA	chr19p13.11	19	ENSG00000104998	9466	Q6UWB1	605350	NP_004834	NM_004843	AW295066	Hs.132781		3.55142	5.68323	1.17341	3.41297		0.0461426	0.0461426	0.0561523	0.111572	0.129639
Hs.91579.0.S1_3p_at	IMP4	IMP4, U3 small nucleolar ribonucleoprotein, homolog (yeast)	IMP4	chr2q21.1	2	ENSG00000136718	92856	B8ZZ47 /// B9A008 /// E7ENR5 /// F8WCN0 /// H0Y714 /// Q3ZTT3 /// Q96G21	612981	NP_219484	NM_033416	BE747342	Hs.91579		1.03389	2.54061	4.09673	3.68257		0.129639	0.0461426	0.0239258	0.00585938	0.129639
g5031796_3p_at	INPP5A	inositol polyphosphate-5-phosphatase, 40kDa	INPP5A	chr10q26.3	10	ENSG00000068383	3632	B1AP38 /// E9PBY1 /// F5GWM1 /// F5H3N8 /// F5H5Z6 /// H0Y2W5 /// Q14642 /// Q149S6 /// Q4VAR4 /// Q5T1B3 /// Q5T1B4 /// Q5T1B5 /// Q86V83 /// Q8N6C1	600106	NP_005530	NM_005539	NM_005539.1	Hs.523360		3.9388	1.87072	2.40778	2.19025		0.0461426	0.0461426	0.0561523	0.0805664	0.398926
Hs2.373758.1.A1_3p_at	IRGQ	immunity-related GTPase family, Q	IRGQ	chr19q13.31	19	ENSG00000167378	126298	B7ZMD6 /// Q6ZR23 /// Q6ZVB3 /// Q8WZA9	---	NP_001007562	NM_001007561	AF322648.1	Hs.6217		1.2953	2.50372	3.59946	2.6839		0.0561523	0.067627	0.0461426	0.0375977	0.067627
Hs.278634.1.A1_3p_at	KIAA0146	KIAA0146	KIAA0146	chr8q11.21	8	---	23514	B3KP42 /// B4DEV5 /// B4DF83 /// B4DFT3 /// B4DFV2 /// B4DMX9 /// B4DWT8 /// B4DZY2 /// B4E0Y6 /// E5RFY2 /// E5RG05 /// E5RG69 /// E5RGV8 /// E5RGX8 /// E5RHG3 /// E5RIB8 /// E5RIS4 /// E5RIU7 /// E5RJJ2 /// E5RJK6 /// E7EVI9 /// H0YBC9 /// Q14159	---	NP_001073863 /// XP_003403621 /// XP_003403850 /// XP_003403851 /// XP_003403852 /// XP_003403853 /// XP_003403854 /// XP_003403855 /// XP_003403856 /// XP_003403857 /// XP_003403858 /// XP_003403859 /// XP_003403860 /// XP_003403861 /// XP_003403862 /// XP_003403863	NM_001080394 /// XM_003403573 /// XM_003403802 /// XM_003403803 /// XM_003403804 /// XM_003403805 /// XM_003403806 /// XM_003403807 /// XM_003403808 /// XM_003403809 /// XM_003403810 /// XM_003403811 /// XM_003403812 /// XM_003403813 /// XM_003403814 /// XM_003403815	AI363213	Hs.381058		7.54578	5.22722	0.538587	2.75443		0.00585938	0.0356445	0.432373	0.0239258	0.111572
Hs.283709.3.S1_3p_at	KIAA1704	KIAA1704	KIAA1704	chr13q13-q14	13	ENSG00000133114	55425	B4E3D2 /// Q8IXQ4	---	NP_061029	NM_018559	BE218238	Hs.731811		1.7583	2.28295	2.80335	4.37213		0.0805664	0.0561523	0.0239258	0.0141602	0.067627
g7110142_3p_a_at	LHX3	LIM homeobox 3	LHX3	chr9q34.3	9	ENSG00000107187	8022	F1T0D5 /// F1T0D7 /// F1T0D8 /// F1T0D9 /// Q9UBR4	221750 /// 262600 /// 600577	NP_055379 /// NP_835258	NM_014564 /// NM_178138	AF156888.1	Hs.148427		1.04759	3.46781	2.95585	3.67735		0.334473	0.0239258	0.0375977	0.0239258	0.111572
Hs.19574.0.S1_3p_at	THOC3	THO complex 3 pseudogene /// THO complex 3	LOC728554 /// THOC3	chr5q35.2 /// chr5q35.3	5	ENSG00000170089	728554 /// 84321	D6REC9 /// D6RGZ2 /// H0Y9T1 /// H0YA11 /// H0YAG7 /// H0YAJ0 /// H7C0C5 /// Q6NZ53 /// Q96J01	606929	NP_115737	NM_032361 /// NR_003615	BE614567	Hs.484227		2.16389	2.12092	2.00773	1.71165		0.0952148	0.0561523	0.0302734	0.0375977	0.129639
Hs.201661.0.A1_3p_at	LOC283278	uncharacterized LOC283278	LOC283278	chr11p15.1	11	---	283278	---	---	XP_495868	XM_495868	AI690465	Hs.729280		0.859427	2.24151	3.67269	3.60301		0.111572	0.00805664	0.000732422	0.00195313	0.0805664
Hs.296234.0.A2_3p_at	MAP2K7	mitogen-activated protein kinase kinase 7	MAP2K7	chr19p13.3-p13.2	19	ENSG00000076984	5609	B4DV95 /// F6WCX7 /// O14733	603014	NP_660186	NM_145185	AI090153	Hs.531754		1.7505	10.4676	12.2393	14.2349		0.19458	0.0461426	0.0185547	0.0302734	0.129639
g4505150_3p_at	MEIS1	Meis homeobox 1	MEIS1	chr2p14	2	ENSG00000143995	4211	B2RC57 /// B3KUX4 /// B7Z4B3 /// B7Z4T5 /// F8W8U3 /// O00470	601739	NP_002389	NM_002398	NM_002398.1	Hs.526754		10.1766	0.286933	6.89903	7.66621		0.0375977	0.334473	0.00585938	0.0461426	0.432373
Hs.30596.0.S1_3p_at	METRN	meteorin, glial cell differentiation regulator	METRN	chr16p13.3	16	ENSG00000103260	79006	H3BSC8 /// H3BUM1 /// I3L2T3 /// Q9UJH8	610998	NP_076947	NM_024042	BF432260	Hs.533772		1.25164	2.12932	2.61711	3.1074		0.19458	0.0185547	0.00805664	0.0239258	0.111572
g13376661_3p_at	MOGAT2	monoacylglycerol O-acyltransferase 2	MOGAT2	chr11q13.5	11	---	80168	Q3SYC2	610270	NP_079374	NM_025098	NM_025098.1	Hs.288568		1.11039	3.22187	3.18431	2.89683		0.334473	0.0561523	0.0141602	0.0302734	0.067627
Hs2.310700.1.A1_3p_x_at	MYOZ3	myozenin 3	MYOZ3	chr5q33.1	5	ENSG00000164591	91977	E5RII7 /// H0YC50 /// Q8TDC0	610735	NP_001116325 /// NP_588612	NM_001122853 /// NM_133371	AJ277961.1	Hs.91626		0.886217	3.91422	4.56911	3.1474		0.246094	0.0185547	0.0302734	0.0239258	0.366211
Hs.6298.0.S2_3p_a_at	NAV1	neuron navigator 1	NAV1	chr1q32.3	1	ENSG00000134369	89796	A4FUT7 /// A8MYI2 /// F8W780 /// H0Y6F6 /// H0YA94 /// H7BZD9 /// Q659D6 /// Q8NEY1	611628	NP_001161210 /// NP_065176	NM_001167738 /// NM_020443	AK022622.1	Hs.585374		0.815561	3.46447	3.01203	3.51511		0.696289	0.0461426	0.0461426	0.0107422	0.601074
Hs.303179.0.S1_3p_at	NF2	neurofibromin 2 (merlin)	NF2	chr22q12.2	22	ENSG00000186575	4771	A5A158 /// B7Z4B6 /// P35240 /// Q16231 /// Q9P1N4	101000 /// 162091 /// 607174 /// 607379	NP_000259 /// NP_057502 /// NP_861546 /// NP_861966 /// NP_861967 /// NP_861968 /// NP_861969 /// NP_861970 /// NP_861971	NM_000268 /// NM_016418 /// NM_181825 /// NM_181826 /// NM_181827 /// NM_181828 /// NM_181829 /// NM_181830 /// NM_181831 /// NM_181832 /// NM_181833 /// NM_181834 /// NM_181835	BE313317	Hs.187898		0.547724	4.15669	5.50233	8.44014		0.665527	0.0375977	0.0461426	0.00585938	0.149658
Hs2Affx.1.418.S1_3p_at	OR10A4	olfactory receptor, family 10, subfamily A, member 4	OR10A4	chr11p15.4	11	ENSG00000170782	283297	Q9H209	---	NP_997069	NM_207186	AF209506.1	Hs.448685		0.77147	5.03008	2.18386	2.87274		0.5	0.0302734	0.00805664	0.0561523	0.303711
g7661737_3p_at	OSTM1	osteopetrosis associated transmembrane protein 1	OSTM1	chr6q21	6	ENSG00000081087	28962	E5RFY7 /// Q86WC4	259700 /// 259720 /// 607649	NP_054747	NM_014028	NM_014028.1	Hs.706947		0.845742	12.4536	8.27913	8.51546		0.753906	0.0302734	0.00585938	0.0104981	0.533936
Hs2.352602.1.S1_3p_at	PARD6G	PARD6G antisense RNA 1 (non-protein coding)	PARD6G-AS1	chr18q23	18	---	100130522	---	---	---	NM_001145731 /// NM_001145732 /// NM_001145733 /// NR_028339 /// NR_028340	BM665099	Hs.733360		4.99578	2.64005	2.52381	1.95066		0.0952148	0.00805664	0.0185547	0.0461426	0.303711
g7657454_3p_at	PES1	pescadillo ribosomal biogenesis factor 1	PES1	chr22q12.1	22	ENSG00000100029	23481	B2RDF2 /// B3KTZ6 /// B3KXD6 /// B5MCF9 /// C9JXJ1 /// H7BYY8 /// H7C267 /// O00541 /// Q6ZUE0	605819	NP_001230154 /// NP_055118	NM_001243225 /// NM_014303 /// NR_036550	NM_014303.1	Hs.517543		1.87216	2.48677	4.29489	2.81521		0.129639	0.0561523	0.0561523	0.0561523	0.334473
g12052978_3p_at	PLEKHN1	pleckstrin homology domain containing, family N member 1	PLEKHN1	chr1p36.33	1	ENSG00000187583	84069	Q494U1	---	NP_001153656 /// NP_115505	NM_001160184 /// NM_032129	AL136730.1	Hs.528691		1.87619	3.89726	3.4872	3.87732		0.067627	0.0141602	0.0141602	0.0107422	0.129639
g13540364_3p_at	PNO1	partner of NOB1 homolog (S. cerevisiae)	PNO1	chr2p14	2	ENSG00000115946	56902	B2R823 /// F8WBJ6 /// Q9NRX1	---	NP_064528	NM_020143	AF349314.1	Hs.262858		0.932997	6.00796	5.27011	7.70106		0.491699	0.0561523	0.00585938	0.017334	0.171387
g10880986_3p_a_at	PPP2R4	protein phosphatase 2A activator, regulatory subunit 4	PPP2R4	chr9q34	9	ENSG00000119383	5524	A6PVN5 /// A6PVN6 /// A6PVN7 /// A6PVN8 /// A6PVN9 /// B4DDQ6 /// B4DLX5 /// B4DZF8 /// B7ZBP7 /// B7ZBP9 /// B7ZBQ0 /// C9IZ76 /// H0Y562 /// H0Y6E5 /// Q15257 /// Q5T948 /// Q5T949 /// Q68CR8	600756	NP_001180326 /// NP_066954 /// NP_821067 /// NP_821068 /// NP_821070	NM_001193397 /// NM_021131 /// NM_178000 /// NM_178001 /// NM_178002 /// NM_178003	NM_021131.1	Hs.400740		2.10713	3.48027	3.02407	1.55097		0.171387	0.0107422	0.000732422	0.0302734	0.149658
g13278740_3p_at	PSMB5	proteasome (prosome, macropain) subunit, beta type, 5	PSMB5	chr14q11.2	14	ENSG00000100804	5693	E9PAV2 /// G3V3K3 /// P28074	600306	NP_001124197 /// NP_001138404 /// NP_002788	NM_001130725 /// NM_001144932 /// NM_002797	BC004146.1	Hs.422990		0.0317008	2.84789	2.57247	2.99973		0.718506	0.0141602	0.0185547	0.0185547	0.129639
g4506320_3p_at	PTPRN	protein tyrosine phosphatase, receptor type, N	PTPRN	chr2q35-q36.1	2	ENSG00000054356	5798	A8K604 /// B3KV50 /// B4DK12 /// C9J392 /// C9JCQ0 /// C9JJL7 /// C9JR27 /// F5GZS3 /// F5H035 /// F8WCK8 /// H7C0U9 /// Q16849 /// Q59FU1 /// Q7KZS4 /// Q96IA0	601773	NP_001186692 /// NP_001186693 /// NP_002837	NM_001199763 /// NM_001199764 /// NM_002846	NM_002846.1	Hs.89655		0.781782	5.05259	11.8248	6.69761		0.533936	0.00585938	0.0561523	0.0375977	0.246094
Hs.247280.3.A1_3p_a_at	RBCK1	RanBP-type and C3HC4-type zinc finger containing 1	RBCK1	chr20p13	20	ENSG00000125826	10616	A6PVJ5 /// A6PVJ6 /// A6PVJ7 /// A6PVK0 /// B4DML5 /// B4E0F5 /// E9PFQ1 /// G3XAG9 /// H0Y4S7 /// Q5JWR1 /// Q9BYM8	610924	NP_006453 /// NP_112506	NM_006462 /// NM_031227 /// NM_031228 /// NM_031229	BE788439	Hs.247280		0.733035	3.34302	3.18375	3.14086		0.129639	0.0239258	0.0461426	0.0239258	0.432373
Hs.146381.3.A1_3p_a_at	RBMX	RNA binding motif protein, X-linked /// RNA binding motif protein, X-linked-like 1 /// small nucleolar RNA, C/D box 61	RBMX /// RBMXL1 /// SNORD61	chr1p22.2 /// chrXq26.3	1	ENSG00000147274 /// ENSG00000213516	26787 /// 27316 /// 494115	B3KRG5 /// B4E352 /// H0Y6E7 /// H3BNC1 /// H3BR27 /// H3BT71 /// H3BUY5 /// P38159 /// Q96E39	300199	NP_001156008 /// NP_001158275 /// NP_002130 /// NP_062556	NM_001162536 /// NM_001164803 /// NM_002139 /// NM_019610 /// NR_002735 /// NR_028476 /// NR_028477	AI928344	Hs.380118		1.29348	5.12722	5.45277	4.36112		0.27417	0.0239258	0.00805664	0.0239258	0.334473
Hs.7358.0.S1_3p_a_at	REEP1	receptor accessory protein 1	REEP1	chr2p11.2	2	ENSG00000068615	65055	A4VCH9 /// B7Z241 /// B7Z4H5 /// B7Z4H9 /// E7ESS5 /// E7EUF7 /// F5H7Z9 /// F8W897 /// Q9H902	609139 /// 610250	NP_001158202 /// NP_001158203 /// NP_001158204 /// NP_075063	NM_001164730 /// NM_001164731 /// NM_001164732 /// NM_022912	BE535746	Hs.368884		0.672687	4.76527	2.46233	6.6249		0.567627	0.00805664	0.0141602	0.0239258	0.35791
Hs.90693.1.A1_3p_x_at	REPIN1	Replication initiator 1	REPIN1	chr7q36.1	7	---	29803	A8K9F5 /// C9J0L4 /// C9J3L7 /// C9J590 /// C9J7D4 /// C9J7L2 /// C9J7N1 /// C9JYJ8 /// C9JZE3 /// E5RK52 /// E7EVL6 /// Q9BWE0	---	NP_001093165 /// NP_001093166 /// NP_037532 /// NP_055189	NM_001099695 /// NM_001099696 /// NM_013400 /// NM_014374	AI359215	Hs.647086		1.9676	4.34021	4.24309	5.28366		0.0361328	0.0375977	0.0561523	0.0805664	0.366211
1554895_3p_a_at	RHBDL2	rhomboid, veinlet-like 2 (Drosophila)	RHBDL2	chr1p34.3	1	ENSG00000158315	54933	B3KUN4 /// B7Z1Y9 /// Q9NX52	608962	NP_060291	NM_017821	BC013103.1	Hs.524626		0.624502	4.04347	2.85928	3.06272		0.129639	0.0141602	0.0561523	0.0239258	0.432373
g13376237_3p_a_at	RIN3	Ras and Rab interactor 3	RIN3	chr14q32.12	14	ENSG00000100599	79890	F6V054 /// Q5CZ74 /// Q6NSK7 /// Q6ZRC2 /// Q86U22 /// Q8TB24	610223	NP_079108	NM_024832	NM_024832.1	Hs.326822		0.951827	4.37823	3.71076	4.17742		0.171387	0.0561523	0.0375977	0.0461426	0.149658
g12653172_3p_a_at	RPS28	ribosomal protein S28	RPS28	chr19p13.2	19	ENSG00000227097 /// ENSG00000233927	6234	B0I1P5 /// B2R4R9 /// B4DEI1 /// B4DWQ7 /// P62857 /// Q6NY19	603685	NP_001022	NM_001031	BC000354.1	Hs.153177		1.17836	6.03502	2.57421	3.54366		0.239258	0.0141602	0.0461426	0.00805664	0.0805664
Hs.90809.0.A1_3p_at	SLC43A2	solute carrier family 43, member 2	SLC43A2	chr17p13.3	17	ENSG00000167703	124935	B7Z6X9 /// G8JLH5 /// I3L3E3 /// I3L4J2 /// I3L4V3 /// Q8N370 /// Q8NBW0 /// Q8WUU1	610791	NP_689559	NM_152346	AI742770	Hs.160550		0.114643	2.84231	4.512	3.85645		0.77417	0.0461426	0.00585938	0.0107422	0.303711
g2281473_3p_at	SNCG	synuclein, gamma (breast cancer-specific protein 1)	SNCG	chr10q23.2-q23.3	10	ENSG00000173267	6623	A9XXE1 /// F8W754 /// O76070 /// Q6FHG5	602998	NP_003078	NM_003087	AF010126.1	Hs.349470		0.88858	2.78692	2.76632	2.06528		0.171387	0.0141602	0.00805664	0.00415039	0.149658
g459835_3p_a_at	SRI	sorcin	SRI	chr7q21.1	7	ENSG00000075142	6717	A8MTH6 /// B4DHQ6 /// B4DKK2 /// C9J0K6 /// E9PG82 /// P30626	182520	NP_001243820 /// NP_001243821 /// NP_003121 /// NP_944490	NM_001256891 /// NM_001256892 /// NM_003130 /// NM_198901	L12387.1	Hs.489040		0.559636	20.2304	18.629	13.6431		0.969727	0.00805664	0.0239258	0.0185547	0.432373
Hs.324618.1.A1_3p_x_at	SSBP4	single stranded DNA binding protein 4	SSBP4	chr19p13.1	19	ENSG00000130511	170463	Q9BWG4 /// Q9BWW5	607391	NP_001009998 /// NP_116016	NM_001009998 /// NM_032627	AW451909	Hs.515259		1.12633	2.29906	2.7823	2.03209		0.0561523	0.0561523	0.0561523	0.111572	0.366211
210378_3p_s_at	SSNA1	Sjogren syndrome nuclear autoantigen 1	SSNA1	chr9q34.3	9	ENSG00000176101	8636	O43805	610882	NP_003722	NM_003731	BC004118.1	Hs.530314		3.26591	2.19969	2.52096	1.13452		0.0561523	0.0561523	0.0141602	0.246094	0.149658
g7661981_3p_x_at	STARD8	StAR-related lipid transfer (START) domain containing 8	STARD8	chrXq13.1	X	ENSG00000130052	9754	E5RFN7 /// Q92502	300689	NP_001135975 /// NP_001135976 /// NP_055540	NM_001142503 /// NM_001142504 /// NM_014725	NM_014725.1	Hs.95140		5.17558	5.85675	1.31289	2.61535		0.246094	0.00805664	0.0141602	0.0561523	0.0910645
g4507256_3p_at	STAT5A	signal transducer and activator of transcription 5A	STAT5A	chr17q11.2	17	---	6776	A8K6I5 /// C9JVV6 /// P42229 /// Q1KLZ6 /// Q59GY7	601511	NP_003143	NM_003152	NM_003152.1	Hs.437058		2.35592	1.28939	2.74957	4.45628		0.0375977	0.0375977	0.0239258	0.0952148	0.246094
Hs.25197.1.S1_3p_a_at	STUB1	STIP1 homology and U-box containing protein 1, E3 ubiquitin protein ligase	STUB1	chr16p13.3	16	ENSG00000103266	10273	H3BS86 /// H3BTA3 /// H3BUD0 /// Q9UNE7	607207	NP_005852	NM_005861	AI476536	Hs.592081		0.296436	5.15194	3.60602	2.59753		0.753906	0.0107422	0.00805664	0.0141602	0.0952148
g4507356_3p_at	TAGLN2	transgelin 2	TAGLN2	chr1q21-q25	1	ENSG00000158710	8407	B7Z5A2 /// E9KL39 /// P37802 /// Q5ZEZ7	604634	NP_003555	NM_003564	NM_003564.1	Hs.517168		1.89549	3.13147	2.00374	4.11181		0.125	0.0302734	0.0461426	0.0239258	0.219482
g8922634_3p_at	TBC1D13	TBC1 domain family, member 13	TBC1D13	chr9q34.11	9	ENSG00000107021	54662	A7E2E7 /// B3KNG3 /// B3KW04 /// B4DHM6 /// B9EGJ8 /// Q59F95 /// Q9NVG8	---	NP_060671	NM_018201	NM_018201.1	Hs.3376		1.33528	17.4885	9.2502	15.9005		0.904785	0.0375977	0.0178223	0.0185547	0.932373
Hs.101047.1.S1_3p_s_at	TCF3	transcription factor 3 (E2A immunoglobulin enhancer binding factors E12/E47)	TCF3	chr19p13.3	19	ENSG00000071564	6929	F5GZ25 /// P15923 /// P40424 /// Q16534 /// Q2TB39 /// Q6PJU3 /// Q7Z5L6	147141	NP_001129611 /// NP_003191	NM_001136139 /// NM_003200	AA768906	Hs.371282		0.936959	2.11435	2.19246	2.37775		0.366211	0.0302734	0.0239258	0.0239258	0.129639
g4507482_3p_a_at	THBD	thrombomodulin	THBD	chr20p11.2	20	ENSG00000178726	7056	B3KVV1 /// F5GY76 /// P07204	188040 /// 608446 /// 612926 /// 614486	NP_000352	NM_000361	NM_000361.1	Hs.2030		2.90287	3.20347	0.926027	2.37758		0.296143	0.00415039	0.0461426	0.0644531	0.0805664
g12053376_3p_at	TMEM126A	transmembrane protein 126A	TMEM126A	chr11q14.1	11	ENSG00000171202	84233	E9PI16 /// E9PI90 /// E9PIH8 /// Q9H061	612988 /// 612989	NP_001231664 /// NP_115649	NM_001244735 /// NM_032273	AL136941.1	Hs.533725		3.22764	2.22517	2.05944	1.75845		0.303711	0.0239258	0.0302734	0.0185547	0.149658
Hs.322451.1.A1_3p_at	TRAFD1	TRAF-type zinc finger domain containing 1	TRAFD1	chr12q	12	---	10906	B4DI89 /// F8VNX8 /// F8VVF3 /// F8VWK2 /// F8VZ11 /// O14545	613197	NP_001137378 /// NP_006691	NM_001143906 /// NM_006700	AI694735	Hs.5148		0.490165	2.7211	2.83366	2.87565		0.326416	0.0239258	0.00195313	0.0239258	0.0769043
g13376434_3p_at	TRMT44	tRNA methyltransferase 44 homolog (S. cerevisiae)	TRMT44	chr4p16.1	4	---	152992	---	614309	NP_689757	NM_001031742 /// NM_024950 /// NM_152544	NM_024950.1	Hs.734761		0.749512	29.5847	17.1464	13.8083		0.490234	0.0185547	0.0185547	0.0222168	0.850342
Hs2.98712.1.S1_3p_s_at	TXNDC2	thioredoxin domain containing 2 (spermatozoa)	TXNDC2	---	---	ENSG00000168454	84203	A5YM73 /// B4DZQ3 /// E7EWV4 /// F5H6S7 /// Q86VQ3	---	NP_001091999 /// NP_115619	NM_001098529 /// NM_032243	NM_032243.2	Hs.98712		0.623205	2.39081	2.20621	3.19409		0.5	0.000732422	0.0141602	0.0185547	0.0952148
Hs.301373.0.S1_3p_at	USP19	ubiquitin specific peptidase 19	USP19	chr3p21.31	3	ENSG00000172046	10869	A4UCT4 /// A5PKX8 /// A5PL36 /// B4DGT3 /// B4DK86 /// B4DTZ0 /// B5MEG5 /// C9J8M4 /// E7EM45 /// E7EN22 /// E7EST9 /// E7ESU0 /// E7ETS0 /// E9PEG8 /// H0YB23 /// O94966	614471	NP_001186089 /// NP_001186090 /// NP_001186091 /// NP_006668	NM_001199160 /// NM_001199161 /// NM_001199162 /// NM_006677	AW473649	Hs.255596		1.27883	2.61536	2.21353	2.18567		0.334473	0.00415039	0.0461426	0.00805664	0.0805664
Hs.2062.0.A3_3p_a_at	VDR	vitamin D (1,25- dihydroxyvitamin D3) receptor	VDR	chr12q13.11	12	ENSG00000111424	7421	B4DRV7 /// B6ZGT0 /// F1D8P8 /// F8VPF8 /// F8VRJ4 /// F8VVY8 /// F8VXQ9 /// G3V1V9 /// P11473	166710 /// 277440 /// 601769	NP_000367 /// NP_001017535 /// NP_001017536	NM_000376 /// NM_001017535 /// NM_001017536	AA772285	Hs.524368		2.01906	1.42533	2.0236	2.15544		0.303711	0.0644531	0.00415039	0.0141602	0.129639
g13386465_3p_a_at	WDR19	WD repeat domain 19	WDR19	chr4p14	4	ENSG00000157796	57728	B4DGR6 /// B4DJJ9 /// B4E286 /// D6R9P6 /// D6RAI4 /// D6RBA0 /// D6RCF7 /// D6RE75 /// D6RIE4 /// H0Y3R6 /// H0Y8K9 /// Q8NEZ3	608151 /// 614376 /// 614377 /// 614378	NP_079408	NM_025132	NM_025132.1	Hs.438482		1.32482	13.6718	23.8109	28.6553		0.772949	0.0185547	0.0561523	0.00195313	0.567627
Hs.22907.0.S1_3p_s_at	XYLT1	xylosyltransferase I	XYLT1	chr16p12.3	16	ENSG00000103489	64131	Q86Y38	264800 /// 608124	NP_071449	NM_022166	AI693140	Hs.22907		0.555747	4.85136	7.65416	7.6886		0.432373	0.0229492	0.00585938	0.00805664	0.111572
g8922400_3p_x_at	ZNF358	zinc finger protein 358	ZNF358	chr19p13.3	19	ENSG00000198816	140467	Q3V5L5 /// Q9NW07	---	NP_060553	NM_018083	NM_018083.1	Hs.133475		2.75465	2.40843	1.41325	2.80412		0.0649414	0.0185547	0.149658	0.00415039	0.111572
232214_3p_x_at	ZNF554	zinc finger protein 554	ZNF554	chr19p13.3	19	ENSG00000172006	115196	B3KNM4 /// B4DSI0 /// Q86TJ5	---	NP_001096121	NM_001102651 /// NM_152303	BC000113.1	Hs.307043		1.2961	3.74553	6.39711	3.79013		0.423828	0.0375977	0.0561523	0.0239258	0.246094
Hs2.381289.1.S1_3p_s_at	ZNF77	zinc finger protein 77	ZNF77	chr19p13.3	19	ENSG00000175691	58492	A8K4L4 /// H7BXV6 /// Q15935	194551	NP_067040	NM_021217	AV725780	Hs.38004		1.33939	3.37194	6.63293	7.41247		0.246094	0.00585938	0.00585938	0.0375977	0.27417
Hs.279653.0.S1_3p_s_at	ACAD10	acyl-CoA dehydrogenase family, member 10	ACAD10	chr12q24.12	12	ENSG00000111271	80724	D6RFF6 /// F8VW35 /// F8VWG8 /// F8VXK4 /// F8VZG7 /// F8W0Q4 /// F8W179 /// F8W1A9 /// F8W1I9 /// G3XAJ0 /// Q6JQN1	611181	NP_001130010 /// NP_079523	NM_001136538 /// NM_001136542 /// NM_025247	AL530994	Hs.331141		0.0512875	4.2419	3.77862	1.30838		0.932373	0.0107422	0.000732422	0.0461426	0.067627
Hs.37443.0.S1_3p_at	ACPL2	acid phosphatase-like 2	ACPL2	chr3q23	3	ENSG00000155893	92370	B7Z3R9 /// B7Z4T2 /// D6R928 /// D6RDP0 /// D6RE60 /// D6RGE3 /// E9PDB7 /// H0Y2U0 /// Q8TE99 /// Q9NT50	---	NP_001032249 /// NP_689495	NM_001037172 /// NM_152282	AW069729	Hs.657887		5.00189	5.03869	1.69204	1.41029		0.0439453	0.0239258	0.00805664	0.5	0.219482
g11761636_3p_at	ACTL7A	actin-like 7A	ACTL7A	chr9q31	9	ENSG00000187003	10881	Q9Y615	604303	NP_006678	NM_006687	NM_006687.2	Hs.123530		2.70587	1.72062	1.7904	2.23311		0.00805664	0.149658	0.0375977	0.017334	0.067627
g4502402_3p_a_at	BGN	biglycan	BGN	chrXq28	X	ENSG00000182492	633	A6NLG9 /// A8K7E0 /// B3KS75 /// B4DDN7 /// B4DDQ2 /// B4DNL4 /// B4DQD6 /// C9JKG1 /// P21810 /// Q53FI4 /// Q53HU6 /// Q8NAB7	301870	NP_001702	NM_001711	NM_001711.1	Hs.821		0.221978	2.4685	1.78567	2.57518		0.633789	0.00805664	0.0185547	0.00805664	0.149658
Hs.131287.0.A1_3p_at	C10orf53	chromosome 10 open reading frame 53	C10orf53	chr10q11.23	10	ENSG00000178645	282966	B9ZVK6 /// Q8N6V4	---	NP_001035892 /// NP_872360	NM_001042427 /// NM_182554	AI990484	Hs.131287		2.22828	2.02419	1.72913	1.46578		0.129639	0.0561523	0.0375977	0.0239258	0.0952148
Hs2.352641.1.S1_3p_x_at	C1orf150	chromosome 1 open reading frame 150	C1orf150	chr1q44	1	ENSG00000169224	148823	E7ESF0 /// E9PLW0 /// E9PR51 /// E9PRX8 /// Q5JQS6 /// Q6ZVI8	---	NP_660321	NM_145278	NM_145278.1	Hs.732113		0.639499	3.59513	1.2647	4.54106		0.657471	0.0239258	0.0461426	0.0185547	0.19458
Hs.135287.0.A1_3p_at	CBX5	chromobox homolog 5	CBX5	chr12q13.13	12	ENSG00000094916	23468	F8VNY3 /// G3V1X9 /// P45973 /// Q6I9T7	604478	NP_001120793 /// NP_001120794 /// NP_036249	NM_001127321 /// NM_001127322 /// NM_012117	BE777970	Hs.349283		6.20187	4.20637	1.77667	1.30731		0.0302734	0.0239258	0.0561523	0.144775	0.0805664
Hs.49374.0.A1_3p_at	CDK15	cyclin-dependent kinase 15	CDK15	chr2q33.2	2	ENSG00000138395	65061	F8W6H8 /// F8WDP7 /// Q96Q40	---	NP_001248364 /// NP_001248365 /// NP_631897	NM_001261435 /// NM_001261436 /// NM_139158	AI028242	Hs.348711		0.100847	3.89653	0.899466	2.4999		0.943848	0.0375977	0.0461426	0.0175781	0.0952148
Hs.171834.1.S2_3p_s_at	CDK16	cyclin-dependent kinase 16	CDK16	chrXp11	X	ENSG00000102225	5127	B7Z7C8 /// B7Z8T0 /// F5H203 /// Q00536 /// Q59FJ5 /// Q96GA5 /// Q9BRL4	311550	NP_001163931 /// NP_006192 /// NP_148978	NM_001170460 /// NM_006201 /// NM_033018	BE787860	Hs.496068		0.964528	1.81626	3.43614	4.29711		0.111572	0.0185547	0.0375977	0.0461426	0.0952148
Hs.239720.2.S1_3p_at	CNOT2	CCR4-NOT transcription complex, subunit 2	CNOT2	chr12q15	12	ENSG00000111596	4848	B2RDX7 /// B3KTL6 /// H0YH84 /// Q6TKS8 /// Q6ZP62 /// Q9NZN8	604909	NP_001186231 /// NP_001186232 /// NP_055330	NM_001199302 /// NM_001199303 /// NM_014515 /// NR_037615	AL137674.1	Hs.133350		0.839497	3.21421	1.6788	3.13579		0.625244	0.0561523	0.0461426	0.0375977	0.067627
Hs.75617.0.A2_3p_at	COL4A2	collagen, type IV, alpha 2	COL4A2	chr13q34	13	ENSG00000134871	1284	A2A352 /// B4DH43 /// E7EPD1 /// P08572	120090 /// 614483 /// 614519	NP_001837	NM_001846	X05610.1	Hs.508716		5.59959	1.43786	1.39011	2.64062		0.00756836	0.111572	0.0461426	0.0302734	0.219482
g4503212_3p_at	CYP27B1	cytochrome P450, family 27, subfamily B, polypeptide 1	CYP27B1	chr12q13.1-q13.3	12	ENSG00000111012	1594	B2RC61 /// F8VWR7 /// O15528 /// Q548T3	264700 /// 609506	NP_000776	NM_000785	NM_000785.1	Hs.524528		1.12981	4.23509	3.70715	1.78956		0.303711	0.0461426	0.0185547	0.0461426	0.398926
Hs.103280.0.A1_3p_at	DAZAP2	DAZ associated protein 2	DAZAP2	chr12q12	12	---	9802	B4E1G3 /// C9JA96 /// C9JP84 /// E9PB45 /// E9PE89 /// F8VU62 /// F8VUW5 /// Q15038	607431	NP_001129736 /// NP_001129738 /// NP_001129739 /// NP_001129740 /// NP_001129741 /// NP_055579	NM_001136264 /// NM_001136266 /// NM_001136267 /// NM_001136268 /// NM_001136269 /// NM_014764	AI307251	Hs.369761		4.20751	3.58147	1.9034	0.775161		0.0239258	0.0461426	0.0461426	0.27417	0.27417
Hs.162025.0.A1_3p_at	DCC	deleted in colorectal carcinoma	DCC	chr18q21.3	18	ENSG00000187323	1630	B4DYX2 /// E7EQM8 /// H0Y2Q5 /// P43146 /// Q49AK4	120470 /// 157600	NP_005206	NM_005215	AI962169	Hs.162025		2.16894	2.40554	0.766117	0.759407		0.0102539	0.0239258	0.246094	0.0461426	0.129639
Hs.169474.2.S1_3p_a_at	EIF2B4	eukaryotic translation initiation factor 2B, subunit 4 delta, 67kDa	EIF2B4	chr2p23.3	2	ENSG00000115211	8890	B4DUP5 /// E7ERK9 /// F5H6W1 /// F8W8L6 /// Q71US4 /// Q9HBP7 /// Q9UI10 /// Q9Y3W7	603896 /// 606687	NP_001029288 /// NP_056451 /// NP_751945	NM_001034116 /// NM_015636 /// NM_172195	AJ011307	Hs.169474		0.991824	3.39267	2.60751	1.95482		0.239258	0.0185547	0.0141602	0.0375977	0.067627
g12652782_3p_s_at	ELMO2	engulfment and cell motility 2	ELMO2	chr20q13	20	ENSG00000062598	63916	B4DRL5 /// B4DZ20 /// B7Z1S8 /// F5GZP8 /// H0YCM7 /// H0YEH5 /// Q5BLP5 /// Q5JVZ4 /// Q5JVZ5 /// Q5JVZ8 /// Q5JW01 /// Q7Z5G9 /// Q96JJ3	606421	NP_573403 /// NP_877496	NM_022086 /// NM_133171 /// NM_182764	BC000143.1	Hs.210469		3.48266	0.18436	2.58586	1.86419		0.0644531	0.904785	0.0141602	0.0285645	0.398926
Hs.170261.0.A1_3p_at	ELP2	elongation protein 2 homolog (S. cerevisiae)	ELP2	chr18q12.2	18	ENSG00000134759	55250	A8KAI6 /// B4DXP0 /// E7EP23 /// E9PCX0 /// F5GWY6 /// F5GX79 /// F5GYE9 /// H0YFD3 /// H0YFW0 /// Q6IA86	---	NP_001229804 /// NP_001229805 /// NP_001229806 /// NP_001229807 /// NP_001229808 /// NP_060725	NM_001242875 /// NM_001242876 /// NM_001242877 /// NM_001242878 /// NM_001242879 /// NM_018255 /// NR_040110	AL041747	Hs.8739		5.28105	1.93609	1.48015	4.0062		0.0375977	0.111572	0.0375977	0.00390625	0.19458
g11345453_3p_at	FANCE	Fanconi anemia, complementation group E	FANCE	chr6p22-p21	6	ENSG00000112039	2178	Q9HB96	227650 /// 600901 /// 613976	NP_068741	NM_021922	NM_021922.1	Hs.302003		0.712746	2.83105	1.46713	2.88648		0.27417	0.0461426	0.0185547	0.0239258	0.149658
g4758347_3p_a_at	FCN2	ficolin (collagen/fibrinogen domain containing lectin) 2 (hucolin)	FCN2	chr9q34.3	9	ENSG00000160339	2220	Q14CE6 /// Q15485	601624	NP_004099 /// NP_056652	NM_004108 /// NM_015837 /// NM_015838 /// NM_015839	NM_004108.1	Hs.54517		1.76899	4.11681	5.81916	1.26729		0.334473	0.00585938	0.0185547	0.0302734	0.27417
Hs.264610.1.A1_3p_a_at	GALM	galactose mutarotase (aldose 1-epimerase)	GALM	chr2p22.1	2	ENSG00000143891	130589	B8ZZ75 /// F8WB82 /// H7C1B5 /// H7C320 /// Q12915 /// Q53RY1 /// Q96C23	608883	NP_620156	NM_138801	BE788984	Hs.435012		6.04966	1.92954	2.79514	1.73723		0.0561523	0.246094	0.0561523	0.0561523	0.334473
g6912389_3p_a_at	GLG1	golgi glycoprotein 1	GLG1	chr16q22.3	16	ENSG00000090863	2734	H3BM42 /// H3BQT1 /// H3BQU9 /// H3BRD8 /// Q6ZMF1 /// Q92896	600753	NP_001139138 /// NP_001139139 /// NP_036333	NM_001145666 /// NM_001145667 /// NM_012201 /// NR_027264 /// NR_027265	NM_012201.1	Hs.109731		0.820532	2.20527	1.50896	2.08381		0.303711	0.0185547	0.00292969	0.0141602	0.067627
220071_3p_x_at	HAUS2	HAUS augmin-like complex, subunit 2	HAUS2	chr15q15.2	15	ENSG00000137814	55142	H3BP16 /// H3BP24 /// H3BQU2 /// H3BR32 /// H3BTG9 /// Q9NVX0	613429	NP_001123919 /// NP_060567	NM_001130447 /// NM_018097	NM_018097.1	Hs.14347		0.116548	3.43523	1.21875	2.2798		0.696289	0.0375977	0.0561523	0.0461426	0.171387
g5174472_3p_x_at	IPP	intracisternal A particle-promoted polypeptide	IPP	chr1p34-p32	1	ENSG00000197429	3652	Q9Y573	147485	NP_001138821 /// NP_005888	NM_001145349 /// NM_005897	NM_005897.1	Hs.699548		2.91966	1.93968	2.00935	1.61814		0.0561523	0.00805664	0.00415039	0.067627	0.129639
200049_at	KAT7	K(lysine) acetyltransferase 7	KAT7	chr17q21.32	17	ENSG00000136504	11143	B3KVJ2 /// B4DF85 /// B4DG18 /// B4DGH8 /// B4DGY4 /// B4DJ40 /// B7Z4D9 /// D6RFZ5 /// E7ER15 /// E7EUP3 /// G3V125 /// G5E9K7 /// O95251	609880	NP_001186084 /// NP_001186085 /// NP_001186086 /// NP_001186087 /// NP_008998	NM_001199155 /// NM_001199156 /// NM_001199157 /// NM_001199158 /// NM_007067	NM_007067.1	Hs.21907		1.27979	2.62935	2.13261	1.59154		0.432373	0.0141602	0.0461426	0.0239258	0.111572
Hs2.27043.3.S1_3p_s_at	KCNH5	potassium voltage-gated channel, subfamily H (eag-related), member 5	KCNH5	chr14q23.1	14	ENSG00000140015	27133	Q86XI1 /// Q8NCM2	605716	NP_647479 /// NP_758963 /// NP_758964	NM_139318 /// NM_172375 /// NM_172376	AF493798.1	Hs.27043		1.38641	3.05132	4.05545	1.42197		0.27417	0.0012207	0.0302734	0.00805664	0.129639
Hs.125757.0.A1_3p_at	METTL21A	uncharacterized LOC100506290 /// uncharacterized LOC100653153 /// methyltransferase like 21A	LOC100506290 /// LOC100653153 /// METTL21A	chr2q33.3	2	ENSG00000144401	100506290 /// 100653153 /// 151194	C9JES0 /// C9JSX1 /// F5H5E5 /// H7BXH9 /// Q8WXB1	---	NP_001120867 /// NP_660323 /// XP_003118958 /// XP_003403719	NM_001127395 /// NM_145280 /// XM_003118910 /// XM_003403671	AI332764	Hs.664764		1.60128	4.51484	1.47672	3.13334		0.423828	0.0141602	0.0375977	0.0561523	0.165527
Hs2.437149.1.S1_3p_x_at	LOC285300	uncharacterized LOC285300	LOC285300	chr3p14.1	3	---	285300	---	---	---	---	AK095655.1	Hs.638436		1.82919	2.62317	2.84844	1.92082		0.0952148	0.0561523	0.0239258	0.0178223	0.0805664
Hs2.434444.1.S1_3p_x_at	LOC339988	uncharacterized LOC339988	LOC339988	chr4p16.1	4	ENSG00000246526	339988	---	---	---	---	BC041468.1	Hs.434746		0.393152	2.58749	1.86665	2.9791		0.525391	0.00805664	0.0302734	0.0104981	0.124756
Hs.131067.1.S1_3p_at	LOC646808	L antigen family, member 3 pseudogene	LOC646808	chr9p21.1	9	---	646808	---	---	---	XR_132560 /// XR_133510	AI375965	---		1.57012	2.13689	1.73856	2.87288		0.165771	0.0239258	0.00415039	0.00756836	0.303711
Hs.10844.0.A1_3p_x_at	LRG1	leucine-rich alpha-2-glycoprotein 1	LRG1	chr19p13.3	19	ENSG00000171236	116844	B4E1I8 /// P02750 /// Q68CK4 /// Q68CL7	611289	NP_443204	NM_052972	AA622495	Hs.655559		1.49148	3.15313	0.0866175	4.17482		0.0537109	0.0375977	0.772949	0.00366211	0.334473
214703_3p_s_at	MAN2B2	mannosidase, alpha, class 2B, member 2	MAN2B2	chr4p16.1	4	ENSG00000013288	23324	B3KQN1 /// B7Z754 /// E9PCD7 /// H0YA68 /// Q05BN7 /// Q4VC00 /// Q9Y2E5	---	NP_056089	NM_015274	AW954107	Hs.188464		0.999215	1.8768	2.50606	2.05455		0.171387	0.0107422	0.00292969	0.0537109	0.219482
Hs.246857.2.A1_3p_at	MAPK9	mitogen-activated protein kinase 9	MAPK9	chr5q35	5	ENSG00000050748	5601	B5BUJ7 /// D7R525 /// D7R526 /// D7R527 /// D7R528 /// E5RJ57 /// H7BYK0 /// P45984	602896	NP_001128516 /// NP_002743 /// NP_620707 /// NP_620708 /// NP_620709	NM_001135044 /// NM_002752 /// NM_139068 /// NM_139069 /// NM_139070	AI808345	Hs.484371		1.89813	2.10508	2.00768	1.96841		0.067627	0.0461426	0.00195313	0.00292969	0.149658
g7706618_3p_a_at	MMP17	matrix metallopeptidase 17 (membrane-inserted)	MMP17	chr12q24.3	12	ENSG00000198598	4326	F5GWR3 /// F5GZA7 /// F5H209 /// F5H249 /// F5H846 /// F5H881 /// Q5U5M0 /// Q8IWC3 /// Q9ULZ9	602285	NP_057239	NM_016155	NM_016155.1	Hs.709245		2.12215	0.969811	2.29347	1.42191		0.0239258	0.0805664	0.0561523	0.0561523	0.129639
Hs.23200.2.A1_3p_s_at	MTMR1	myotubularin related protein 1	MTMR1	chrXq28	X	ENSG00000063601	8776	B7Z3D5 /// E9PIH9 /// E9PPP8 /// F6X5S1 /// F8W764 /// F8W8S8 /// F8WA39 /// H0YDX3 /// H7BZJ1 /// H7C406 /// Q13613 /// Q8NEC6	300171	NP_003819	NM_003828 /// NM_176789	AF057354.1	Hs.347187		2.37755	4.45705	1.81892	0.991169		0.000732422	0.10791	0.0141602	0.0561523	0.0805664
g7661785_3p_x_at	NDUFAF4	NADH dehydrogenase (ubiquinone) complex I, assembly factor 4	NDUFAF4	chr6q16.1	6	ENSG00000123545	29078	Q9P032	252010 /// 611776	NP_054884	NM_014165	NM_014165.1	Hs.512144		2.14137	0.8964	1.01305	3.3091		0.0290527	0.171387	0.0561523	0.0141602	0.067627
Hs.91521.0.A1_3p_at	NEURL1B	neuralized homolog 1B (Drosophila)	NEURL1B	chr5q35.1	5	ENSG00000214357	54492	A8MQ27 /// C9DQJ5 /// C9DQJ6 /// C9DQJ7	---	NP_001136123	NM_001142651 /// NR_015355	AK026748.1	Hs.91521		0.0568997	2.36822	1.38645	2.20252		0.943848	0.00415039	0.0537109	0.000732422	0.171387
Hs.129568.0.A1_3p_at	ORAI2	ORAI calcium release-activated calcium modulator 2	ORAI2	chr7q22.1	7	ENSG00000160991	80228	B4DUB4 /// C9J2H9 /// C9J5L2 /// C9JQR7 /// C9JUY6 /// Q96SN7	610929	NP_001119812 /// NP_116220	NM_001126340 /// NM_032831	AW205664	Hs.363308		1.33402	3.0204	2.38526	1.45729		0.334473	0.0302734	0.0302734	0.0302734	0.398926
Hs.123654.0.S2_3p_at	PCF11	PCF11, cleavage and polyadenylation factor subunit, homolog (S. cerevisiae)	PCF11	chr11q13	11	ENSG00000165494	51585	B7Z7X4 /// E9PKN0 /// E9PNY7 /// E9PQ01 /// E9PQF9 /// O94913 /// Q0D2H7	608876	NP_056969	NM_015885	AB020631.1	Hs.595343		1.09471	2.50023	1.40896	3.66112		0.5	0.0302734	0.000732422	0.0461426	0.149658
Hs2.407131.1.S1_3p_x_at	PDK4	pyruvate dehydrogenase kinase, isozyme 4	PDK4	chr7q21.3	7	ENSG00000004799	5166	A4D1H4 /// B3KU25 /// B3KUX1 /// Q16654 /// Q53FG1	602527	NP_002603	NM_002612	AL832708.1	Hs.8364		0.921456	1.99618	4.10418	2.52993		0.19458	0.0375977	0.0107422	0.0107422	0.067627
Hs.71618.0.S2_3p_at	POLR2L	polymerase (RNA) II (DNA directed) polypeptide L, 7.6kDa	POLR2L	chr11p15	11	ENSG00000177700	5441	P62875	601189	NP_066951	NM_021128	AA772747	Hs.441072		0.442848	1.39405	2.68856	2.4037		0.303711	0.0375977	0.0239258	0.0239258	0.0805664
208044_3p_s_at	PPARD	peroxisome proliferator-activated receptor delta	PPARD	chr6p21.2	6	ENSG00000112033	5467	B4E2Y1 /// B4E3V3 /// E9PE18 /// F1D8S7 /// F5H830 /// Q03181	600409	NP_001165289 /// NP_001165290 /// NP_001165291 /// NP_006229 /// NP_803184	NM_001171818 /// NM_001171819 /// NM_001171820 /// NM_006238 /// NM_177435	NM_006238.1	Hs.696032		2.16807	0.600059	2.44467	1.34539		0.0302734	0.0561523	0.0185547	0.149658	0.0952148
Hs.129304.0.A1_3p_at	RASSF8	Ras association (RalGDS/AF-6) domain family (N-terminal) member 8	RASSF8	chr12p12.3	12	ENSG00000123094	11228	A8K8G8 /// F5GYP8 /// F5H0S5 /// F5H343 /// F5H7J1 /// F5H8B9 /// F5H8C5 /// H0YG85 /// Q5SCI0 /// Q6IB99 /// Q8NHQ8	608231	NP_001158218 /// NP_001158219 /// NP_001158220 /// NP_009142	NM_001164746 /// NM_001164747 /// NM_001164748 /// NM_007211	BF979984	Hs.696433		3.89555	2.54964	1.92034	1.07926		0.0302734	0.0375977	0.0107422	0.626465	0.246094
Hs.21497.1.S1_3p_s_at	RHOT2	ras homolog family member T2	RHOT2	chr16p13.3	16	ENSG00000140983	89941	H3BMP9 /// H3BP40 /// H3BST5 /// H3BU27 /// H3BUX4 /// H3BVI5 /// I3L2C6 /// Q8IXI1	613889	NP_620124	NM_138769	BC004327.1	Hs.513242		0.117462	2.05031	2.24766	1.69625		0.70459	0.0151367	0.059082	0.0214844	0.29541
Hs.49500.0.S2_3p_at	SEL1L3	sel-1 suppressor of lin-12-like 3 (C. elegans)	SEL1L3	chr4p15.2	4	ENSG00000091490	23231	B4DTH5 /// D6RCE1 /// D6RDH1 /// D6RF11 /// H0Y8P8 /// H0Y9M6 /// H0YA36 /// Q68CR1	---	NP_056002	NM_015187	AB018289.1	Hs.479384		2.68407	2.38182	1.24705	0.970621		0.19458	0.0239258	0.0104981	0.0537109	0.129639
Hs.13138.0.S1_3p_at	SENP5	SUMO1/sentrin specific peptidase 5	SENP5	chr3q29	3	ENSG00000119231	205564	B2R9F5 /// B4DY82 /// C9JHT8 /// H7C2F8 /// H7C424 /// Q96HI0	612845	NP_689912	NM_152699	AW008921	Hs.240770		0.100117	4.0099	1.95793	3.08931		0.665527	0.0239258	0.0302734	0.0537109	0.27417
g6518912_3p_at	SIRPA	signal-regulatory protein alpha	SIRPA	chr20p13	20	ENSG00000198053	140885	B2R6C3 /// B4DP97 /// P78324	602461	NP_001035111 /// NP_001035112 /// NP_542970	NM_001040022 /// NM_001040023 /// NM_080792	AB023430.1	Hs.740396		1.93468	1.04156	3.13962	2.24815		0.00415039	0.0185547	0.0375977	0.171387	0.129639
Hs.85838.0.A1_3p_a_at	SLC16A3	solute carrier family 16, member 3 (monocarboxylic acid transporter 4)	SLC16A3	chr17q25	17	ENSG00000141526	9123	O15427 /// Q53G91	603877	NP_001035887 /// NP_001035888 /// NP_001193879 /// NP_001193880 /// NP_001193881 /// NP_004198	NM_001042422 /// NM_001042423 /// NM_001206950 /// NM_001206951 /// NM_001206952 /// NM_004207	AL513917	Hs.500761		1.25165	2.90202	2.16402	1.98461		0.149658	0.0302734	0.0141602	0.0107422	0.19458
Hs.42484.0.S1_3p_a_at	SLC25A36	solute carrier family 25 (pyrimidine nucleotide carrier ), member 36	SLC25A36	chr3q23	3	ENSG00000114120	55186	B4DL01 /// Q96CQ1	---	NP_001098117 /// NP_060625	NM_001104647 /// NM_018155	AI694452	Hs.144130		4.07711	0.31856	2.38466	1.73525		0.0104981	0.466064	0.0185547	0.0239258	0.0805664
Hs.324728.1.S1_3p_x_at	SMA5	glucuronidase, beta pseudogene	SMA5	chr5q13	5	---	11042	---	---	---	NM_021036 /// NR_034021	X83301.1	Hs.529793		0.8783	1.66931	2.0044	2.36285		0.067627	0.0141602	0.0012207	0.000244141	0.0952148
Hs2.186363.1.S1_3p_s_at	SPERT	spermatid associated	SPERT	chr13q14.13	13	ENSG00000174015	220082	E9PLB4 /// Q8NA61	---	NP_689932	NM_152719	NM_152719.1	Hs.186363		1.39722	1.73245	3.14133	2.09022		0.171387	0.000244141	0.0185547	0.0185547	0.219482
Hs.243537.0.A1_3p_at	STEAP1B	STEAP family member 1B	STEAP1B	chr7p15.3	7	ENSG00000105889	256227	B5MCI2 /// C9JE84 /// C9JL51 /// Q6NZ63	---	NP_001157932 /// NP_997225	NM_001164460 /// NM_207342	AW129021	Hs.729825		1.40897	2.74053	2.80465	1.182		0.0107422	0.00805664	0.0107422	0.0915527	0.129639
g5174708_3p_x_at	TBX10	T-box 10	TBX10	chr11q13.2	11	---	347853	O75333	604648	NP_005986	NM_005995	NM_005995.1	Hs.454480		1.09125	1.73066	3.22815	2.49417		0.27417	0.0302734	0.0461426	0.0185547	0.129639
Hs2.288911.4.S1_3p_s_at	TRPM3	transient receptor potential cation channel, subfamily M, member 3	TRPM3	chr9q21.12	9	ENSG00000083067	80036	A2A3F3 /// A2A3F4 /// E9PBI7 /// G5E9G1 /// H0Y3D4 /// H7BYP1 /// Q4VXD3 /// Q4VXD4 /// Q504Y1 /// Q6NW43 /// Q8TBK0 /// Q9H200 /// Q9HAF4 /// Q9HCF6	608961	NP_001007471 /// NP_001007472 /// NP_066003 /// NP_079247 /// NP_996827 /// NP_996828 /// NP_996829 /// NP_996830 /// NP_996831	NM_001007470 /// NM_001007471 /// NM_020952 /// NM_024971 /// NM_206944 /// NM_206945 /// NM_206946 /// NM_206947 /// NM_206948	AB099662.1	Hs.47288		1.72141	2.38492	2.04104	1.99228		0.0239258	0.067627	0.0302734	0.0302734	0.0952148
Hs.283559.0.A1_3p_at	WDR27	WD repeat domain 27	WDR27	chr6q27	6	ENSG00000184465	253769	A2RRH5 /// B4DDD4 /// C9JGV0 /// F2Z2U5 /// F8VUY7 /// H7C3H5 /// Q6ZMZ4 /// Q6ZQX9	---	NP_001189479 /// NP_872358	NM_001202550 /// NM_182552	AI016894	Hs.131903		1.05854	2.45366	2.27554	1.26225		0.0952148	0.00805664	0.0239258	0.0141602	0.129639
g13376995_3p_at	WFS1	Wolfram syndrome 1 (wolframin)	WFS1	chr4p16.1	4	ENSG00000109501	7466	B4DJ99 /// H0Y9G5 /// O76024	125853 /// 222300 /// 600965 /// 606201 /// 614296	NP_001139325 /// NP_005996	NM_001145853 /// NM_006005	NM_006005.2	Hs.727283		1.60833	4.3658	1.72047	2.85777		0.246094	0.0239258	0.0239258	0.00585938	0.19458
Hs.7218.0.A1_3p_at	ACSS1	acyl-CoA synthetase short-chain family member 1	ACSS1	chr20p11.23-p11.21	20	ENSG00000154930	84532	B3KXL2 /// B4DJZ3 /// E9PC79 /// F5H6F4 /// F8W7Y1 /// Q1RMZ4 /// Q5TF43 /// Q658R1 /// Q658X4 /// Q6ZV30 /// Q7Z5G3 /// Q8N2B9 /// Q9NUB1	614355	NP_001239604 /// NP_001239605 /// NP_001239606 /// NP_115890	NM_001252675 /// NM_001252676 /// NM_001252677 /// NM_032501	AL035661	Hs.529353		2.98896	1.60979	1.95307	1.49314		0.0302734	0.00805664	0.0375977	0.129639	0.334473
g4557292_3p_a_at	AIRE	autoimmune regulator	AIRE	chr21q22.3	21	ENSG00000160224	326	C9JFR1 /// C9JL37 /// O43918	240300 /// 607358	NP_000374 /// NP_000649	NM_000383 /// NM_000658 /// NM_000659	NM_000658.1	Hs.129829		0.730007	1.82619	1.12026	3.62686		0.303711	0.0375977	0.0375977	0.0302734	0.27417
Hs.170195.1.A2_3p_at	BMP7	bone morphogenetic protein 7	BMP7	chr20q13	20	ENSG00000101144	655	A8K571 /// B1AKZ9 /// B1AL00 /// B2ZPJ8 /// H0Y4B5 /// P18075	112267	NP_001710	NM_001719	AL157414	Hs.473163		0.0810225	1.11272	2.42687	1.97093		0.665527	0.0239258	0.00415039	0.00805664	0.0805664
Hs.157099.0.A1_3p_at	C2orf82	chromosome 2 open reading frame 82	C2orf82	chr2q37.1	2	ENSG00000182600	389084	C9K0N5 /// H7C356 /// Q6UX34	---	NP_996778	NM_206895	AI871385	Hs.657509		1.18036	2.49687	1.88727	1.4933		0.0290527	0.0131836	0.0561523	0.067627	0.171387
Hs2.306227.3.S1_3p_x_at	CARD14	caspase recruitment domain family, member 14	CARD14	chr17q25	17	ENSG00000141527	79092	B4DKY0 /// B8QQJ3 /// E7ETJ2 /// I3L1Z7 /// I3L3F1 /// I3L414 /// I3L4Q8 /// Q9BXL6	602723 /// 607211	NP_001244899 /// NP_077015 /// NP_438170	NM_001257970 /// NM_024110 /// NM_052819 /// NR_047566	BC018142.1	Hs.696253		1.42122	4.93579	1.92368	1.59136		0.0239258	0.0302734	0.00805664	0.111572	0.246094
g6912305_3p_x_at	CHST5	carbohydrate (N-acetylglucosamine 6-O) sulfotransferase 5 /// transmembrane protein 231	CHST5 /// TMEM231	chr16q22.3 /// chr16q23.1	16	---	23563 /// 79583	B7Z5I3 /// H3BMG8 /// H3BMW7 /// H3BPY4 /// H3BRT5 /// H3BTN6 /// Q9GZS9 /// Q9H6L2	604817	NP_001070884 /// NP_001070886 /// NP_001070887 /// NP_078809	NM_001077416 /// NM_001077418 /// NM_001077419 /// NM_012126 /// NM_024533	NM_012126.1	Hs.736500		2.58899	0.624467	1.5871	1.25037		0.00585938	0.219482	0.0302734	0.0239258	0.129639
g7705960_3p_at	CLDN18	claudin 18	CLDN18	chr3q22.3	3	ENSG00000066405	51208	B4DNX6 /// F5H193 /// F8WEY4 /// P56856	609210	NP_001002026 /// NP_057453	NM_001002026 /// NM_016369	NM_016369.1	Hs.655324		0.206442	2.17354	1.48848	1.57035		0.334473	0.0141602	0.0185547	0.0239258	0.111572
Hs.143715.0.A1_3p_at	DKFZp779M0652	uncharacterized DKFZp779M0652	DKFZp779M0652	chr11p11.2	11	ENSG00000205106	374387	E7ER63 /// Q6N098	---	---	NM_199137 /// NR_027134	BE348376	Hs.632142		0.513041	2.30455	1.79419	1.13838		0.398926	0.000244141	0.00195313	0.00195313	0.149658
g6912247_3p_a_at	DNPEP	aspartyl aminopeptidase	DNPEP	chr2q35	2	ENSG00000123992	23549	B7Z7F0 /// B7Z822 /// B9ZVU2 /// C9J1E2 /// C9JBE1 /// C9JRG3 /// E3W974 /// E3W979 /// E5RHR3 /// E5RJ35 /// E7EMB6 /// E7EPX3 /// E7ETB3 /// E7EWP4 /// F8WAN0 /// H0YGP0 /// Q9BSS9 /// Q9HAC6 /// Q9NV55 /// Q9ULA0	611367	NP_036232	NM_012100	NM_012100.1	Hs.258551		0.644002	1.48509	1.90195	2.19914		0.567627	0.0141602	0.0185547	0.0461426	0.129639
Hs2.209392.1.A1_3p_at	EFCAB4B	EF-hand calcium binding domain 4B	EFCAB4B	chr12p13.32	12	ENSG00000130038	84766	Q9BSW2	614178	NP_001138430 /// NP_116069	NM_001144958 /// NM_001144959 /// NM_032680	AK057608.1	Hs.504534		1.97583	1.98981	1.82552	2.01905		0.129639	0.0375977	0.0561523	0.0239258	0.0805664
g11612654_3p_at	FXYD6	FXYD domain containing ion transport regulator 6	FXYD6	chr11q23.3	11	ENSG00000137726	53826	Q9H0Q3	606683	NP_001158303 /// NP_001158304 /// NP_001158308 /// NP_001158309 /// NP_071286	NM_001164831 /// NM_001164832 /// NM_001164836 /// NM_001164837 /// NM_022003	NM_022003.1	Hs.413137		0.251365	2.15252	1.15587	1.72347		0.432373	0.0185547	0.0461426	0.0185547	0.0805664
Hs.109445.1.S1_3p_a_at	HIC2	hypermethylated in cancer 2	HIC2	chr22q11.21	22	ENSG00000169635	23119	Q96JB3	607712	NP_055909	NM_015094	AL162003.1	Hs.632767		1.97145	1.65452	2.42113	1.28497		0.129639	0.00415039	0.00585938	0.0375977	0.067627
g2605944_3p_s_at	JAG2	jagged 2	JAG2	chr14q32	14	ENSG00000184916	3714	Q59FT9 /// Q9Y219	602570	NP_002217 /// NP_660142	NM_002226 /// NM_145159	AF029778.1	Hs.433445		1.23194	1.6181	2.06388	1.99354		0.0302734	0.149658	0.0141602	0.0239258	0.149658
Hs2.50081.1.S1_3p_s_at	KIAA1199	KIAA1199	KIAA1199	chr15q24	15	ENSG00000103888	57214	C9JCC4 /// H0YCE1 /// H0YL56 /// Q8WUJ3	608366	NP_061159	NM_018689	BC020256.1	Hs.459088		2.2173	1.07144	1.86544	1.8679		0.0375977	0.00195312	0.067627	0.0375977	0.366211
Hs.48469.2.S1_3p_x_at	LIMD1	LIM domains containing 1	LIMD1	chr3p21.3	3	---	8994	C9JRJ5 /// Q9UGP4	604543	NP_055055	NM_014240	M80651.1	Hs.193370		0.746797	1.88136	1.44125	2.03827		0.558594	0.0375977	0.0302734	0.0285645	0.27417
Hs.154443.0.S2_3p_at	MCM4	minichromosome maintenance complex component 4	MCM4	chr8q11.2	8	ENSG00000104738	4173	A4FS09 /// B3KMX0 /// B4DLA6 /// E5RFJ8 /// E5RFR3 /// E5RG31 /// E5RG53 /// E5RHP5 /// E5RK04 /// E7EM48 /// E7ER43 /// P33991	602638	NP_005905 /// NP_877423	NM_005914 /// NM_182746	AA604621	Hs.460184		0.9407	2.08343	0.526549	1.9706		0.398926	0.0185547	0.0141602	0.0302734	0.246094
g8922819_3p_at	MCOLN3	mucolipin 3	MCOLN3	chr1p22.3	1	ENSG00000055732	55283	A8K841 /// B1ANB7 /// Q6P9H1 /// Q8TDD5	607400	NP_001240622 /// NP_060768	NM_001253693 /// NM_018298	NM_018298.1	Hs.535239		0.103924	2.30099	0.794454	1.61001		0.969727	0.00585938	0.0302734	0.0561523	0.111572
Hs2.380008.2.S1_3p_s_at	MEI1	meiosis inhibitor 1	MEI1	chr22q13.2	22	ENSG00000167077	150365	B7Z735 /// B7Z8U7 /// E9PB79 /// H0Y787 /// Q4G0I1 /// Q5TIA1 /// Q6ZRK7 /// Q8N7P9 /// Q8N9Z4	608797	NP_689726	NM_152513	BC032248.1	Hs.116419		1.2386	1.75398	1.547	2.10501		0.246094	0.0107422	0.0141602	0.0185547	0.27417
g2623876_3p_a_at	NCR3	natural cytotoxicity triggering receptor 3	NCR3	chr6p21.3	6	ENSG00000204475 /// ENSG00000206430 /// ENSG00000223833 /// ENSG00000225211 /// ENSG00000236315 /// ENSG00000236979 /// ENSG00000237103 /// ENSG00000237808	259197	F6UHE0 /// O14931 /// Q05D23	609148 /// 611550	NP_001138938 /// NP_001138939 /// NP_667341	NM_001145466 /// NM_001145467 /// NM_147130	AF031138.1	Hs.509513		0.357494	2.83524	1.39269	1.80388		0.27417	0.00585938	0.00292969	0.0302734	0.0805664
Hs.271623.0.S1_3p_at	NUP50	nucleoporin 50kDa	NUP50	chr22q13.31	22	ENSG00000093000	10762	B0QY21 /// B1AHA5 /// B4E2D3 /// F2Z3L9 /// Q9H2I3 /// Q9NPQ3 /// Q9UKX7	604646	NP_009103 /// NP_705931	NM_007172 /// NM_153645	AW589982	Hs.731619		1.50489	1.96119	1.76298	2.25889		0.0461426	0.067627	0.0561523	0.0302734	0.067627
Hs2.348316.2.S1_3p_at	PKD1L2	polycystic kidney disease 1-like 2	PKD1L2	chr16q23.2	16	ENSG00000166473	114780	H0YEQ7 /// Q6AI51 /// Q7Z442	607894	NP_001070248 /// NP_443124	NM_001076780 /// NM_052892 /// NM_182740	AB067466.1	Hs.413525		0.169636	1.67421	1.07529	2.14773		0.303711	0.0107422	0.0561523	0.0185547	0.111572
g7706350_3p_at	PTRH2	peptidyl-tRNA hydrolase 2	PTRH2	chr17q23.1	17	ENSG00000141378	51651	Q96ME4 /// Q9Y3E5	608625	NP_057161	NM_001015509 /// NM_016077	NM_016077.1	Hs.12677		1.95083	1.43239	1.06086	2.02369		0.27417	0.0185547	0.0439453	0.0141602	0.149658
Hs2.352387.1.S1_3p_a_at	RAX2	retina and anterior neural fold homeobox 2	RAX2	chr19p13.3	19	ENSG00000173976	84839	G3V243 /// H0YJ24 /// Q96IS3	610362 /// 610381 /// 613757	NP_116142	NM_032753	NM_032753.2	Hs.532691		0.536782	1.85216	2.02447	1.47042		0.423828	0.0375977	0.0239258	0.00585938	0.171387
g4506906_3p_x_at	SFTPC	surfactant protein C	SFTPC	chr8p21	8	---	6440	B4DNY9 /// P11686	178500 /// 178620 /// 265120 /// 610913	NP_001165828 /// NP_001165881 /// NP_003009	NM_001172357 /// NM_001172410 /// NM_003018	NM_003018.1	Hs.1074		1.38391	6.14929	1.23221	0.87806		0.0561523	0.00415039	0.0107422	0.111572	0.303711
g13543508_3p_s_at	SFTPC	surfactant protein C	SFTPC	chr8p21	8	ENSG00000168484	6440	B4DNY9 /// E5RG20 /// E5RI64 /// E9PGX3 /// P11686	178500 /// 178620 /// 265120 /// 610913	NP_001165828 /// NP_001165881 /// NP_003009	NM_001172357 /// NM_001172410 /// NM_003018	BC005913.1	Hs.1074		0.146391	17.9719	1.79925	1.67486		0.656494	0.0185547	0.000244141	0.0185547	0.0805664
Hs2.127307.1.A1_3p_s_at	SRGAP2	SLIT-ROBO Rho GTPase activating protein 2	SRGAP2	chr1q32.1	1	---	23380	A2RUF3 /// B3KM24 /// B4DDU0 /// B4DFE5 /// B7Z3G4 /// B7ZM87 /// E9PDX4 /// H0Y2P8 /// H0Y4C3 /// H0Y582 /// O75044 /// Q5VZB4	606524	NP_001036223 /// NP_001164108 /// NP_056141	NM_001042758 /// NM_001170637 /// NM_015326	AI263819	Hs.497575		1.70589	1.99018	1.37082	2.34184		0.171387	0.013916	0.0461426	0.00366211	0.334473
g13540575_3p_s_at	TDRD3	tudor domain containing 3	TDRD3	chr13q21.2	13	ENSG00000083544	81550	B1AMN9 /// F2Z2Y2 /// Q9H7E2	614392	NP_001139542 /// NP_001139543 /// NP_110421	NM_001146070 /// NM_001146071 /// NM_030794	NM_030794.1	Hs.525061		2.71736	0.702709	1.99231	1.72636		0.00805664	0.19458	0.00415039	0.0236816	0.129639
208541_3p_x_at	TFAM	transcription factor A, mitochondrial	TFAM	chr10q21	10	---	7019	A8MRB2 /// H7BYN3 /// Q00059 /// Q05D31 /// Q3SX57 /// Q6LES8	600438	NP_003192	NM_003201	NM_012251.1	Hs.642966		1.12149	1.96778	1.54939	2.10787		0.149658	0.0375977	0.0461426	0.0141602	0.19458
Hs2.405967.1.A1_3p_at	TRIM36	tripartite motif containing 36	TRIM36	chr5q22.3	5	---	55521	A6NDD0 /// B7Z3V4 /// B7ZAV7 /// D6RAU9 /// E9PBG3 /// E9PFI8 /// Q4R1Q4 /// Q9NQ86	609317	NP_001017397 /// NP_001017398 /// NP_061170	NM_001017397 /// NM_001017398 /// NM_018700	AI815874	Hs.519514		5.73108	1.91091	1.77316	1.05328		0.0107422	0.0107422	0.00805664	0.067627	0.129639
Hs2.302903.1.S1_3p_s_at	UBE2I	ubiquitin-conjugating enzyme E2I	UBE2I	chr16p13.3	16	ENSG00000103275	7329	A8K503 /// B0QYN7 /// H3BPC4 /// H3BQQ9 /// H3BRD1 /// P63279 /// Q7KZS0	601661	NP_003336 /// NP_919235 /// NP_919236 /// NP_919237	NM_003345 /// NM_194259 /// NM_194260 /// NM_194261	AK093616.1	Hs.302903		1.94659	1.29123	1.99798	2.86573		0.0561523	0.0952148	0.0561523	0.0185547	0.0952148
Hs2.192846.1.S1_3p_at	ZNF81	zinc finger protein 81	ZNF81	chrXp11.23	X	ENSG00000197779	347344	B1AJV1 /// B1AJV2 /// P51508 /// Q6ZT36	300498 /// 314998	NP_009068	NM_007137	BC039609.1	Hs.114246		1.97364	2.93582	0.705543	0.839865		0.0356445	0.0437012	0.0461426	0.111572	0.0805664
Hs2.334306.3.S1_3p_a_at	A2ML1	alpha-2-macroglobulin-like 1	A2ML1	chr12p13.31	12	ENSG00000166535	144568	A8K2U0 /// B3KVV6 /// B7Z7V4 /// F5GXP1 /// F5GYG7 /// F5H2W3 /// F5H2Z2 /// H0YGG5 /// H0YH14	610627	NP_653271	NM_144670 /// NR_046256	AL832750.1	Hs.620532		2.20883	6.54234	8.24563	4.04072		0.567627	0.0107422	0.0185547	0.0805664	0.19458
g12005490_3p_a_at	ACOT9	acyl-CoA thioesterase 9	ACOT9	chrXp22.11	X	ENSG00000123130	23597	C9J7L8 /// F8WDI2 /// H7C5Q2 /// Q96EA2 /// Q9H2R8 /// Q9Y305	300862	NP_001028755 /// NP_001032248	NM_001033583 /// NM_001037171	AF241787.1	Hs.298885		4.02463	11.3034	5.21185	7.15796		0.27417	0.00585938	0.219482	0.0302734	0.366211
220676_3p_at	ADAMTS8	ADAM metallopeptidase with thrombospondin type 1 motif, 8	ADAMTS8	chr11q25	11	---	11095	A7E1X4 /// B3KVX9 /// H0Y6F1 /// Q29RW5 /// Q59EU4 /// Q5FWF1 /// Q9UP79	605175	NP_008968	NM_007037	NM_007037.1	Hs.271605		15.347	12.5797	11.3161	9.63651		0.171387	0.0561523	0.27417	0.0229492	0.850342
Hs2.350741.1.S1_3p_at	AGBL1	ATP/GTP binding protein-like 1	AGBL1	chr15q25.3	15	ENSG00000166748	123624	Q96MI9	---	NP_689549	NM_152336	NM_152336.1	Hs.679833		29.9183	44.7234	49.5595	18.2936		0.27417	0.0534668	0.0141602	0.124756	0.326172
g5454075_3p_at	AKAP3	A kinase (PRKA) anchor protein 3	AKAP3	chr12p13.3	12	ENSG00000111254	10566	B3KQD0 /// F5H2S4 /// F5H7P4 /// O75969	604689	NP_006413	NM_006422	NM_006422.1	Hs.98397		2.73388	2.62279	3.81107	3.05662		0.665527	0.0302734	0.0185547	0.246094	0.696289
Hs.326142.0.S2_3p_s_at	AMMECR1	Alport syndrome, mental retardation, midface hypoplasia and elliptocytosis chromosomal region gene 1	AMMECR1	chrXq22.3	X	ENSG00000101935	9949	B2RBC1 /// B3KMF2 /// Q5JYV9 /// Q9Y4X0 /// Q9Y597	300194 /// 300195	NP_001020751 /// NP_001165160 /// NP_056180	NM_001025580 /// NM_001171689 /// NM_015365	AK023637.1	Hs.656243		8.91052	7.54833	7.09877	7.27408		0.0183105	0.149658	0.0239258	0.111572	0.219482
Hs.19720.0.S1_3p_at	AP3S2	adaptor-related protein complex 3, sigma 2 subunit /// C15orf38-AP3S2 readthrough	AP3S2 /// C15orf38-AP3S2	chr15q /// chr15q26.1	15	ENSG00000157823	100526783 /// 10239	B2R677 /// B4DGQ3 /// E2QRD5 /// H0YKM3 /// H0YLI7 /// H0YLX6 /// H0YNI6 /// P59780 /// Q53H83 /// Q6PK37	602416	NP_001185987 /// NP_005820	NM_001199058 /// NM_005829 /// NR_023361 /// NR_037582	AI910895	Hs.632161		12.7223	41.3715	45.3415	43.0484		0.246094	0.0952148	0.0461426	0.00195313	0.888428
g7705786_3p_s_at	APH1A	anterior pharynx defective 1 homolog A (C. elegans)	APH1A	chr1p36.13-q31.3	1	ENSG00000117362	51107	B3KQT0 /// B4DMX8 /// B4DQK0 /// B4DQN1 /// B4DUG7 /// Q5TB21 /// Q5TB22 /// Q96BI3	607629	NP_001071096 /// NP_001230700 /// NP_001230701 /// NP_057106	NM_001077628 /// NM_001243771 /// NM_001243772 /// NM_016022 /// NR_045033 /// NR_045034 /// NR_045035	NM_016022.1	Hs.108408		10.1277	3.29658	20.0276	18.3226		0.149658	0.246094	0.000244141	0.0141602	0.5
Hs.54505.1.S1_3p_at	AQP6	aquaporin 6, kidney specific	AQP6	chr12q13	12	ENSG00000086159	363	Q13520	601383	NP_001643	NM_001652 /// NM_053286	AL137716.1	Hs.54505		2.06746	4.17215	3.90355	2.34448		0.398926	0.0185547	0.00585938	0.0910645	0.303711
Hs.138860.0.S2_3p_at	ARHGAP1	Rho GTPase activating protein 1	ARHGAP1	chr11p11.2	11	ENSG00000175220	392	B4DPZ4 /// E9PCG8 /// E9PNR6 /// H0YE29 /// O15376 /// Q07960	602732	NP_004299	NM_004308	BG468434	Hs.138860		12.8599	3.46194	6.5615	11.9358		0.0375977	0.466064	0.219482	0.0356445	0.466064
Hs.133466.1.S1_3p_at	ARHGAP19	Rho GTPase activating protein 19 /// slit homolog 1 (Drosophila)	ARHGAP19 /// SLIT1	chr10q23.3-q24 /// chr10q24.1	10	ENSG00000187122 /// ENSG00000213390	6585 /// 84986	A6H8V1 /// C9IZI4 /// E7EWQ8 /// H7BXR8 /// H7C5Z9 /// O75093 /// Q14CB8 /// Q5T0V0 /// Q5T0V1 /// Q5T0V2 /// Q5T0V3 /// Q5T0V4 /// Q8NA01	603742 /// 611587	NP_001191229 /// NP_001243352 /// NP_003052 /// NP_116289	NM_001204300 /// NM_001256423 /// NM_003061 /// NM_032900	AB011537.2	Hs.632082		6.45978	3.84435	3.5978	5.61559		0.0141602	0.111572	0.0239258	0.246094	0.533936
Hs.29280.0.S1_3p_at	ATG2B	autophagy related 2B	ATG2B	chr14q32.2	14	ENSG00000066739	55102	B4DYX0 /// Q96BY7	---	NP_060506	NM_018036	AI217906	Hs.168241		37.2403	44.9725	10.6715	20.1551		0.212891	0.0559082	0.303711	0.0100098	0.72583
Hs.274371.0.S1_3p_at	ATP1A3	ATPase, Na+/K+ transporting, alpha 3 polypeptide	ATP1A3	chr19q13.31	19	ENSG00000105409	478	B3KNQ8 /// B3KSY7 /// B3KV59 /// B7Z2T0 /// B7Z3F8 /// B7Z401 /// B7Z9V4 /// C9JBU2 /// E9PC07 /// E9PC51 /// F5H0J0 /// F5H6J6 /// P13637 /// Q53ES0 /// Q58I21	128235 /// 182350	NP_001243142 /// NP_001243143 /// NP_689509	NM_001256213 /// NM_001256214 /// NM_152296	NM_000703.1	Hs.515427		7.89717	4.40103	2.33324	3.05575		0.0178223	0.0561523	0.129639	0.149658	0.171387
g7416052_3p_x_at	BIRC5	baculoviral IAP repeat containing 5	BIRC5	chr17q25	17	ENSG00000089685	332	A3E0Z4 /// A3E0Z5 /// A3E0Z6 /// A3E0Z7 /// A3E0Z8 /// B7Z7B9 /// E7CU85 /// H3BLT4 /// O15392 /// Q14868	603352	NP_001012270 /// NP_001012271 /// NP_001159	NM_001012270 /// NM_001012271 /// NM_001168	AB028869.1	Hs.740401		2.72747	2.77646	4.59235	3.01533		0.219482	0.246094	0.0375977	0.064209	0.5
Hs.24052.0.A1_3p_at	BNIP2	BCL2/adenovirus E1B 19kDa interacting protein 2	BNIP2	chr15q22.2	15	ENSG00000140299	663	H7C096 /// H7C142 /// Q12982	603292	NP_004321	NM_004330	AA133277	Hs.646490		3.6035	3.47605	2.49893	2.6664		0.366211	0.124756	0.0285645	0.0185547	0.0805664
Hs2.375870.1.S1_3p_x_at	C15orf55	chromosome 15 open reading frame 55	C15orf55	chr15q14	15	ENSG00000184507	256646	B4DZ00 /// B7Z7Y4 /// C9JN79 /// E7EVE8 /// F5H4I6 /// O60885 /// Q86Y26	608963	NP_786883	NM_175741	AK098568.1	Hs.525769		4.06029	3.09504	3.69117	3.7549		0.0952148	0.067627	0.00415039	0.0107422	0.533936
g4757883_3p_a_at	C18orf1	chromosome 18 open reading frame 1	C18orf1	chr18p11.21	18	ENSG00000168675	753	A8K6A9 /// E9PAY9 /// O15165	606571	NP_001003674 /// NP_001003675 /// NP_004329 /// NP_852146 /// NP_852147 /// NP_852148	NM_001003674 /// NM_001003675 /// NM_004338 /// NM_181481 /// NM_181482 /// NM_181483	NM_004338.1	Hs.731853		8.62725	6.12754	8.6829	12.31		0.111572	0.0239258	0.067627	0.0107422	0.633789
Hs2.103845.2.S1_3p_s_at	C19orf47	chromosome 19 open reading frame 47	C19orf47	chr19q13.2	19	ENSG00000160392	126526	Q8N9M1	---	NP_001243369 /// NP_001243370 /// NP_849152	NM_001256440 /// NM_001256441 /// NM_178830 /// NR_046202	BC023623.1	Hs.631557		103.773	45.7185	57.6504	9.21791		0.0134277	0.149658	0.00292969	0.334473	0.466064
g13623408_3p_x_at	C1orf170	chromosome 1 open reading frame 170	C1orf170	chr1p36.33	1	ENSG00000187642	84808	B2R5K7 /// Q5SV97	---	---	NM_032722 /// NR_027693	BC006300.1	Hs.271462		3.22964	3.76431	4.18193	4.73201		0.00585938	0.171387	0.0461426	0.111572	0.149658
Hs2.407054.1.S1_3p_at	C1orf180	chromosome 1 open reading frame 180	C1orf180	chr1p22.3	1	ENSG00000180869	439927	Q8NAE3	---	---	NM_001033660 /// NR_027379	AK092806.1	Hs.407054		19.2442	14.2703	9.12066	21.8874		0.334473	0.00561523	0.0239258	0.45752	0.567627
Hs2.382151.1.S1_3p_at	C20orf160	chromosome 20 open reading frame 160	C20orf160	chr20q11.2	20	ENSG00000226239	140706	B3KWQ7 /// Q5JYR8 /// Q9NUG4	---	NP_542192	NM_080625	BC019892.1	Hs.382151		144.465	4.81762	11.1516	41.9879		0.0461426	0.390625	0.266846	0.0185547	0.975098
Hs2.278739.1.A1_3p_a_at	C21orf49	chromosome 21 open reading frame 49	C21orf49	chr21q22.11	21	ENSG00000205930 /// ENSG00000263140	54067	F2Z3P8 /// F8WB83 /// F8WEE1 /// Q17RA5	---	---	NM_001006116 /// NR_024622 /// NR_024623	BC034794.1	Hs.54725		8.36347	6.26289	5.73564	5.70076		0.165039	0.0566406	0.0566406	0.137695	0.477539
Hs2.341906.2.A1_3p_at	C3orf15	chromosome 3 open reading frame 15 /// uncharacterized LOC100652862	C3orf15 /// LOC100652862	chr3q12-q13.3	3	ENSG00000183833	100652862 /// 89876	B4E1V2 /// F8WC74 /// F8WEV1 /// F8WF10 /// H7C5C8 /// Q7Z4T9	609910	NP_203528	NM_033364 /// XR_132494	AB063296.1	Hs.341906		3.83718	8.90755	5.88707	5.4603		0.0805664	0.00805664	0.0805664	0.0107422	0.19458
Hs.6131.0.S1_3p_at	C3orf70	chromosome 3 open reading frame 70	C3orf70	chr3q27.2	3	ENSG00000187068	285382	A6NLC5	---	NP_001020437	NM_001025266	AI493909	Hs.380048		9.72834	13.8058	5.28384	4.83203		0.626465	0.00805664	0.0644531	0.19458	0.246094
Hs2.128777.1.S2_3p_x_at	C4orf33	chromosome 4 open reading frame 33	C4orf33	chr4q28.2	4	ENSG00000151470	132321	D6RD26 /// D6RIS3 /// D6RIT3 /// Q8N1A6	---	NP_001093253 /// NP_775758	NM_001099783 /// NM_173487	BC016358.1	Hs.567679		14.1265	20.4415	19.5014	28.7581		0.455811	0.165771	0.0361328	0.0285645	0.72583
Hs.200022.0.A1_3p_x_at	C7orf73	chromosome 7 open reading frame 73 /// chromosome 7 open reading frame 73 pseudogene /// uncharacterized LOC100508939 /// solute carrier family 13 (sodium/sulfate symporters), member 4	C7orf73 /// LOC100289196 /// LOC100508939 /// SLC13A4	chr7p11.2 /// chr7q33	7	ENSG00000243317	100289196 /// 100508939 /// 26266 /// 647087	E0CX11 /// Q59HF0 /// Q9UKG4	604309	NP_001124401 /// NP_036582 /// XP_002342763 /// XP_002344321 /// XP_003120083	NM_001130929 /// NM_012450 /// XM_002342722 /// XM_002344280 /// XM_003120035 /// XR_113072	AW007221	Hs.490241		2.83463	4.78516	2.92836	3.76611		0.366211	0.00805664	0.0952148	0.0561523	0.334473
Hs2.350858.1.S1_3p_x_at	C8orf49	chromosome 8 open reading frame 49	C8orf49	chr8p23.1	8	ENSG00000255394	606553	A2RUK8 /// E9PQH1 /// Q96NF6	---	---	NM_001031839 /// XR_110589 /// XR_113107	AK055534.1	Hs.545529		19.5647	59.8359	21.5131	25.0342		0.366211	0.0302734	0.0805664	0.0529785	0.780518
g13276654_3p_at	CAMKK1	calcium/calmodulin-dependent protein kinase kinase 1, alpha	CAMKK1	chr17p13.2	17	ENSG00000004660	84254	F8W9H1 /// Q8N5S9	611411	NP_115670 /// NP_757343 /// NP_757344	NM_032294 /// NM_172206 /// NM_172207	AL136576.1	Hs.8417		2.33622	7.69	8.43448	8.99114		0.303711	0.0375977	0.246094	0.0461426	0.432373
Hs.274408.0.S1_3p_s_at	CASKIN2	CASK interacting protein 2	CASKIN2	chr17q25.1	17	ENSG00000177303	57513	Q8WXE0	612185	NP_001136115 /// NP_065804	NM_001142643 /// NM_020753	AI970096	Hs.274408		13.1994	6.59497	6.14264	17.5078		0.0561523	0.171387	0.149658	0.0107422	0.601074
g882255_3p_at	CASP6	caspase 6, apoptosis-related cysteine peptidase	CASP6	chr4q25	4	---	839	D6RBM3 /// D6RHU3 /// P55212	601532	NP_001217 /// NP_116787	NM_001226 /// NM_032992	U20537.1	Hs.654616		3.11513	34.4381	12.4622	16.3868		0.780518	0.0561523	0.0461426	0.111572	0.780518
Hs2.71616.1.A1_3p_s_at	CBR4	carbonyl reductase 4	CBR4	chr4q32.3	4	ENSG00000145439	84869	D6RAV8 /// D6RGF2 /// D6RJF4 /// H0Y962 /// Q8N4T8	---	NP_116172	NM_032783	NM_032783.1	Hs.659311		2.36704	3.10022	2.386	2.64793		0.111572	0.0302734	0.0239258	0.303711	0.111572
Hs2.122075.1.S1_3p_at	CCDC57	coiled-coil domain containing 57	CCDC57	chr17q25.3	17	ENSG00000176155	284001	E7ENZ0 /// E9PDF5 /// H0Y6U9 /// H7BYI8 /// Q2TAC2 /// Q8TE98 /// Q9NT49	---	NP_932348	NM_152675 /// NM_198082	BC040264.1	Hs.631724		4.70661	8.63044	8.81745	5.55723		0.19458	0.0461426	0.0375977	0.246094	0.665527
Hs2.311188.1.S1_3p_at	CCNYL2	cyclin Y-like 2	CCNYL2	chr10q11.21	10	ENSG00000182632	414194	---	---	---	XR_110546	BC039000.1	---		3.69226	5.51144	2.70508	4.70142		0.601074	0.0141602	0.149658	0.0141602	0.5
g3550066_3p_a_at	CCRL2	chemokine (C-C motif) receptor-like 2	CCRL2	chr3p21	3	ENSG00000121797	9034	B2R8C0 /// C9JP23 /// O00421	608379	NP_001124382 /// NP_003956	NM_001130910 /// NM_003965	AF015524.1	Hs.535713		2.8919	17.5783	12.9577	4.80886		0.533936	0.0461426	0.00805664	0.398926	0.72583
Hs.76932.0.S1_3p_at	CDC34	cell division cycle 34 homolog (S. cerevisiae)	CDC34	chr19p13.3	19	ENSG00000099804	997	P49427	116948	NP_004350	NM_004359	BG476661	Hs.514997		4.47254	8.61115	7.30264	10.3898		0.398926	0.0461426	0.0952148	0.0461426	0.466064
Hs2.317590.3.S1_3p_s_at	CEP89	centrosomal protein 89kDa	CEP89	chr19q13.11	19	ENSG00000121289	84902	Q8WUL5 /// Q96ST8	---	NP_116205	NM_032816	BC020195.1	Hs.599703		8.86859	12.5972	5.32344	6.77239		0.19458	0.0107422	0.0375977	0.188477	0.5
Hs.23954.0.S2_3p_at	CERCAM	cerebral endothelial cell adhesion molecule /// uncharacterized LOC100506065	CERCAM /// LOC100506065	chr9q34.11	9	ENSG00000167123	100506065 /// 51148	B4DNI4 /// B7ZBS8 /// B7ZBS9 /// B7ZBT0 /// E7ESQ8 /// Q5T4B2 /// Q9HBP2	---	NP_057258	NM_016174 /// XR_108948 /// XR_133533	AA654142	Hs.495230		2.93004	125.695	59.7447	295.764		0.665527	0.0375977	0.067627	0.0107422	0.688721
Hs.296941.0.S1_3p_s_at	CFH	complement factor H /// complement factor H-related 1	CFH /// CFHR1	chr1q32	1	ENSG00000000971 /// ENSG00000244414	3075 /// 3078	A8K5T0 /// B1AKG0 /// C9JYL1 /// F8WDX4 /// P08603 /// Q03591 /// Q14006 /// Q5TFM2	126700 /// 134370 /// 134371 /// 235400 /// 603075 /// 609814 /// 610698	NP_000177 /// NP_001014975 /// NP_002104	NM_000186 /// NM_001014975 /// NM_002113	X56210.1	Hs.363396		5.67063	9.31233	4.53633	9.71834		0.0375977	0.0561523	0.19458	0.219482	0.601074
g2429153_3p_at	CFLAR	CASP8 and FADD-like apoptosis regulator	CFLAR	chr2q33-q34	2	ENSG00000003402	8837	B4DJE0 /// B4DMB6 /// B4E361 /// C9JK38 /// O15519 /// Q59F61	603599	NP_001120655 /// NP_001120656 /// NP_001189444 /// NP_001189445 /// NP_001189446 /// NP_001189447 /// NP_001189448 /// NP_003870	NM_001127183 /// NM_001127184 /// NM_001202515 /// NM_001202516 /// NM_001202517 /// NM_001202518 /// NM_001202519 /// NM_003879	AF009616.1	Hs.390736		16.1738	20.8244	18.561	10.3378		0.0952148	0.0302734	0.0461426	0.19458	0.753906
Hs.283899.0.S1_3p_at	CFTR	cystic fibrosis transmembrane conductance regulator (ATP-binding cassette sub-family C, member 7)	CFTR	chr7q31.2	7	ENSG00000001626	1080	C9J6L5 /// E7EPB6 /// H0Y8A9 /// P13569	167800 /// 211400 /// 219700 /// 277180 /// 602421	NP_000483	NM_000492	M96936	Hs.661104		34.8197	34.6219	8.5473	21.8994		0.0302734	0.0185547	0.246094	0.111572	0.943848
Hs.295953.0.A2_3p_at	CISD2	CDGSH iron sulfur domain 2	CISD2	chr4q24	4	ENSG00000145354	493856	Q8N5K1	604928 /// 611507	NP_001008389	NM_001008388	AI749451	Hs.444955		5.4453	5.73109	3.04902	2.95339		0.0375977	0.0439453	0.19458	0.171387	0.165771
g4758001_3p_at	CLCNKA	chloride channel, voltage-sensitive Ka	CLCNKA	chr1p36	1	ENSG00000186510	1187	A8K449 /// B4DE56 /// B4DPD3 /// B7Z1K4 /// E7EPH6 /// P51800 /// Q5T5Q4	602024 /// 602522 /// 613090	NP_001036169 /// NP_001244068 /// NP_004061	NM_001042704 /// NM_001257139 /// NM_004070	NM_004070.1	Hs.591533		2.17253	6.0914	4.30561	4.04058		0.0910645	0.0375977	0.0141602	0.067627	0.334473
Hs.131092.0.A1_3p_at	CLDN12	claudin 12	CLDN12	chr7q21	7	ENSG00000157224	9069	A8MX62 /// B2R687 /// C9J4P0 /// C9J841 /// P56749 /// Q6FIF6	611232	NP_001172001 /// NP_001172002 /// NP_036261	NM_001185072 /// NM_001185073 /// NM_012129	AI026778	Hs.731917		5.26688	11.1347	9.33838	10.4234		0.45752	0.0141602	0.0012207	0.219482	0.601074
Hs.25640.0.S1_3p_a_at	CLDN3	claudin 3	CLDN3	chr7q11.23	7	ENSG00000165215 /// ENSG00000262073	1365	O15551 /// Q75L79	602910	NP_001297	NM_001306	BE791251	Hs.647023		5.05332	4.30085	9.09224	7.28232		0.0805664	0.219482	0.0141602	0.0107422	0.432373
g10518495_3p_s_at	CNOT7	CCR4-NOT transcription complex, subunit 7	CNOT7	chr8p22-p21.3	8	ENSG00000198791	29883	B3KM57 /// B3KN35 /// E5RGA8 /// E5RGH2 /// E5RHV9 /// E5RJE0 /// G3V108 /// H0YAV9 /// H0YBT3 /// Q96IQ6 /// Q9UIV1	604913	NP_037486 /// NP_473367	NM_013354 /// NM_054026	NM_013354.2	Hs.645009		27.9116	17.4035	14.9606	11.7188		0.0461426	0.111572	0.0375977	0.334473	0.366211
Hs.41271.0.S1_3p_at	COL8A1	collagen, type VIII, alpha 1	COL8A1	chr3q12.3	3	ENSG00000144810	1295	A1KY36 /// C9JTN9 /// P27658	120251	NP_001841 /// NP_065084	NM_001850 /// NM_020351	AL359062.1	Hs.729198		14.3693	5.00997	3.55983	6.10649		0.00195312	0.149658	0.149658	0.00292969	0.27417
Hs.17834.3.A1_3p_s_at	CRYZL1	crystallin, zeta (quinone reductase)-like 1	CRYZL1	chr21q21.3	21	ENSG00000205758	9946	A6NHJ8 /// A6NMA8 /// A6NND8 /// A8MZ10 /// B3KQ77 /// C9JAL0 /// C9JNR9 /// C9JQD0 /// C9JZK8 /// C9K0F7 /// F8WF64 /// H7C0X3 /// H7C2K1 /// H7C338 /// H7C3I5 /// H7C3S0 /// O95825 /// Q8TBV9	603920	NP_665857	NM_145311 /// NM_145858	AK001293.1	Hs.352671		18.0349	24.6302	13.5196	26.8519		0.334473	0.067627	0.0185547	0.0461426	0.432373
g12408686_3p_x_at	CSH1	chorionic somatomammotropin hormone 1 (placental lactogen)	CSH1	chr17q24.2	17	ENSG00000136488	1442	A8K6C2 /// B1A4H2 /// P01243 /// P78451 /// Q6PF11 /// Q7KZ35	150200	NP_001308	NM_001317 /// NM_022640 /// NM_022641	NM_022641.1	Hs.654390		4.24949	3.1069	2.67925	3.29682		0.398926	0.0356445	0.0561523	0.111572	0.303711
Hs.270527.1.S1_3p_at	CTAGE11P	CTAGE family, member 11, pseudogene	CTAGE11P	chr13q22.2	13	ENSG00000214249	647288	---	---	---	NR_027466	AL133018.1	---		19.49	37.5294	28.0615	47.3911		0.533936	0.0107422	0.0805664	0.0107422	0.962402
Hs2.170611.1.S1_3p_at	CYP2U1	cytochrome P450, family 2, subfamily U, polypeptide 1	CYP2U1	chr4q25	4	---	113612	A8K1T7 /// B4DQW9 /// B4E0A0 /// B4E3H5 /// C9JN11 /// E9PGH5 /// Q7Z449	610670	NP_898898	NM_183075	BC012027.1	Hs.109087		5.98082	5.82968	2.84452	3.48028		0.0461426	0.0561523	0.111572	0.129639	0.366211
g391715_3p_at	CYP4F3	cytochrome P450, family 4, subfamily F, polypeptide 3	CYP4F3	chr19p13.2	19	ENSG00000186529	4051	B7Z442 /// B7Z449 /// B7Z5A8 /// B7Z8I6 /// B7Z8Z3 /// F5H469 /// Q08477	601270	NP_000887 /// NP_001186137 /// NP_001186138	NM_000896 /// NM_001199208 /// NM_001199209	D12620.1	Hs.106242		7.3906	6.42398	9.95106	9.92293		0.296875	0.140625	0.015625	0.0332031	0.552734
Hs.242670.0.A1_3p_at	DCAF8	DDB1 and CUL4 associated factor 8	DCAF8	chr1q22-q23	1	ENSG00000132716	50717	B7Z8C9 /// G3V3G9 /// Q5TAQ5 /// Q5TAQ6 /// Q5TAQ7 /// Q5TAQ8 /// Q5TAQ9	---	NP_056541	NM_015726 /// NR_028103 /// NR_028104 /// NR_028105 /// NR_028106	AI208342	Hs.632447		27.81	15.9536	7.92358	27.4658		0.19458	0.0461426	0.129639	0.00195313	0.718262
Hs2.34665.1.S1_3p_x_at	DCBLD1	discoidin, CUB and LCCL domain containing 1	DCBLD1	chr6q22.1	6	ENSG00000164465	285761	E9PD74 /// H0Y4G4 /// Q5H993 /// Q68DD5 /// Q8N8Z6	---	NP_775945	NM_173674	NM_173674.1	Hs.658304		16.0317	12.6183	4.90661	9.92561		0.296143	0.0107422	0.0375977	0.14917	0.491699
g8922602_3p_a_at	DCUN1D2	DCN1, defective in cullin neddylation 1, domain containing 2 (S. cerevisiae)	DCUN1D2	chr13q34	13	ENSG00000150401	55208	C9J2J1 /// C9J2J3 /// C9JAV2 /// C9JRE2 /// H7C216 /// Q6PH85	---	NP_001014305	NM_001014283 /// NM_018185	NM_018185.1	Hs.369453		3.81473	24.013	45.6525	114.024		0.954102	0.633789	0.00585938	0.0375977	0.91626
202222_3p_s_at	DES	desmin	DES	chr2q35	2	ENSG00000175084	1674	A5Z217 /// B4DUI0 /// P17661 /// Q45VM6 /// Q45VM7 /// Q45VM8 /// Q53SB5 /// Q549R7 /// Q549R8 /// Q549R9 /// Q9H319	125660 /// 181400 /// 601419 /// 604765	NP_001918	NM_001927	NM_001927.1	Hs.594952		4.47614	4.46328	5.23396	3.96449		0.149658	0.0302734	0.0805664	0.0561523	0.567627
Hs.29403.0.S1_3p_s_at	DHX40	DEAH (Asp-Glu-Ala-His) box polypeptide 40	DHX40	chr17q23.1	17	ENSG00000108406	79665	B3KRC7 /// B4DR88 /// C9JEW8 /// F5H625 /// Q8IX18	607570	NP_001159773 /// NP_078888 /// XP_003403738	NM_001166301 /// NM_024612 /// XM_003403690	BF431360	Hs.29403		3.82358	9.19896	29.816	47.5152		0.865723	0.72583	0.000732422	0.0375977	0.753906
220725_3p_x_at	DNAH3	dynein, axonemal, heavy chain 3	DNAH3	chr16p12.3	16	ENSG00000158486	55567	B4E1S1 /// Q8TD57 /// Q9H5D3	603334	NP_060009	NM_017539	NM_025095.1	Hs.526500		2.73149	2.44567	2.26502	2.87297		0.0185547	0.0561523	0.0805664	0.171387	0.171387
g13376360_3p_at	DNAJC22	DnaJ (Hsp40) homolog, subfamily C, member 22	DNAJC22	chr12q13.12	12	ENSG00000178401	79962	Q8N4W6	---	NP_079178	NM_024902	NM_024902.1	Hs.659300		9.23396	10.5146	14.3214	20.1612		0.19458	0.219482	0.0185547	0.0561523	0.432373
Hs.203128.0.A1_3p_at	DNAJC22	DnaJ (Hsp40) homolog, subfamily C, member 22	DNAJC22	chr12q13.12	12	ENSG00000178401	79962	Q8N4W6	---	NP_079178	NM_024902	BF981786	Hs.659300		3.81438	6.41572	4.8083	3.95622		0.398926	0.0461426	0.0227051	0.239502	0.525635
Hs.117916.0.A1_3p_at	DNAJC9	DnaJ (Hsp40) homolog, subfamily C, member 9	DNAJC9	chr10q22.2	10	ENSG00000213551	23234	B2RMW6 /// B4E032 /// Q8WXX5	611206	NP_056005	NM_015190	AW205929	Hs.732485		2.85217	30.7577	13.6773	18.3425		0.665527	0.0952148	0.043457	0.0375977	0.822754
Hs.152652.0.A1_3p_at	DOCK9	DOCK9 antisense RNA 2 (non-protein coding)	DOCK9-AS2	chr13q32.3	13	---	100861541	---	---	---	---	AA603474	Hs.344872		5.35549	9.38229	9.34366	5.47087		0.219482	0.0461426	0.0375977	0.0805664	0.901123
4851107C_3p_at	DVL2	dishevelled, dsh homolog 2 (Drosophila)	DVL2	chr17p13.1	17	ENSG00000004975	1856	B4DLQ0 /// B4DM44 /// B4E2D6 /// I3L0M7 /// I3L0Z8 /// I3L2N2 /// I3L2W9 /// O14641	602151	NP_004413	NM_004422	---	Hs.118640		2.46891	2.41847	8.83573	5.16427		0.219482	0.432373	0.00805664	0.0107422	0.0952148
Hs2.382166.1.S1_3p_at	EDN1	endothelin 1	EDN1	chr6p24.1	6	---	1906	---	131240	NP_001161791 /// NP_001946	NM_001168319 /// NM_001955	BC036851.1	Hs.713645		10.1108	17.8327	14.5102	18.3598		0.601074	0.111572	0.0185547	0.0461426	0.72583
Hs.259855.0.S2_3p_at	EEF2K	eukaryotic elongation factor-2 kinase	EEF2K	chr16p12.2	16	ENSG00000103319	29904	H3BRH4 /// O00418	606968	NP_037434	NM_013302	BF001312	Hs.498892		66.4604	35.5519	25.231	57.9461		0.0649414	0.067627	0.149658	0.0375977	0.432373
Hs.107052.0.A1_3p_at	EIF3F	eukaryotic translation initiation factor 3, subunit F	EIF3F	chr11p15.4	11	ENSG00000175390	8665	B3KSH1 /// B4DEW9 /// B4DMT5 /// E9PQV8 /// H0YDT6 /// O00303	603914	NP_003745	NM_003754	AI872374	Hs.516023		18.1526	13.0815	8.29976	8.81581		0.27417	0.000244141	0.0375977	0.111572	0.491211
Hs.54709.0.S1_3p_at	EPHA7	EPH receptor A7	EPHA7	chr6q16.1	6	ENSG00000135333	2045	Q15375	602190	NP_004431	NM_004440	BF439579	Hs.73962		11.3501	4.08661	5.21989	4.06363		0.0561523	0.00195313	0.0805664	0.5	0.466064
Hs2.332693.1.S1_3p_at	FAM153B	family with sequence similarity 153, member B /// uncharacterized LOC100507387 /// uncharacterized LOC100507427	FAM153B /// LOC100507387 /// LOC100507427	chr5q35.2	5	ENSG00000182230	100507387 /// 100507427 /// 202134	D6RF84 /// H0YL08 /// H0YMR7 /// P0C7A2	---	NP_001072997 /// NP_001252544	NM_001079529 /// NM_001265615 /// NR_038402 /// XR_110073 /// XR_110075 /// XR_132722	AK055006.1	Hs.646912		6.3243	13.4851	12.4375	25.5796		0.633789	0.246094	0.0461426	0.0375977	0.850342
g12963480_3p_a_at	FAM35A	family with sequence similarity 35, member A	FAM35A	chr10q23.2	10	ENSG00000122376	54537	H0Y2W3 /// Q86V20	---	NP_061927	NM_019054	NM_019054.1	Hs.500419		26.2334	33.7764	17.1359	31.0799		0.212646	0.0285645	0.0805664	0.0644531	0.625732
Hs.108689.2.A1_3p_s_at	FAM65A	family with sequence similarity 65, member A	FAM65A	chr16q22.1	16	ENSG00000039523	79567	B4DEQ9 /// B4DZD8 /// E9PBS3 /// H0Y442 /// H3BMG9 /// H3BN96 /// H3BNT1 /// H3BP86 /// H3BQI5 /// H3BS40 /// H3BSV5 /// H3BSX9 /// H3BU12 /// H3BUP6 /// H3BV02 /// Q05CS9 /// Q6ZS17	---	NP_001180451 /// NP_001180452 /// NP_001180453 /// NP_078795	NM_001193522 /// NM_001193523 /// NM_001193524 /// NM_024519	AA749202	Hs.152717		12.8778	5.84672	3.92717	6.98916		0.00805664	0.171387	0.219482	0.00415039	0.27417
222194_3p_at	FAM66D	family with sequence similarity 66, member D	FAM66D	chr8p23.1	8	---	100132923	B4DGH2	---	---	NR_027425	AL390183.1	Hs.546711		7.27346	3.67141	5.43597	3.01384		0.067627	0.246094	0.0561523	0.0561523	0.303711
4868797C_3p_s_at	FBXO41	F-box protein 41	FBXO41	chr2p13.2	2	ENSG00000163013	150726	B3KXK3 /// E5RGV6 /// Q8TF61	609108	NP_001073879	NM_001080410	---	Hs.23158		3.56895	10.5676	7.05549	5.62444		0.219482	0.0302734	0.0461426	0.129639	0.490723
g4503722_3p_a_at	FHL2	four and a half LIM domains 2	FHL2	chr2q12.2	2	ENSG00000115641	2274	E9PKF4 /// Q14192 /// Q2TSB7 /// Q2XQU9 /// Q5TM15 /// Q6I9R8	602633	NP_001034581 /// NP_001441 /// NP_963849 /// NP_963851	NM_001039492 /// NM_001450 /// NM_201555 /// NM_201556 /// NM_201557	NM_001450.1	Hs.443687		28.198	92.8282	27.6355	2.44022		0.633789	0.0375977	0.0461426	0.828613	0.953857
g182659_3p_a_at	FLI1	Friend leukemia virus integration 1	FLI1	chr11q24.1-q24.3	11	ENSG00000151702	2313	B4DFV4 /// B4DTC6 /// E9PKJ7 /// F1JVV7 /// F1JVV8 /// G3V183 /// Q01543 /// Q16198	193067	NP_001161153 /// NP_002008	NM_001167681 /// NM_002017	M93255.1	Hs.504281		3.20545	4.12628	4.09146	3.11849		0.246094	0.067627	0.0185547	0.0302734	0.129639
g7242223_3p_at	FST	follistatin	FST	chr5q11.2	5	ENSG00000134363	10468	E9PC48 /// H0YA75 /// H0YAF9 /// P19883 /// Q6FHE1	136470 /// 184700	NP_006341 /// NP_037541	NM_006350 /// NM_013409	NM_006350.2	Hs.9914		6.38017	2.90794	6.08211	3.25651		0.0185547	0.111572	0.0461426	0.19458	0.19458
g4503926_3p_a_at	GATA2	GATA binding protein 2	GATA2	chr3q21.3	3	ENSG00000179348	2624	C9J965 /// P23769	137295 /// 601626 /// 614038 /// 614172 /// 614286	NP_001139133 /// NP_001139134 /// NP_116027	NM_001145661 /// NM_001145662 /// NM_032638	NM_002050.1	Hs.367725		10.7785	17.4432	22.3882	21.4454		0.466064	0.0461426	0.149658	0.0561523	0.753906
Hs.140630.0.A1_3p_x_at	GATAD1	GATA zinc finger domain containing 1	GATAD1	chr7q21-q22	7	---	57798	Q8WUU5	614518 /// 614672	NP_066990	NM_021167 /// NR_052016	H48897	Hs.21145		4.96552	2.30614	3.22341	3.67603		0.0175781	0.219482	0.0461426	0.0952148	0.633789
g4557624_3p_a_at	GCLC	glutamate-cysteine ligase, catalytic subunit	GCLC	chr6p12	6	ENSG00000001084	2729	B4E2I4 /// D6R959 /// D6REX4 /// D6RGF8 /// D6RIT4 /// E1CEI4 /// H0Y9I7 /// H0YAB6 /// P48506 /// Q14TF0	230450 /// 606857 /// 608446	NP_001184044 /// NP_001489	NM_001197115 /// NM_001498	NM_001498.1	Hs.654465		130.484	69.3861	6.52283	23.844		0.0561523	0.0634766	0.357666	0.19458	0.953857
212959_3p_s_at	GNPTAB	N-acetylglucosamine-1-phosphate transferase, alpha and beta subunits	GNPTAB	chr12q23.2	12	ENSG00000111670	79158	F8VQW2 /// F8W1L9 /// H0YIE6 /// H0YIK3 /// H0YIU2 /// Q3T906 /// Q68CM9 /// Q9BUA5 /// Q9NPW9 /// Q9NV34	252500 /// 252600 /// 607840	NP_077288	NM_024312	AK001821.1	Hs.46850		15.9047	10.5138	8.00088	2.69315		0.111572	0.00195312	0.043457	0.398926	0.533936
239422_3p_at	GPC2	glypican 2	GPC2	chr7q22.1	7	ENSG00000213420	221914	Q59GG5 /// Q8N158	---	NP_689955	NM_152742	AI863264	Hs.211701		11.4349	5.04032	5.17666	11.3093		0.111572	0.246094	0.0461426	0.0375977	0.533936
232350_3p_x_at	GPR161	G protein-coupled receptor 161	GPR161	chr1q24.2	1	---	23432	B7Z5D7 /// B7Z5E8 /// B7Z5Z6 /// F5GXD6 /// F5H6J7 /// Q8N6U8	612250	NP_001254538 /// NP_001254539 /// NP_001254540 /// NP_001254541 /// NP_001254542 /// NP_001254543 /// NP_722561	NM_001267609 /// NM_001267610 /// NM_001267611 /// NM_001267612 /// NM_001267613 /// NM_001267614 /// NM_007369 /// NM_153832	AI754926	Hs.632453		8.76555	2.49521	2.53268	5.7788		0.0107422	0.134277	0.219482	0.0561523	0.753906
Hs.306181.0.S1_3p_at	GPR98	G protein-coupled receptor 98	GPR98	chr5q13	5	ENSG00000164199	84059	B3KND5 /// D6RIF0 /// E7ETI5 /// H0Y8U6 /// H0Y9Q4 /// H7BYU1 /// Q8WXG9 /// Q9UFD2	602851 /// 604352 /// 605472	NP_115495	NM_032119 /// NR_003149	AB014586.1	Hs.591777		9.47166	8.6214	25.6857	35.2976		0.845459	0.45752	0.0375977	0.0227051	0.989258
g4885350_3p_x_at	GPT	glutamic-pyruvate transaminase (alanine aminotransferase)	GPT	chr8q24.3	8	ENSG00000167701	2875	P24298	138200	NP_005300	NM_005309	NM_005309.1	Hs.103502		12.5753	15.7727	6.17382	9.13177		0.171387	0.0952148	0.0461426	0.0461426	0.398926
Hs.26849.0.S1_3p_at	GRIN3A	glutamate receptor, ionotropic, N-methyl-D-aspartate 3A	GRIN3A	chr9q31.1	9	ENSG00000198785	116443	A2RUE7 /// Q8TCU5	606650	NP_597702	NM_133445	AL137422.1	Hs.654783		12.3885	5.99833	8.42263	2.34497		0.170898	0.00805664	0.0561523	0.27417	0.432373
Hs.133244.1.S1_3p_a_at	GSDMC	gasdermin C	GSDMC	chr8q24.21	8	ENSG00000147697	56169	Q9BYG8 /// Q9H1C8	608384	NP_113603	NM_031415	AJ245876.1	Hs.133244		7.70457	3.3915	10.6738	10.1469		0.432373	0.334473	0.0561523	0.0561523	0.753906
Hs.97543.0.A1_3p_at	GUCA1A	guanylate cyclase activator 1A (retina)	GUCA1A	chr6p21.1	6	ENSG00000048545 /// ENSG00000214732	2978	A6NIT3 /// B2R9P6 /// P43080	600364 /// 602093	NP_000400	NM_000409	AA400498	Hs.92858		2.28833	3.41359	4.44557	2.12171		0.111572	0.0461426	0.0302734	0.129639	0.303711
g6996013_3p_at	HARS	histidyl-tRNA synthetase	HARS	chr5q31.3	5	ENSG00000170445	3035	B3KWE1 /// B4DDD8 /// B4DEA2 /// B4DHQ1 /// B4DY73 /// B4E1C5 /// C9JWK3 /// D6REN6 /// D6RF05 /// E7ETE2 /// P12081 /// Q52NV4	142810 /// 614504	NP_001244969 /// NP_001244970 /// NP_001244971 /// NP_002100	NM_001258040 /// NM_001258041 /// NM_001258042 /// NM_002109	NM_002109.2	Hs.528050		21.1683	14.2706	3.84024	9.93334		0.129639	0.0141602	0.366211	0.0141602	0.870361
Hs.211571.0.S2_3p_at	HCCS	holocytochrome c synthase	HCCS	chrXp22.3	X	ENSG00000004961	3052	P53701 /// Q68D50	300056 /// 309801	NP_001116080 /// NP_001165462 /// NP_005324	NM_001122608 /// NM_001171991 /// NM_005333	AI801013	Hs.211571		26.1277	17.8409	8.93796	7.23526		0.171387	0.0302734	0.0373535	0.165527	0.80542
g11093525_3p_at	HFE	hemochromatosis	HFE	chr6p21.3	6	ENSG00000010704	3077	B4DDZ1 /// B4DV50 /// B7ZB37 /// F5H4B0 /// F8W7W8 /// H7C4K4 /// Q30201 /// Q6B0J5 /// Q86WL1 /// Q9HC63 /// Q9TQ79	104300 /// 176100 /// 176200 /// 190000 /// 235200 /// 612635 /// 613609 /// 614193	NP_000401 /// NP_620572 /// NP_620573 /// NP_620575 /// NP_620576 /// NP_620577 /// NP_620578 /// NP_620579 /// NP_620580	NM_000410 /// NM_139002 /// NM_139003 /// NM_139004 /// NM_139005 /// NM_139006 /// NM_139007 /// NM_139008 /// NM_139009 /// NM_139010 /// NM_139011	AF150664.1	Hs.233325		2.33396	3.89576	4.31433	3.68858		0.0561523	0.149658	0.0561523	0.19458	0.19458
206086_3p_x_at	HFE	hemochromatosis	HFE	chr6p21.3	6	ENSG00000010704	3077	B4DDZ1 /// B4DV50 /// B7ZB37 /// F5H4B0 /// F8W7W8 /// H7C4K4 /// Q30201 /// Q6B0J5 /// Q86WL1 /// Q9HC63	104300 /// 176100 /// 176200 /// 190000 /// 235200 /// 612635 /// 613609 /// 614193	NP_000401 /// NP_620572 /// NP_620573 /// NP_620575 /// NP_620576 /// NP_620577 /// NP_620578 /// NP_620579 /// NP_620580	NM_000410 /// NM_139002 /// NM_139003 /// NM_139004 /// NM_139005 /// NM_139006 /// NM_139007 /// NM_139008 /// NM_139009 /// NM_139010 /// NM_139011	AF115265.1	Hs.233325		5.50651	5.91782	8.55677	6.29133		0.111572	0.0302734	0.0375977	0.107178	0.466064
Hs.38489.0.A1_3p_at	HIP1	huntingtin interacting protein 1	HIP1	chr7q11.23	7	ENSG00000127946 /// ENSG00000263334	3092	A4VCI6 /// B4DK46 /// B4DYD7 /// B4E3I7 /// C9JMG5 /// E7ES17 /// O00291 /// Q8TDA4	176807 /// 601767	NP_001230127 /// NP_005329	NM_001243198 /// NM_005338	AU145049	Hs.329266		26.0035	12.257	9.26465	6.6681		0.0302734	0.129639	0.0239258	0.149658	0.633789
Hs.125812.0.A1_3p_at	HLA-DPB1	major histocompatibility complex, class II, DP beta 1	HLA-DPB1	chr6p21.3	6	---	3115	A2BEU2 /// A8K7H1 /// B0V056 /// B0V1E4 /// B4DW09 /// B4DZZ4 /// D0EV54 /// E7EQF5 /// E7ERD3 /// F5H135 /// F8VPY1 /// F8VR04 /// F8VVB1 /// F8VVW6 /// F8VVY3 /// F8VZ40 /// H0Y3U3 /// H0Y434 /// H0Y467 /// H0Y4R6 /// H0Y4S5 /// H0Y559 /// H0Y5P2 /// H0Y6A6 /// H0Y6Z2 /// H0Y6Z5 /// H0Y744 /// H0Y7G7 /// H0Y823 /// H0Y832 /// P04440 /// Q14465 /// Q29670 /// Q29754 /// Q30030 /// Q30058 /// Q30…	142858	NP_002112	NM_002121	AW402154	Hs.485130		25.0065	8.26906	9.47947	16.6431		0.266602	0.0461426	0.067627	0.00805664	0.904785
Hs.127428.1.A1_3p_at	HOXA	HOXA cluster antisense RNA 4 (non-protein coding) /// microRNA 196b	HOXA-AS4 /// MIR196B	chr7p15.2	7	ENSG00000253187	100874323 /// 442920	---	609688	---	NR_029911 /// NR_046609	AI349089	---		7.32293	22.4924	55.7809	27.2484		0.334473	0.00805664	0.0141602	0.129639	0.432373
g13273316_3p_x_at	HOXB8	homeobox B8	HOXB8	chr17q21.3	17	ENSG00000120068	3218	I3L221 /// I3L383 /// I3L3R1 /// P17481 /// Q8N8T3	142963	NP_076921	NM_024016	NM_024016.1	Hs.514292		2.8316	5.68408	9.94597	6.03439		0.0375977	0.0805664	0.0375977	0.0952148	0.219482
g398495_3p_at	IGHG1	immunoglobulin heavy constant gamma 1 (G1m marker) /// immunoglobulin heavy constant mu	IGHG1 /// IGHM	chr14q32.33	14	ENSG00000211973	3500 /// 3507	A0N5G7 /// A2IPH5 /// A2IPH7 /// A2J1M3 /// A2JA18 /// A2N0S5 /// A2N0S6 /// A2N0S7 /// A2N0S8 /// A2N0S9 /// A2N0T0 /// A2N0T1 /// A2N0T2 /// A2N0T4 /// A2N0T5 /// A2N0T6 /// A2N0T7 /// A2N0T8 /// A2N0T9 /// A2N0U0 /// A2N0U2 /// A2N0U3 /// A2N0U4 /// A2N0U5 /// A2N0U6 /// A2NKM6 /// A2NYU8 /// A2NYU9 /// A4F255 /// A8K008 /// O95973 /// P01860 /// P01871 /// P01880 /// Q5EBM2 /// Q5EFE5 /// Q68…	147020 /// 147100 /// 601495	---	---	L14454.1	Hs.510635		9.45875	17.2339	10.6688	8.20981		0.567627	0.0952148	0.0302734	0.0461426	0.850342
Hs.146912.0.A1_3p_at	IL17RA	interleukin 17 receptor A	IL17RA	chr22q11.1	22	ENSG00000177663	23765	D3YTB4 /// F1JZ08 /// Q96F46	605461 /// 613953	NP_055154	NM_014339	AI990349	Hs.48353		3.30987	3.71838	6.05148	6.90266		0.27417	0.111572	0.0283203	0.0561523	0.149658
Hs.28792.0.S1_3p_at	INHBA	inhibin, beta A	INHBA	chr7p15-p13	7	ENSG00000122641	3624	A4D1W7 /// P08476 /// Q53H39 /// Q5HYA2 /// Q9HBP0	147290	NP_002183	NM_002192	AI343467	Hs.583348		44.4657	28.9593	18.5261	16.2663		0.171387	0.0917969	0.0107422	0.00805664	0.828613
g4504732_3p_at	IRS4	insulin receptor substrate 4	IRS4	chrXq22.3	X	ENSG00000133124	8471	O14654	603510	NP_003595	NM_003604	NM_003604.1	Hs.460872		41.6739	24.5199	28.5384	23.0316		0.246094	0.219482	0.0561523	0.0375977	0.780518
g13177675_3p_at	ITPK1	inositol-tetrakisphosphate 1-kinase	ITPK1	chr14q31	14	ENSG00000100605	3705	B4DE87 /// F8W8Y9 /// G3V3C0 /// G3V4M9 /// G3V588 /// G3V5A3 /// H0YJE5 /// Q13572 /// Q6YL32 /// Q8N3Y0	601838	NP_001136065 /// NP_001136066 /// NP_055031	NM_001142593 /// NM_001142594 /// NM_014216	BC003622.1	Hs.308122		2.2844	39.9601	26.173	37.4149		0.625732	0.0952148	0.0239258	0.0302734	0.753906
Hs2.97044.4.S1_3p_s_at	KCNIP2	Kv channel interacting protein 2	KCNIP2	chr10q24	10	ENSG00000120049	30819	A6NFF4 /// A6NN12 /// B3KNV3 /// B3KSZ5 /// B4DHY9 /// B4DW99 /// Q09MK0 /// Q3YAC5 /// Q3YAC6 /// Q3YAC7 /// Q9NS61	604661	NP_055406 /// NP_775283 /// NP_775284 /// NP_775285 /// NP_775286 /// NP_775287 /// NP_775289	NM_014591 /// NM_173191 /// NM_173192 /// NM_173193 /// NM_173194 /// NM_173195 /// NM_173197 /// NM_173342	AF367019.1	Hs.97044		3.958	2.38173	5.43537	4.79283		0.0300293	0.303711	0.0561523	0.0952148	0.466064
Hs.7989.0.S1_3p_at	KIAA1045	KIAA1045	KIAA1045	chr9p13.3	9	ENSG00000122733	23349	F2Z345 /// Q58FF1 /// Q9UPV7	---	NP_056112	NM_015297	AB028968.1	Hs.7989		23.7418	56.4073	66.4915	65.0598		0.149658	0.0952148	0.0375977	0.0561523	0.72583
g11545746_3p_at	KLK14	kallikrein-related peptidase 14	KLK14	chr19q13.3-q13.4	19	ENSG00000129437	43847	Q9P0G3	606135	NP_071329	NM_022046	NM_022046.1	Hs.283925		9.7021	12.3604	7.79208	9.19887		0.0239258	0.0375977	0.171387	0.111572	0.432373
Hs.180446.1.A1_3p_a_at	KPNB1	karyopherin (importin) beta 1	KPNB1	chr17q21.32	17	ENSG00000108424	3837	B2RBR9 /// B7Z5M1 /// B7Z752 /// B7ZAV6 /// F5H4R7 /// Q14974	602738	NP_002256	NM_002265	BG249565	Hs.532793		2.94192	2.24147	15.1636	16.3598		0.240234	0.046875	0.140625	0.0332031	0.296875
Hs.285529.1.A1_3p_at	LGR5	leucine-rich repeat containing G protein-coupled receptor 5	LGR5	chr12q22-q23	12	ENSG00000139292	8549	B4DH92 /// D8MCT0 /// E7EPS6 /// O75473	606667	NP_003658	NM_003667	AL524520	Hs.658889		3.69042	4.57289	3.94345	2.57139		0.064209	0.0354004	0.149658	0.129639	0.303711
1570345_3p_at	LINC00474	Long intergenic non-protein coding RNA 474	LINC00474	chr9q31.3	9	---	58483	Q9P2X8	---	---	NM_021208 /// NR_024032	BC029369.1	Hs.23367		30.4142	23.8116	4.79604	18.6834		0.171387	0.0285645	0.219482	0.0561523	0.533936
Hs2.384586.1.S1_3p_at	LINC00515	long intergenic non-protein coding RNA 515	LINC00515	chr21q21.3	21	ENSG00000260583	282566	---	---	---	NR_024092	BU192089	Hs.384586		3.88537	5.81437	2.52954	6.09568		0.0461426	0.00585938	0.27417	0.111572	0.246094
Hs.38613.0.A1_3p_at	LINS	lines homolog (Drosophila)	LINS	chr15q26.3	15	ENSG00000140471	55180	B4DQT3 /// H0YKU3 /// H0YM78 /// H0YMK4 /// H0YMQ0 /// H3BNM9 /// H3BNS6 /// Q8NG48	610350	NP_001035706	NM_001040614 /// NM_001040615 /// NM_001040616 /// NM_018148 /// NM_181739 /// NM_181740	AW575177	Hs.105633		19.5934	5.7229	18.4085	11.0904		0.19458	0.0537109	0.149658	0.0461426	0.432373
Hs.7514.1.S1_3p_x_at	LOC100652735	uncharacterized LOC100652735 /// uncharacterized LOC100653122 /// uncharacterized LOC728558	LOC100652735 /// LOC100653122 /// LOC728558	chr10q24.1	10	ENSG00000226688	100652735 /// 100653122 /// 728558	---	---	---	NR_038444 /// XR_132790 /// XR_132942	AU147320	---		2.07193	2.2274	2.02033	3.01833		0.149658	0.111572	0.0239258	0.0185547	0.303711
1570411_3p_at	LOC100133131	uncharacterized LOC100133131	LOC100133131	chr4p16.1	4	---	100133131	Q8WYZ9	---	XP_001720442 /// XP_001722551	XM_001720390 /// XM_001722499	AF289593.1	---		16.7662	9.00725	10.8689	6.93137		0.0649414	0.27417	0.0561523	0.366211	0.567627
Hs.324728.0.S1_3p_at	LOC100170939	glucuronidase, beta pseudogene	LOC100170939	chr5q13	5	---	100170939	---	---	---	NR_024054	X75940.1	---		70.2517	66.3938	71.1577	67.1338		0.188477	0.0302734	0.0012207	0.067627	0.80542
Hs.324728.0.S1_3p_x_at	LOC100170939	glucuronidase, beta pseudogene	LOC100170939	chr5q13	5	---	100170939	---	---	---	NR_024054	X75940.1	---		25.4221	41.7385	17.3351	19.7296		0.334473	0.00805664	0.0185547	0.144531	0.5
Hs.225987.0.S1_3p_x_at	LOC100287387	Uncharacterized LOC100287387	LOC100287387	chr2q37.3	2	---	100287387	B7ZL79	---	XP_002342351 /// XP_003403809	XM_002342310 /// XM_003403761	AL050153.1	Hs.516864		14.807	8.63024	5.77658	11.2013		0.0561523	0.067627	0.0805664	0.00488281	0.696289
Hs.293219.0.A1_3p_at	LOC282997	uncharacterized LOC282997	LOC282997	chr10q25.2	10	---	282997	---	---	---	NR_026932	AI695595	Hs.599931		16.4626	18.6578	6.77314	9.43932		0.0361328	0.0185547	0.19458	0.171387	0.828613
Hs2.30579.2.S1_3p_at	LOC646762	uncharacterized LOC646762	LOC646762	chr7p14.3	7	---	646762	---	---	---	NR_024278	CA309468	Hs.30579		5.59698	21.7879	12.1359	18.2003		0.525391	0.0461426	0.111572	0.0302734	0.567627
Hs.75794.0.A3_3p_at	LPAR1	lysophosphatidic acid receptor 1	LPAR1	chr9q31.3	9	ENSG00000198121	1902	B1AP63 /// B4DK36 /// B4DQ18 /// Q5VZX0 /// Q6GPG7 /// Q92633	602282	NP_001392 /// NP_476500	NM_001401 /// NM_057159	AW269335	Hs.126667		67.8507	29.3892	14.6827	32.3146		0.0437012	0.0461426	0.246094	0.149658	0.904785
g12232394_3p_at	LPPR2	lipid phosphate phosphatase-related protein type 2	LPPR2	chr19p13.2	19	ENSG00000105520	64748	Q69YU8 /// Q96GM1	---	NP_001164106 /// NP_073574	NM_001170635 /// NM_022737	NM_022737.1	Hs.6846		5.20081	18.9163	19.7554	10.3365		0.533936	0.0561523	0.0375977	0.27417	0.888428
Hs.289038.0.S1_3p_at	LRCH3	leucine-rich repeats and calponin homology (CH) domain containing 3	LRCH3	chr3q29	3	ENSG00000186001	84859	B4E0T7 /// E9PD99 /// F5H3V2 /// F8WFB5 /// H7C0F9 /// H7C0J8 /// H7C1G3 /// Q96II8	---	NP_116162	NM_032773	AI357539	Hs.732676		5.07099	19.9618	17.1604	26.639		0.953857	0.303711	0.017334	0.0537109	0.984863
g5540099_3p_a_at	MAN2A2	mannosidase, alpha, class 2A, member 2	MAN2A2	chr15q26.1	15	ENSG00000196547	4122	B4DEU9 /// B4DIK4 /// B4DRE0 /// B7ZA35 /// H0YK77 /// H0YKH9 /// H0YKM7 /// H0YKQ2 /// H0YKT0 /// H0YL67 /// H0YLB9 /// H0YLL4 /// H0YLU3 /// H0YML7 /// H0YMU0 /// H0YNC8 /// H0YNG5 /// P49641 /// Q9P1E4	600988	NP_006113	NM_006122	NM_006122.1	Hs.116459		10.6846	10.1796	7.83197	3.20511		0.00268555	0.0805664	0.0649414	0.19458	0.398926
g8922990_3p_at	MBNL3	muscleblind-like splicing regulator 3	MBNL3	chrXq26.2	X	ENSG00000076770	55796	B1AKI2 /// B1AKI4 /// B1AKI5 /// B1AKI6 /// Q8IUR4 /// Q9NUK0	300413	NP_001164172 /// NP_001164173 /// NP_001164174 /// NP_001164175 /// NP_060858 /// NP_597846	NM_001170701 /// NM_001170702 /// NM_001170703 /// NM_001170704 /// NM_018388 /// NM_133486	NM_018388.1	Hs.105134		63.6172	71.3224	87.1295	88.3559		0.432373	0.0356445	0.0375977	0.246094	0.688721
g1197662_3p_a_at	MED21	mediator complex subunit 21	MED21	chr12p11.23	12	ENSG00000152944	9412	F5GZQ1 /// F5H872 /// Q13503	603800	NP_004255	NM_004264	U46837.1	Hs.286145		2.14096	14.9584	2.22365	12.9552		0.533936	0.0224609	0.432373	0.0539551	0.658447
Hs.33032.0.S2_3p_a_at	MED28	mediator complex subunit 28	MED28	chr4p16	4	ENSG00000118579	80306	Q9H204	610311	NP_079481	NM_025205	AF317680.1	Hs.731966		6.38595	2.90699	4.1823	2.88641		0.0805664	0.0561523	0.246094	0.0461426	0.303711
Hs.124863.0.A1_3p_at	MEGF6	multiple EGF-like-domains 6	MEGF6	chr1p36.3	1	---	1953	H7C557 /// H7C5N9 /// O75095	604266	NP_001400	NM_001409	AI655611	Hs.593645		5.08424	3.30919	3.61239	6.0982		0.19458	0.149658	0.000244141	0.0561523	0.219482
g5453737_3p_s_at	MERTK	c-mer proto-oncogene tyrosine kinase	MERTK	chr2q14.1	2	ENSG00000153208	10461	B2RE75 /// B4DFQ0 /// E9PD22 /// E9PHX8 /// F8WED1 /// H7C3L9 /// Q07941 /// Q12866 /// Q1RMG3	268000 /// 604705 /// 613862	NP_006334	NM_006343	NM_006343.1	Hs.306178		9.31925	4.09738	3.21053	2.34657		0.171387	0.0461426	0.0461426	0.219482	0.171387
Hs.21116.0.A1_3p_at	MMD2	monocyte to macrophage differentiation-associated 2	MMD2	chr7p22.1	7	ENSG00000136297	221938	B5MBW4 /// Q8IY49	613318 /// 614581	NP_001094070 /// NP_001257304 /// NP_940685	NM_001100600 /// NM_001270375 /// NM_198403 /// NR_072989	AI694314	Hs.558694		2.16111	5.41205	3.71286	4.20397		0.129639	0.0805664	0.0141602	0.0375977	0.466064
Hs.2399.1.S1_3p_s_at	MMP14	matrix metallopeptidase 14 (membrane-inserted)	MMP14	chr14q11-q12	14	ENSG00000157227	4323	B2R6P3 /// F8VP90 /// F8W1B7 /// P50281	600754	NP_004986	NM_004995	X83535.1	Hs.2399		8.3654	13.1149	14.9679	7.02277		0.0461426	0.0561523	0.067627	0.171387	0.633789
Hs.2399.1.S1_3p_at	MMP14	matrix metallopeptidase 14 (membrane-inserted)	MMP14	chr14q11-q12	14	---	4323	B2R6P3 /// F8VP90 /// F8W1B7 /// P50281	600754	NP_004986	NM_004995	X83535.1	Hs.2399		5.46314	2.28304	4.62137	4.00167		0.0141602	0.165771	0.0375977	0.149658	0.334473
g13375859_3p_a_at	MSANTD2	Myb/SANT-like DNA-binding domain containing 2	MSANTD2	chr11q24.2	11	ENSG00000120458	79684	B4E1M0 /// E9PPE2 /// Q6P1R3	---	NP_078907	NM_024631	NM_024631.1	Hs.146079		19.4901	16.6493	2.21228	12.9143		0.398926	0.0649414	0.45752	0.0185547	0.52417
Hs2.355411.1.S1_3p_at	MTERFD2	MTERF domain containing 2	MTERFD2	chr2q37.3	2	ENSG00000122085	130916	A8K6K0 /// B4DFP7 /// B4DKD5 /// B5MBW3 /// C9JNJ7 /// C9JX74 /// E7EW93 /// H7C1N9 /// H7C316 /// H7C3Q3 /// Q7Z6M4	---	NP_872307	NM_182501 /// NR_028049 /// NR_028050 /// NR_028051	AL566167	Hs.159556		72.4273	77.3743	29.0087	84.6448		0.0952148	0.0239258	0.0910645	0.0461426	0.657715
Hs.159282.0.A1_3p_at	MYLK3	myosin light chain kinase 3	MYLK3	chr16q11.2	16	ENSG00000261788	91807	B5BUL9 /// B7Z5U8 /// Q32MK0	612147	NP_872299	NM_182493	AI376549	Hs.130465		4.69442	9.02219	9.08965	6.20622		0.491211	0.0107422	0.0561523	0.246094	0.432373
g13376444_3p_x_at	MYO15B	myosin XVB pseudogene	MYO15B	chr17q25.1	17	ENSG00000188126	80022	I3L077 /// Q8TCJ6 /// Q96JP2 /// Q9H614	---	---	NM_001080847 /// NR_003587	NM_024957.1	Hs.390817		5.16631	8.68178	10.0814	13.7103		0.366211	0.171387	0.0375977	0.0561523	0.398926
g4759231_3p_at	MYO18A	myosin XVIIIA /// TGFB1-induced anti-apoptotic factor 1	MYO18A /// TIAF1	chr17q11.2	17	ENSG00000196535 /// ENSG00000221995	399687 /// 9220	B3KVF8 /// B4DFN7 /// B4DYM1 /// B4DZ32 /// B4E0T8 /// E9PN42 /// E9PPV5 /// E9PQN8 /// F8W6U1 /// F8W6Y3 /// H0YEF8 /// H0YEV9 /// O95411 /// Q5QD01 /// Q92614 /// Q9NYE8	609517 /// 610067	NP_004731 /// NP_510880 /// NP_976063	NM_004740 /// NM_078471 /// NM_203318	NM_004740.1	Hs.732033		12.4272	8.76778	9.75985	10.2005		0.0302734	0.111572	0.0437012	0.171387	0.398926
g5174504_3p_a_at	NBR1	neighbor of BRCA1 gene 1	NBR1	chr17q21.31	17	ENSG00000188554	4077	A8K1U0 /// B7Z4J4 /// B7Z5R6 /// F8W799 /// Q14596	166945	NP_005890 /// NP_114064 /// NP_114068	NM_005899 /// NM_031858 /// NM_031862	NM_005899.1	Hs.277721		28.9136	32.2881	6.62148	18.263		0.171387	0.00195312	0.219482	0.0302734	0.633789
g7661785_3p_at	NDUFAF4	NADH dehydrogenase (ubiquinone) complex I, assembly factor 4	NDUFAF4	chr6q16.1	6	ENSG00000123545	29078	Q9P032	252010 /// 611776	NP_054884	NM_014165	NM_014165.1	Hs.512144		4.35105	8.92957	13.6116	7.84859		0.19458	0.0375977	0.111572	0.0649414	0.246094
g10798740_3p_s_at	NECAB3	N-terminal EF-hand calcium binding protein 3	NECAB3	chr20q11.22	20	ENSG00000125967	63941	Q96P71	612478	NP_112508 /// NP_112509	NM_031231 /// NM_031232	AB039947.1	Hs.516986		3.53551	4.36433	4.16381	5.06428		0.0461426	0.0952148	0.111572	0.0107422	0.366211
Hs2.60563.4.A1_3p_a_at	NETO1	neuropilin (NRP) and tolloid (TLL)-like 1	NETO1	chr18q22.2	18	ENSG00000166342	81832	Q8TDF5	607973	NP_001188394 /// NP_620416 /// NP_620552	NM_001201465 /// NM_138966 /// NM_138999 /// NM_153181	AL834354.1	Hs.465407		4.11516	3.59391	3.78778	3.56135		0.00585938	0.149658	0.0302734	0.19458	0.334473
Hs.9731.2.S1_3p_x_at	NFKBIB	nuclear factor of kappa light polypeptide gene enhancer in B-cells inhibitor, beta	NFKBIB	chr19q13.1	19	ENSG00000104825	4793	G5E9C2 /// H0YFH0 /// I3L1A4 /// I3L4X3 /// Q15653 /// Q59EM7 /// Q96LS1	604495	NP_001001716 /// NP_001230045 /// NP_002494	NM_001001716 /// NM_001243116 /// NM_002503 /// NR_040515	NM_002503.1	Hs.9731		2.56616	2.76096	2.95114	2.70894		0.0361328	0.0952148	0.0805664	0.0239258	0.0805664
232158_3p_x_at	NIPAL1	NIPA-like domain containing 1	NIPAL1	chr4p12	4	ENSG00000163293	152519	D6RIY2 /// H0Y8W0 /// Q6NVV3	---	NP_997213	NM_207330	AU158253	Hs.134190		5.76885	5.71409	7.40766	6.34242		0.149658	0.0239258	0.0561523	0.149658	0.238281
g11321629_3p_x_at	NR1H2	nuclear receptor subfamily 1, group H, member 2	NR1H2	chr19q13.3	19	---	7376	B3KRG6 /// B4DNM6 /// B6ZGS7 /// E7ETH7 /// E7EWA6 /// F1D8P7 /// P55055 /// Q68CY8 /// Q6IBU6	600380	NP_001243576 /// NP_009052	NM_001256647 /// NM_007121	NM_007121.1	Hs.432976		5.10006	3.41535	8.83842	5.08122		0.0805664	0.0375977	0.0141602	0.149658	0.27417
g4504342_3p_a_at	NR5A2	nuclear receptor subfamily 5, group A, member 2	NR5A2	chr1q32.1	1	ENSG00000116833	2494	B4E2M6 /// B4E2P3 /// B6ZGU9 /// E9PQH2 /// F1D8R9 /// F5H5D2 /// H0Y328 /// H0Y7S7 /// H7BXD6 /// O00482 /// Q8WY08 /// Q9UEC0 /// Q9Y5V6	604453	NP_003813 /// NP_995582	NM_003822 /// NM_205860	NM_003822.1	Hs.33446		6.84739	9.16157	5.05929	7.15214		0.398926	0.0107422	0.067627	0.0239258	0.423828
Hs.55069.0.S2_3p_at	NXPH3	neurexophilin 3	NXPH3	chr17q21.33	17	ENSG00000182575	11248	D6RGW2 /// O95157	604636	NP_009156	NM_007225	T10030	Hs.55069		17.2587	5.37382	9.03012	5.25595		0.0461426	0.0805664	0.00805664	0.0805664	0.633789
Hs.5028.0.S1_3p_at	ODZ4	odz, odd Oz/ten-m homolog 4 (Drosophila)	ODZ4	chr11q14.1	11	ENSG00000149256	26011	E9PPG4 /// G3CAT1 /// G3CAT2 /// G4VTY1 /// H0YCJ4 /// H0YCW4 /// Q6N022	610084	NP_001092286	NM_001098816	BF112171	Hs.213087		11.9075	4.35215	26.58	11.266		0.00195313	0.19458	0.0302734	0.19458	0.491699
Hs.74376.0.S1_3p_at	OLFM1	olfactomedin 1	OLFM1	chr9q34.3	9	ENSG00000130558	10439	A8K104 /// A8K1K6 /// B3KR22 /// F5GZQ2 /// F5H810 /// F8W870 /// H0YFB9 /// Q5VZL8 /// Q6IMJ5 /// Q6IMJ6 /// Q6IMJ8 /// Q8N8R0 /// Q96BL8 /// Q99784 /// Q9BWJ9	605366	NP_006325 /// NP_055094	NM_006334 /// NM_014279 /// NM_058199	R38389	Hs.522484		11.7629	14.7026	3.70819	6.4325		0.266602	0.0175781	0.239014	0.0458984	0.850342
g4826875_3p_a_at	OMD	osteomodulin	OMD	chr9q22.31	9	ENSG00000127083	4958	B2R7N9 /// Q99983	---	NP_005005	NM_005014	NM_005014.1	Hs.94070		44.4572	16.9637	19.6141	52.9935		0.334473	0.239258	0.0461426	0.0134277	0.850342
Hs.106795.0.S1_3p_at	OPRK1	opioid receptor, kappa 1	OPRK1	chr8q11.2	8	ENSG00000082556	4986	B2R7P1 /// E5RHC9 /// E5RJI5 /// E7EUU3 /// P41145 /// Q8IWP3	165196	NP_000903	NM_000912	AU153412	Hs.106795		28.5688	16.0447	12.4851	18.98		0.00585938	0.27417	0.0185547	0.19458	0.72583
1558426_3p_x_at	ORAI2	ORAI calcium release-activated calcium modulator 2	ORAI2	chr7q22.1	7	ENSG00000160991	80228	B4DUB4 /// C9J2H9 /// C9J5L2 /// C9JQR7 /// C9JUY6 /// Q96SN7	610929	NP_001119812 /// NP_116220	NM_001126340 /// NM_032831	BC016797.1	Hs.363308		5.54693	5.40956	2.27635	3.81409		0.0805664	0.0239258	0.0805664	0.0141602	0.149658
g7661847_3p_at	P2RY14	purinergic receptor P2Y, G-protein coupled, 14	P2RY14	chr3q24-q25.1	3	ENSG00000174944	9934	A5JUU3 /// C9JAB5 /// Q15391	610116	NP_001074924 /// NP_055694	NM_001081455 /// NM_014879	NM_014879.1	Hs.2465		39.1362	11.1489	33.9566	37.5133		0.0773926	0.592773	0.0185547	0.0375977	0.822998
Hs.5324.2.A1_3p_at	PAPOLA	poly(A) polymerase alpha	PAPOLA	chr14q32.31	14	ENSG00000090060	10914	B4DHB8 /// B4DYF4 /// B4DZL2 /// B7ZA53 /// P51003	605553	NP_001238935 /// NP_001238936 /// NP_116021	NM_001252006 /// NM_001252007 /// NM_032632	AI670847	Hs.253726		26.3586	17.1418	24.7576	28.6032		0.358887	0.171387	0.00585938	0.00805664	0.246094
Hs.49007.1.S1_3p_x_at	PAPOLA	poly(A) polymerase alpha	PAPOLA	chr14q32.31	14	ENSG00000090060	10914	B4DHB8 /// B4DYF4 /// B4DZL2 /// B7ZA53 /// P51003	605553	NP_001238935 /// NP_001238936 /// NP_116021	NM_001252006 /// NM_001252007 /// NM_032632	AI984479	Hs.253726		41.6932	16.2239	6.01656	12.6309		0.0534668	0.19458	0.27417	0.0561523	0.246094
Hs.128245.0.A1_3p_a_at	PCDP1	primary ciliary dyskinesia protein 1	PCDP1	chr2q14.2	2	ENSG00000163075	200373	Q4G0U5	---	NP_001025167	NM_001029996	BF433885	Hs.496753		2.76003	2.14703	3.33942	4.35505		0.0952148	0.0952148	0.00585938	0.0185547	0.246094
Hs2.170414.8.S1_3p_x_at	PCSK6	proprotein convertase subtilisin/kexin type 6	PCSK6	chr15q26.3	15	---	5046	A2RQD9 /// B4DVX8 /// E7EM82 /// E7EQ62 /// E7EWH5 /// H0Y3Q0 /// H0YKK2 /// H0YKZ4 /// H0YLC8 /// H0YMW5 /// H7BXT3 /// P29122 /// Q59H04	167405	NP_002561 /// NP_612192 /// NP_612193 /// NP_612194 /// NP_612195 /// NP_612196 /// NP_612197 /// NP_612198	NM_002570 /// NM_138319 /// NM_138320 /// NM_138321 /// NM_138322 /// NM_138323 /// NM_138324 /// NM_138325	NM_138322.1	Hs.498494		16.1122	10.7613	10.2852	16.9885		0.125	0.0141602	0.067627	0.00415039	0.633789
Hs.259718.0.S1_3p_at	PIK3C2A	Phosphoinositide-3-kinase, class 2, alpha polypeptide	PIK3C2A	chr11p15.5-p14	11	---	5286	B4DG55 /// B4DRX6 /// B4E2G4 /// E9PPP3 /// F5H2B0 /// F5H5W9 /// O00443	603601	NP_002636	NM_002645	AA579047	Hs.175343		5.0949	6.31756	3.74119	3.83456		0.149658	0.00585938	0.0805664	0.0302734	0.27417
Hs.79709.0.S3_3p_at	PITPNA	phosphatidylinositol transfer protein, alpha	PITPNA	chr17p13.3	17	ENSG00000174238	5306	B4E1U1 /// F5GWC2 /// F5GWE5 /// I3L2X8 /// I3L3W1 /// I3L459 /// I3L471 /// I3L4C0 /// I3L4H1 /// I3L4U7 /// I3NI10 /// Q00169 /// Q6NUL6	600174	NP_006215	NM_006224	H15647	Hs.429819		17.3965	46.6742	37.9349	34.6557		0.19458	0.129639	0.0561523	0.0561523	0.491699
Hs.27182.0.S2_3p_at	PLAA	phospholipase A2-activating protein	PLAA	chr9p21	9	ENSG00000137055	9373	E5RIM3 /// H0YAU9 /// H0YBW4 /// H0YC16 /// Q9Y263	603873	NP_001026859	NM_001031689 /// NM_004253	AF083395.1	Hs.27182		6.55037	10.0014	4.02807	3.03649		0.067627	0.0239258	0.0178223	0.219482	0.5
Hs.287830.0.A1_3p_at	PLEKHA1	pleckstrin homology domain containing, family A (phosphoinositide binding specific) member 1	PLEKHA1	chr10q26.13	10	ENSG00000107679	59338	B2RBH1 /// B3KQL5 /// Q5RGS4 /// Q5RGS6 /// Q9HB21	603075 /// 607772	NP_001001974 /// NP_001182537 /// NP_067635	NM_001001974 /// NM_001195608 /// NM_021622	AI346026	Hs.643512		36.8589	19.948	8.93125	16.0319		0.0302734	0.0302734	0.334473	0.239258	0.592773
Hs.32244.0.A1_3p_at	PODN	podocan	PODN	chr1p32.3	1	ENSG00000174348	127435	B2RA94 /// Q7Z5L7	608661	NP_001186009 /// NP_001186010 /// NP_001186011 /// NP_714914	NM_001199080 /// NM_001199081 /// NM_001199082 /// NM_153703	AW015571	Hs.740631		2.29032	3.20462	3.56119	2.61392		0.0461426	0.171387	0.0561523	0.171387	0.334473
g13376393_3p_a_at	POF1B	premature ovarian failure, 1B	POF1B	chrXq21.2	X	ENSG00000124429	79983	F2Z2D5 /// Q8WVV4	300603 /// 300604	NP_079197	NM_024921	NM_024921.1	Hs.267038		7.1527	6.95724	7.22402	7.70234		0.111572	0.0185547	0.00415039	0.067627	0.111572
g10863968_3p_s_at	POLD4	polymerase (DNA-directed), delta 4, accessory subunit	POLD4	chr11q13	11	ENSG00000175482 /// ENSG00000256514	57804	E9PL15 /// F5H506 /// Q59G35 /// Q6NSD7 /// Q9BVB1 /// Q9HCU8	611525	NP_001243799 /// NP_066996	NM_001256870 /// NM_021173 /// NR_046411 /// NR_046412 /// NR_046413	NM_021173.1	Hs.523829		14.3048	41.5436	25.2334	12.1851		0.0375977	0.0375977	0.149658	0.149658	0.665527
g189362_3p_at	POU2F2	POU class 2 homeobox 2	POU2F2	chr19q13.2	19	ENSG00000028277	5452	B5ME60 /// E9PK32 /// E9PNC9 /// E9PR37 /// H0YKT2 /// H0YLD5 /// H0YLL6 /// H0YMY4 /// H0YNG1 /// H0YNL2 /// H0YNW1 /// P09086 /// Q16624 /// Q16638 /// Q9UMI6 /// Q9UMJ4	164176	NP_001193954 /// NP_001193955 /// NP_001234923 /// NP_002689	NM_001207025 /// NM_001207026 /// NM_001247994 /// NM_002698	M36653.1	Hs.147381		3.67817	6.76384	4.6386	5.45866		0.0952148	0.0461426	0.0461426	0.171387	0.334473
Hs.2164.1.A1_3p_a_at	PPBP	pro-platelet basic protein (chemokine (C-X-C motif) ligand 7)	PPBP	chr4q12-q13	4	ENSG00000163736	5473	P02775	121010 /// 613726	NP_002695	NM_002704	R64130	Hs.2164		2.15641	3.38877	3.53345	5.1572		0.592773	0.0537109	0.0805664	0.0185547	0.27417
Hs.293937.0.A1_3p_x_at	PPP1R35	protein phosphatase 1, regulatory subunit 35	PPP1R35	chr7q22.1	7	ENSG00000160813	221908	Q8TAP8	---	NP_659467	NM_145030	BF000655	Hs.413359		9.00875	7.22566	7.95425	5.77021		0.067627	0.0302734	0.171387	0.0375977	0.432373
g10835064_3p_x_at	PRKY	protein kinase, Y-linked, pseudogene	PRKY	chrYp11.2	Y	ENSG00000099725	5616	O43930	400008	---	NM_002760 /// NR_028062	NM_002760.1	Hs.584730		3.911	5.14364	5.07926	3.5257		0.0461426	0.0141602	0.111572	0.067627	0.303711
Hs2.145582.3.S1_3p_s_at	PROM2	prominin 2	PROM2	chr2q11.1	2	ENSG00000155066	150696	B2R879 /// F8WDW5 /// Q8N271	---	NP_001159449 /// NP_001159450 /// NP_653308	NM_001165977 /// NM_001165978 /// NM_144707	AK091175.1	Hs.469313		2.49975	3.8199	3.54679	3.3741		0.345703	0.111328	0.0332031	0.00976563	0.5
g190567_3p_at	PSG9	pregnancy specific beta-1-glycoprotein 9	PSG9	chr19q13.2	19	ENSG00000183668	5678	B4DTF1 /// B4DTI5 /// E7ESQ7 /// E7EW65 /// E9PDX0 /// G3XAA7 /// H7C1I4 /// Q00887 /// Q05DN5 /// Q13178 /// Q15227 /// Q6LEU7	176398	NP_002775	NM_002784	M94890.1	Hs.502092		4.2837	7.55307	3.69966	4.52617		0.5	0.0356445	0.0375977	0.171387	0.366211
Hs.112396.0.S2_3p_at	PSME4	proteasome (prosome, macropain) activator subunit 4	PSME4	chr2p16.2	2	ENSG00000068878	23198	F8WB44 /// F8WBH5 /// G1UI18 /// Q14997	607705	NP_055429	NM_014614	D38521.1	Hs.413801		3.88358	14.1445	18.7059	21.3852		0.238281	0.0185547	0.0239258	0.067627	0.466064
Hs2.393.2.S1_3p_s_at	PTGIR	prostaglandin I2 (prostacyclin) receptor (IP)	PTGIR	chr19q13.3	19	ENSG00000160013	5739	B2RCU1 /// P43119 /// Q2YD89	600022	NP_000951	NM_000960	BC017857.1	Hs.458324		6.40718	4.45075	13.7167	9.0295		0.19458	0.27417	0.0375977	0.0461426	0.5
g4506312_3p_at	PTPRH	protein tyrosine phosphatase, receptor type, H	PTPRH	chr19q13.4	19	ENSG00000080031	5794	C9JCH2 /// Q9HD43	602510	NP_001154912 /// NP_002833	NM_001161440 /// NM_002842	NM_002842.1	Hs.179770		28.7505	74.6009	28.8591	40.0148		0.0805664	0.00195313	0.0131836	0.0805664	0.601074
Hs.288979.0.S1_3p_x_at	RAB11FIP1	RAB11 family interacting protein 1 (class I)	RAB11FIP1	chr8p11.22	8	ENSG00000156675	80223	B3KRW2 /// E7EX40 /// F8W7Y0 /// Q307T1 /// Q4JIW2 /// Q67C35 /// Q6WKZ3 /// Q6WKZ4 /// Q6WKZ5 /// Q8NF43	608737	NP_001002814 /// NP_079427	NM_001002233 /// NM_001002814 /// NM_025151	BE544375	Hs.191179		20.5194	17.6319	12.0454	18.7941		0.125	0.0952148	0.0302734	0.0561523	0.533936
g3327885_3p_a_at	RAD51D	RAD51 homolog D (S. cerevisiae)	RAD51D	chr17q11	17	ENSG00000185379	5892	B4DYI4 /// C9JEZ7 /// F8W8E6 /// O75771 /// Q7Z790	602954 /// 614291	NP_001136043 /// NP_002869 /// NP_598332	NM_001142571 /// NM_002878 /// NM_133627 /// NM_133628 /// NM_133629 /// NM_133630 /// NR_037711 /// NR_037712	AB016223.1	Hs.631757		6.64441	6.80996	6.32542	10.7658		0.165283	0.19458	0.0461426	0.0375977	0.334473
Hs.184367.0.S2_3p_x_at	RASA4	RAS p21 protein activator 4 /// RAS p21 protein activator 4B	RASA4 /// RASA4B	chr7q22 /// chr7q22.1	7	ENSG00000105808	100271927 /// 10156	B4DWS8 /// B7Z9G3 /// B7ZL55 /// E5RGQ8 /// E5RID2 /// E5RK78 /// E7ERK1 /// H0YB35 /// H0YBU2 /// O43374 /// Q2NL74 /// Q8IV37	607943	NP_001073346 /// NP_008920 /// XP_003118646 /// XP_003118647 /// XP_003118648 /// XP_003119100 /// XP_003119101 /// XP_003119102 /// XP_003119103 /// XP_003119104	NM_001079877 /// NM_006989 /// XM_003118598 /// XM_003118599 /// XM_003118600 /// XM_003119052 /// XM_003119053 /// XM_003119054 /// XM_003119055 /// XM_003119056	AB011110.2	Hs.696339		15.7954	28.1079	16.8166	24.0311		0.466064	0.171387	0.0461426	0.0141602	0.72583
g11545854_3p_s_at	RBKS	ribokinase	RBKS	chr2p23.3	2	ENSG00000171174	64080	B4DV96 /// E7EQ18 /// E9PBU0 /// H7C091 /// Q9H477	611132	NP_071411	NM_022128	NM_022128.1	Hs.11916		6.61248	21.189	15.7507	24.9122		0.718506	0.0952148	0.0302734	0.0375977	0.888428
Hs.249989.0.A1_3p_at	RHOJ	ras homolog family member J	RHOJ	chr14q23.2	14	ENSG00000126785	57381	G3V476 /// G3V4H1 /// Q59G91 /// Q7Z513 /// Q9H4E5	607653	NP_065714	NM_020663	AA181207	Hs.656339		11.5532	5.62599	9.71211	15.5456		0.466064	0.19458	0.0239258	0.0141602	0.296143
g4507298_3p_x_at	RIOK3	RIO kinase 3 (yeast)	RIOK3	chr18q11.2	18	ENSG00000101782	8780	B0YJ89 /// B4E1Q4 /// B4E350 /// O14730	603579	NP_003822	NM_003831 /// NM_145906	NM_003831.1	Hs.445511		7.12051	16.2404	10.6184	21.1574		0.19458	0.0561523	0.0375977	0.107178	0.559326
Hs.107375.0.A1_3p_x_at	RNF180	ring finger protein 180	RNF180	chr5q12.3	5	ENSG00000164197	285671	D6RE88 /// Q86T96	---	NP_001107033 /// NP_848627	NM_001113561 /// NM_178532	H05502	Hs.657843		8.91966	17.1807	18.4009	7.71043		0.753906	0.00415039	0.0141602	0.19458	0.72583
Hs.101077.0.A1_3p_a_at	RNF207	Ring finger protein 207	RNF207	chr1p36.31	1	---	388591	Q6ZRF8	---	NP_997279	NM_173795 /// NM_207396	W92483	Hs.716549		21.5482	19.2619	12.1399	50.2463		0.398926	0.19458	0.0239258	0.0561523	0.850342
Hs.283910.0.S1_3p_x_at	RNF215	ring finger protein 215	RNF215	chr22q12.2	22	ENSG00000099999	200312	B4DF28 /// C9JDL7 /// H0Y2L4 /// H0Y8B2 /// H7C0R1 /// H7C5A1 /// Q9Y6U7	---	NP_001017981	NM_001017981	AC004997	Hs.592194		2.64028	2.16013	2.38809	2.39952		0.0915527	0.0185547	0.0952148	0.0461426	0.246094
g12804496_3p_a_at	RNPS1	RNA binding protein S1, serine-rich domain	RNPS1	chr16p13.3	16	ENSG00000205937	10921	D3DU92 /// H3BMM9 /// H3BMS0 /// H3BNI3 /// H3BNU7 /// H3BP82 /// H3BPG5 /// H3BR57 /// H3BRK4 /// H3BTC0 /// H3BTR6 /// H3BTV0 /// H3BTY0 /// H3BUG0 /// H3BUL0 /// H3BV80 /// Q15287 /// Q15288	606447	NP_006702 /// NP_542161	NM_006711 /// NM_080594	BC001659.1	Hs.614625		9.30395	9.94454	8.31805	15.0302		0.0561523	0.219482	0.171387	0.00415039	0.696289
Hs.196470.0.A1_3p_at	RPGRIP1L	RPGRIP1-like	RPGRIP1L	chr16q12.2	16	ENSG00000103494	23322	B4E3M8 /// B7ZKJ9 /// H3BPF5 /// H3BPS4 /// H3BS47 /// H3BV03 /// I3L1B5 /// I3L2P2 /// Q68CZ1	216360 /// 610937 /// 611560 /// 611561	NP_001121369 /// NP_056087	NM_001127897 /// NM_015272	AI652972	Hs.298382		11.2927	3.37622	2.80702	3.05477		0.0283203	0.0805664	0.000732422	0.19458	0.171387
Hs.107187.2.S1_3p_at	RPS23	ribosomal protein S23	RPS23	chr5q14.2	5	ENSG00000186468	6228	A8K517 /// P62266	603683	NP_001016	NM_001025	AW043594	Hs.527193		3.16965	35.1253	10.5164	44.97		0.850342	0.0561523	0.424072	0.0534668	0.962402
g8922866_3p_a_at	SAYSD1	SAYSVFN motif domain containing 1	SAYSD1	chr6p21.2	6	ENSG00000112167	55776	Q9NPB0	---	NP_060792	NM_018322	NM_018322.1	Hs.58382		30.4975	61.5086	24.6598	66.0765		0.27417	0.0185547	0.0952148	0.00805664	0.601074
232597_3p_x_at	SCAF11	SR-related CTD-associated factor 11	SCAF11	chr12q12	12	ENSG00000139218	9169	A8MUK0 /// B2RA91 /// B4DZM2 /// Q05BS8 /// Q8WWD7 /// Q99590	603668	NP_004710	NM_004719	AK025132.1	Hs.210367		18.263	6.36347	4.97469	19.3082		0.0375977	0.171387	0.246094	0.0561523	0.432373
g4506806_3p_at	SCN4A	sodium channel, voltage-gated, type IV, alpha subunit	SCN4A	chr17q23.3	17	ENSG00000007314	6329	P35499	168300 /// 170400 /// 170500 /// 603967 /// 608390 /// 613345 /// 614198	NP_000325	NM_000334	NM_000334.1	Hs.46038		16.4076	5.98305	6.64494	15.0672		0.0239258	0.27417	0.19458	0.0224609	0.5
g4759091_3p_at	SEMA3B	sema domain, immunoglobulin domain (Ig), short basic domain, secreted, (semaphorin) 3B	SEMA3B	chr3p21.3	3	ENSG00000012171 /// ENSG00000262015	7869	B4DEK9 /// F5H2H7 /// F5H6N7 /// Q13214 /// Q59FY7 /// Q6PI51 /// Q8NAS4 /// Q9HBR1	601281	NP_001005914 /// NP_004627	NM_001005914 /// NM_004636	NM_004636.1	Hs.82222		21.1595	6.97159	8.31538	7.43133		0.0461426	0.0461426	0.129639	0.129639	0.432373
g13276698_3p_at	SENP7	SUMO1/sentrin specific peptidase 7	SENP7	chr3q12	3	---	57337	B4DM92 /// H7C1X8 /// Q9BQF6	612846	NP_001070671 /// NP_065705	NM_001077203 /// NM_020654	AL136599.1	Hs.529551		5.61337	170.987	26.38	4.48535		0.904785	0.00195313	0.0375977	0.72583	0.96875
Hs2.382195.1.S1_3p_at	SERAC1	serine active site containing 1	SERAC1	chr6q25.3	6	---	84947	Q96JX3	---	NP_116250	NM_032861	BC028594.1	Hs.154706		41.9744	74.4544	21.1737	48.2184		0.567627	0.0239258	0.19458	0.0429688	0.998779
236027_3p_at	SFR1	SWI5-dependent recombination repair 1	SFR1	chr10q25.1	10	ENSG00000156384	119392	Q86XK3	---	NP_001002759 /// NP_660290	NM_001002759 /// NM_145247	N23587	Hs.93667		7.66826	6.13062	4.17601	8.70208		0.533936	0.0439453	0.0227051	0.129639	0.665527
1554842_3p_at	SLC12A1	solute carrier family 12 (sodium/potassium/chloride transporters), member 1	SLC12A1	chr15q15-q21.1	15	ENSG00000074803	6557	E7ES04 /// E9PDW4 /// F5GX44 /// H0YKV3 /// H0YLJ2 /// H0YMG9 /// H0YNL0 /// H0YNW0 /// Q13621 /// Q6ZP54 /// Q8IUN5	600839 /// 601678	NP_000329 /// NP_001171761	NM_000338 /// NM_001184832	BC040138.1	Hs.123116		15.7143	8.76364	2.50168	2.26556		0.0239258	0.0239258	0.696289	0.601074	0.432373
Hs.286049.2.S2_3p_a_at	SLC1A4	solute carrier family 1 (glutamate/neutral amino acid transporter), member 4	SLC1A4	chr2p15-p13	2	ENSG00000115902	6509	B2R7N6 /// B7Z561 /// B7Z9M1 /// E1B6X0 /// P43007 /// Q53F03 /// Q9P2X2	600229	NP_001180422 /// NP_003029	NM_001135581 /// NM_001193493 /// NM_003038	W72527	Hs.654352		6.29287	4.27011	5.8841	4.53679		0.266602	0.111572	0.00805664	0.00195312	0.303711
g13376448_3p_a_at	SLC24A6	solute carrier family 24 (sodium/lithium/calcium exchanger), member 6	SLC24A6	chr12q24.13	12	ENSG00000089060	80024	B3KSP6 /// B4DDJ4 /// F8VR99 /// F8VTU4 /// F8VW44 /// F8VWW9 /// F8W134 /// H0YI75 /// Q6J4K2	609841	NP_079235	NM_024959	NM_024959.1	Hs.286194		6.23264	15.3635	9.30908	9.29419		0.0141602	0.129639	0.0302734	0.171387	0.398926
Hs.62245.1.S1_3p_at	SLC25A17	solute carrier family 25 (mitochondrial carrier; peroxisomal membrane protein, 34kDa), member 17	SLC25A17	chr22q13.2	22	ENSG00000100372	10478	B0QYW5 /// B1AHN4 /// B4DP73 /// B4DU97 /// F2Z2I9 /// F5GYD1 /// F8WA85 /// F8WBA4 /// F8WCH6 /// F8WCN9 /// F8WE74 /// F8WEC6 /// F8WF87 /// O43808	606795	NP_006349	NM_006358	AL049764	Hs.474938		15.8388	17.2162	15.6341	21.4721		0.0461426	0.0185547	0.171387	0.0952148	0.780518
Hs.300496.5.S1_3p_s_at	SLC25A37	solute carrier family 25 (mitochondrial iron transporter), member 37	SLC25A37	chr8p21.2	8	ENSG00000147454	51312	B2RBM6 /// F8W9Q7 /// H0YAT5 /// Q16458 /// Q71JB2 /// Q9NYZ2 /// Q9P1J9	610387	NP_057696	NM_016612	H69701	Hs.726050		6.86777	14.6621	17.5221	33.4475		0.303711	0.0952148	0.0461426	0.0375977	0.780518
g9938031_3p_x_at	SLC2A6	solute carrier family 2 (facilitated glucose transporter), member 6	SLC2A6	chr9q34	9	ENSG00000160326 /// ENSG00000261768	11182	B4DH85 /// F2Z2F6 /// F2Z3K7 /// Q9UGQ3	606813	NP_001138571 /// NP_060055	NM_001145099 /// NM_017585	NM_017585.2	Hs.244378		2.20433	5.59412	7.63811	6.33336		0.149658	0.149658	0.0141602	0.0239258	0.334473
Hs.50758.1.A1_3p_at	SMC4	structural maintenance of chromosomes 4	SMC4	chr3q26.1	3	ENSG00000113810	10051	B3KVJ5 /// B3KXX5 /// C9IYK2 /// C9J578 /// C9J9E4 /// C9JJ64 /// C9JR83 /// C9JVD8 /// C9JWF0 /// E7ET04 /// E9PD53 /// F5H0U7 /// F8WCB7 /// Q58F29 /// Q6NSG3 /// Q6P169 /// Q9NTJ3	605575	NP_001002800 /// NP_005487	NM_001002799 /// NM_001002800 /// NM_005496	AK002200.1	Hs.58992		18.9288	19.5975	10.6827	3.34313		0.27417	0.0239258	0.0375977	0.334473	0.601074
g12653766_3p_a_at	SMOX	spermine oxidase	SMOX	chr20p13	20	ENSG00000088826	54498	B4DE63 /// Q5TE25 /// Q9NWM0	---	NP_787033 /// NP_787034 /// NP_787035 /// NP_787036	NM_175839 /// NM_175840 /// NM_175841 /// NM_175842	BC000669.1	Hs.433337		3.25142	2.9441	7.22971	4.2501		0.246094	0.0805664	0.0185547	0.0141602	0.19458
g307425_3p_a_at	SNAP25	synaptosomal-associated protein, 25kDa	SNAP25	chr20p12-p11.2	20	ENSG00000132639	6616	P60880	600322	NP_003072 /// NP_570824	NM_003081 /// NM_130811	L19760.1	Hs.167317		4.61708	4.71765	7.27743	2.67304		0.0561523	0.00756836	0.129639	0.219482	0.19458
226438_3p_at	SNTB1	syntrophin, beta 1 (dystrophin-associated protein A1, 59kDa, basic component 1)	SNTB1	chr8q23-q24	8	ENSG00000172164	6641	B7Z7J7 /// E5RIX7 /// H0YBJ3 /// Q13884	600026	NP_066301	NM_021021	AK025100.1	Hs.46701		65.1945	53.9713	46.752	123.294		0.171387	0.0302734	0.0952148	0.0375977	0.633789
g9507162_3p_at	SNTG1	syntrophin, gamma 1	SNTG1	chr8q11-q12	8	ENSG00000147481	54212	B2RA84 /// Q9NSN8	608714	NP_061840	NM_018967	NM_018967.1	Hs.584914		3.49889	17.6174	15.5385	4.9317		0.688477	0.0185547	0.0239258	0.665527	0.80542
Hs.137313.0.A1_3p_at	SPINT1	serine peptidase inhibitor, Kunitz type 1	SPINT1	chr15q15.1	15	ENSG00000166145	6692	B2RBU9 /// B4DTF6 /// B4E1L9 /// F5H877 /// H3BMB6 /// H3BNW5 /// H3BR01 /// H3BSM2 /// H3BTQ8 /// H3BVD9 /// O43278	605123	NP_001027539 /// NP_003701 /// NP_857593	NM_001032367 /// NM_003710 /// NM_181642	AI739289	Hs.233950		7.60748	14.269	5.16694	5.21838		0.0239258	0.0185547	0.129639	0.067627	0.432373
g4507188_3p_at	SPTA1	spectrin, alpha, erythrocytic 1 (elliptocytosis 2)	SPTA1	chr1q21	1	ENSG00000163554	6708	O60686 /// P02549	130600 /// 182860 /// 266140 /// 270970	NP_003117	NM_003126	NM_003126.1	Hs.119825		5.89485	2.04559	4.80123	3.77809		0.0183105	0.246094	0.0141602	0.171387	0.601074
g11992163_3p_at	SPTBN4	spectrin, beta, non-erythrocytic 4	SPTBN4	chr19q13.13	19	ENSG00000160460	57731	C9JRP8 /// C9JY79 /// E9PDB1 /// E9PGQ5 /// Q71S06 /// Q9H253 /// Q9H254 /// Q9UFA1	606214	NP_066022 /// NP_079489	NM_020971 /// NM_025213	AF311856.1	Hs.32706		8.31588	27.6127	13.5031	10.0564		0.398926	0.0356445	0.067627	0.0302734	0.850342
g10337600_3p_s_at	SSX2	synovial sarcoma, X breakpoint 2 /// synovial sarcoma, X breakpoint 2B /// synovial sarcoma, X breakpoint 3	SSX2 /// SSX2B /// SSX3	chrXp11.22 /// chrXp11.23	X	ENSG00000157950 /// ENSG00000165584 /// ENSG00000241476	10214 /// 6757 /// 727837	Q15532 /// Q16385 /// Q5JQZ4 /// Q99909 /// Q9NZK4 /// Q9Y444	300192 /// 300325	NP_001157889 /// NP_003138 /// NP_066294 /// NP_783629 /// NP_783642	NM_001164417 /// NM_003147 /// NM_021014 /// NM_175698 /// NM_175711	NM_021014.1	Hs.558445		2.85436	2.55819	4.90001	4.00504		0.122559	0.0263672	0.0473633	0.230957	0.441895
Hs.262292.0.A1_3p_at	ST3GAL2	ST3 beta-galactoside alpha-2,3-sialyltransferase 2	ST3GAL2	chr16q22.1	16	ENSG00000157350	6483	B2R7K8 /// B3KXG9 /// Q16842	607188	NP_008858	NM_006927	AI088162	Hs.368611		2.65136	7.44216	3.00532	12.2099		0.5	0.0185547	0.211914	0.0302734	0.753906
g5803089_3p_at	STARD3	StAR-related lipid transfer (START) domain containing 3	STARD3	chr17q11-q12	17	ENSG00000131748	10948	B3KVT4 /// B4DUY1 /// B4DWG5 /// B4DZV8 /// C9J555 /// F5H0G2 /// Q14849 /// Q59EN9	607048	NP_001159409 /// NP_001159410 /// NP_006795	NM_001165937 /// NM_001165938 /// NM_006804	NM_006804.1	Hs.728838		10.8159	80.8418	81.8459	46.1923		0.633789	0.0952148	0.0302734	0.0561523	0.870361
g13436385_3p_s_at	STAT6	signal transducer and activator of transcription 6, interleukin-4 induced	STAT6	chr12q13	12	ENSG00000166888	6778	A8K4S9 /// B2R680 /// B4DQB3 /// B4DR42 /// B7ZA27 /// B7ZAC1 /// F5GXI9 /// F5GZ86 /// F5H5X3 /// G3V2H4 /// G3V2L2 /// G3V2M3 /// G3V2X7 /// G3V370 /// G3V3E9 /// G3V568 /// G3V5I8 /// G3V5K5 /// H0YIY2 /// H0YJH6 /// P42226 /// Q5FBW6 /// Q9BQD2	601512	NP_001171549 /// NP_001171550 /// NP_001171551 /// NP_001171552 /// NP_003144	NM_001178078 /// NM_001178079 /// NM_001178080 /// NM_001178081 /// NM_003153 /// NR_033659	BC004973.1	Hs.524518		15.662	25.3532	17.161	16.0273		0.0952148	0.334473	0.0561523	0.0461426	0.870361
g9961245_3p_at	TAP2	transporter 2, ATP-binding cassette, sub-family B (MDR/TAP)	TAP2	chr6p21.3	6	ENSG00000204267 /// ENSG00000206235 /// ENSG00000206299 /// ENSG00000223481 /// ENSG00000225967 /// ENSG00000228582 /// ENSG00000232326 /// ENSG00000237599	6891	B0V2J7 /// B6VNV2 /// E7EUZ6 /// F8VX49 /// Q03519 /// Q53FI6 /// Q59H06 /// Q5HY71 /// Q5JNW1 /// Q96PT8 /// Q9UMW6 /// Q9UP03 /// Q9Y3F1	170261 /// 604571	NP_000535 /// NP_061313	NM_000544 /// NM_018833	NM_000544.2	Hs.502		8.28938	3.33149	2.93743	3.8057		0.067627	0.19458	0.0239258	0.0302734	0.0805664
Hs.169294.0.S1_3p_s_at	TCF7	transcription factor 7 (T-cell specific, HMG-box)	TCF7	chr5q31.1	5	ENSG00000081059	6932	B3KQ75 /// B3KSI6 /// B7WNT5 /// G8JLE2 /// P36402	189908	NP_001128323 /// NP_003193 /// NP_963963 /// NP_963965 /// NP_998813	NM_001134851 /// NM_001134852 /// NM_003202 /// NM_201632 /// NM_201634 /// NM_213648 /// NR_033449	AW027359	Hs.573153		7.79816	2.28177	3.26477	2.51554		0.0561523	0.27417	0.0239258	0.219482	0.567627
Hs.23837.0.A1_3p_at	TGFB2	transforming growth factor, beta 2	TGFB2	chr1q41	1	ENSG00000092969	7042	B2R7T2 /// P61812	190220	NP_001129071 /// NP_003229	NM_001135599 /// NM_003238	AU145950	Hs.133379		9.83244	12.8662	9.14215	21.9911		0.296143	0.0805664	0.0141602	0.0375977	0.533936
Hs.110771.0.S1_3p_x_at	TGOLN2	trans-golgi network protein 2	TGOLN2	chr2p11.2	2	ENSG00000152291	10618	B2R686 /// F8W8W7 /// O43493	603062	NP_001193769 /// NP_001193770 /// NP_001193773 /// NP_006455	NM_001206840 /// NM_001206841 /// NM_001206844 /// NM_006464	BG249599	Hs.593382		6.44549	2.25525	3.41586	3.22863		0.111572	0.129639	0.0461426	0.0375977	0.366211
Hs.83958.0.A1_3p_at	TLE4	transducin-like enhancer of split 4 (E(sp1) homolog, Drosophila)	TLE4	chr9q21.31	9	ENSG00000106829	7091	A6NIY7 /// B3KQ29 /// F8W9R0 /// G8JLG4 /// O60756 /// Q04727	605132	NP_008936	NM_007005	BF217301	Hs.444213		3.75874	3.19676	2.53841	2.84769		0.0561523	0.246094	0.0805664	0.0107422	0.303711
Hs2.396941.1.S1_3p_at	TLR8	TLR8 antisense RNA 1 (non-protein coding)	TLR8-AS1	chrXp22.31	X	ENSG00000233338	349408	---	---	---	NR_030727	BC037548.1	Hs.685035		4.85378	3.7475	2.26953	2.86961		0.633789	0.0375977	0.00805664	0.246094	0.559082
Hs2.46603.1.S1_3p_at	TMC7	transmembrane channel-like 7	TMC7	chr16p12.3	16	ENSG00000261357	79905	---	---	NP_001153836 /// NP_079123	NM_001160364 /// NM_024847	AF088010.1	Hs.531661		37.5297	30.4696	14.9185	22.8118		0.124756	0.0078125	0.149658	0.0302734	0.633789
Hs2.425306.1.S1_3p_x_at	TMEM134	transmembrane protein 134	TMEM134	chr11q13.2	11	ENSG00000172663	80194	B4DLG6 /// B4E0E3 /// F5H1I9 /// G3V1M5 /// Q9H6X4	---	NP_001072118 /// NP_001072119 /// NP_079400	NM_001078650 /// NM_001078651 /// NM_025124	AY007143.1	Hs.288761		10.3513	2.72544	6.2948	9.70697		0.0461426	0.303711	0.0561523	0.067627	0.129639
g12803354_3p_at	TMEM14C	transmembrane protein 14C	TMEM14C	chr6p24.2	6	ENSG00000111843	51522	E7ET81 /// Q53F27 /// Q7Z2T3 /// Q9P0S9	---	NP_001158730 /// NP_057546	NM_001165258 /// NM_016462	BC002496.1	Hs.519557		2.94257	33.1608	10.6662	7.18627		0.491699	0.0141602	0.00805664	0.171387	0.558594
Hs.282990.0.S1_3p_at	TP53RK	TP53 regulating kinase	TP53RK	chr20q13.2	20	ENSG00000172315	112858	B2RCM6 /// Q5JZ02 /// Q96S44	608679	NP_291028	NM_033550	BG339450	Hs.440263		3.35107	4.18894	3.13138	3.40247		0.0239258	0.0302734	0.111572	0.111572	0.111572
g12803958_3p_x_at	TPM4	tropomyosin 4	TPM4	chr19p13.1	19	ENSG00000167460	7171	B4DTB1 /// B4DVY2 /// P67936	600317	NP_001138632 /// NP_003281	NM_001145160 /// NM_003290	BC002827.1	Hs.631618		9.34192	10.4729	3.34636	5.62579		0.0461426	0.0375977	0.246094	0.149658	0.633789
g4507656_3p_a_at	TPP2	tripeptidyl peptidase II	TPP2	chr13q32-q33	13	ENSG00000134900	7174	B7Z920 /// P29144 /// Q5VZU9	190470	NP_003282	NM_003291	NM_003291.1	Hs.432424		7.66636	4.60913	6.44098	2.08012		0.0461426	0.171387	0.0239258	0.26709	0.5
Hs.24937.1.S1_3p_at	TRA2A	transformer 2 alpha homolog (Drosophila)	TRA2A	chr7p15.3	7	ENSG00000164548	29896	B4DQI6 /// B4DUA9 /// F8WEH2 /// Q13595 /// Q549U1 /// Q8IXF7	602718	NP_037425	NM_013293	AA831170	Hs.445652		3.35753	6.94039	11.4525	4.40873		0.129639	0.0375977	0.00805664	0.219482	0.567627
g12407382_3p_a_at	TRIM5	tripartite motif containing 5	TRIM5	chr11p15	11	ENSG00000132256	85363	B1Q3L0 /// D3DQS9 /// G3GJY1 /// Q05CU3 /// Q9C035	608487	NP_149023 /// NP_149083 /// NP_149084	NM_033034 /// NM_033092 /// NM_033093	AF220026.1	Hs.370515		22.9524	4.31011	21.7413	35.8867		0.780518	0.466064	0.0297852	0.0185547	0.696289
Hs.40342.2.S1_3p_a_at	TRIOBP	TRIO and F-actin binding protein	TRIOBP	chr22q13.1	22	ENSG00000100106	11078	C9JFG4 /// F2Z2W0 /// F6TR96 /// F6WMF4 /// F6WYE2 /// F8W6V6 /// H0Y5J9 /// H0Y5T8 /// H7BXW4 /// Q8TCM3 /// Q9H2D6	609761 /// 609823	NP_001034230 /// NP_008963 /// NP_619538	NM_001039141 /// NM_007032 /// NM_138632	AA046650	Hs.533030		3.52537	5.26771	4.63681	7.67178		0.238281	0.0561523	0.111572	0.0239258	0.0952148
g7706746_3p_x_at	TRPC4	transient receptor potential cation channel, subfamily C, member 4	TRPC4	chr13q13.3	13	ENSG00000133107	7223	B2R6C6 /// Q2M2U7 /// Q3KR50 /// Q3MHB9 /// Q96P04 /// Q9UBN4	603651	NP_001129427 /// NP_001129428 /// NP_001129429 /// NP_001129430 /// NP_003297 /// NP_057263	NM_001135955 /// NM_001135956 /// NM_001135957 /// NM_001135958 /// NM_003306 /// NM_016179	NM_016179.1	Hs.262960		2.90951	7.16799	3.68055	4.25168		0.72583	0.017334	0.0239258	0.0952148	0.366211
Hs.23189.0.A1_3p_at	TUBB8	tubulin, beta 8 class VIII /// tubulin, beta pseudogene 5	TUBB8 /// TUBBP5	chr10p15.3 /// chr9q34.3	10	ENSG00000159247 /// ENSG00000173213 /// ENSG00000173876 /// ENSG00000213113 /// ENSG00000234711 /// ENSG00000261456 /// ENSG00000261812	347688 /// 643224	C9JAA5 /// C9JMT5 /// F5H0I4 /// F8W813 /// F8WAT2 /// Q3ZCM7 /// Q5SQY0	---	NP_817124	NM_001164154 /// NM_177987 /// NR_027156	AI433261	Hs.532659		2.73858	4.19841	5.22915	8.26854		0.334473	0.0302734	0.0952148	0.0375977	0.432373
g8567417_3p_at	UBQLN3	ubiquilin 3	UBQLN3	chr11p15	11	ENSG00000175520	50613	C9IYQ4 /// Q9H347	605473	NP_059509	NM_017481	NM_017481.1	Hs.189184		31.464	54.1479	42.5965	12.0287		0.5	0.0561523	0.0239258	0.334473	0.932373
202692_3p_s_at	UBTF	upstream binding transcription factor, RNA polymerase I	UBTF	chr17q21.3	17	ENSG00000108312	7343	A8K962 /// B4DLB0 /// B4DNQ1 /// E9PKP7 /// E9PLT2 /// E9PMM2 /// H0YDH7 /// P17480 /// Q05BZ1 /// Q8WYZ7	600673	NP_001070151 /// NP_001070152 /// NP_055048	NM_001076683 /// NM_001076684 /// NM_014233 /// NR_045058	NM_014233.1	Hs.89781		2.07637	7.94006	10.7129	12.6919		0.665527	0.0239258	0.0805664	0.0185547	0.432373
Hs.134946.0.A1_3p_at	UQCRB	ubiquinol-cytochrome c reductase binding protein	UQCRB	chr8q22	8	ENSG00000156467	7381	B2R4A2 /// E5RJU0 /// P14927	124000 /// 191330	NP_001186904 /// NP_001241681 /// NP_006285	NM_001199975 /// NM_001254752 /// NM_006294 /// NR_045639	AW445136	Hs.131255		3.28431	3.7461	2.70232	4.66588		0.398926	0.0375977	0.0805664	0.0561523	0.366211
g2656142_3p_a_at	USP4	ubiquitin specific peptidase 4 (proto-oncogene)	USP4	chr3p21.3	3	ENSG00000114316	7375	C9IY91 /// C9JNU9 /// H7C189 /// Q08AK7 /// Q13107 /// Q53FJ3 /// Q53H56	603486	NP_001238806 /// NP_003354 /// NP_955475	NM_001251877 /// NM_003363 /// NM_199443	AF017306.1	Hs.77500		29.4486	32.128	4.3068	10.4816		0.0561523	0.0185547	0.398926	0.19458	0.398926
g8922339_3p_x_at	VAC14	Vac14 homolog (S. cerevisiae)	VAC14	chr16q22.1	16	ENSG00000103043	55697	B3KSM8 /// B4DMP4 /// H3BN23 /// H3BQD9 /// H3BUU8 /// Q08AM6 /// Q9NTB8 /// Q9NW56	604632	NP_060522	NM_018052	NM_018052.1	Hs.445061		4.24971	4.73923	31.2127	22.2503		0.932373	0.601074	0.0561523	0.0180664	0.932373
g13376077_3p_at	VASH2	vasohibin 2	VASH2	chr1q32.3	1	ENSG00000143494	79805	A8K4K8 /// B4DYZ5 /// C9JY36 /// Q86V25	610471	NP_001129946 /// NP_001129947 /// NP_079025	NM_001136474 /// NM_001136475 /// NM_024749	NM_024749.1	Hs.96885		57.7707	29.6153	29.009	24.1284		0.0141602	0.219482	0.0461426	0.144531	0.665527
g13324687_3p_a_at	WDR11	WD repeat domain 11	WDR11	chr10q26	10	ENSG00000120008	55717	B2RCJ6 /// B4DX09 /// Q659C9 /// Q9BZH6 /// Q9NVU3 /// Q9NWV7	137800 /// 606417	NP_060587	NM_018117	NM_018117.8	Hs.144447		8.63271	8.48058	7.85199	8.53666		0.432373	0.064209	0.0375977	0.188477	0.32666
Hs2.375720.1.S1_3p_at	WDR60	WD repeat domain 60	WDR60	chr7q36.3	7	---	55112	H7BYQ2 /// H7C022 /// H7C1E8 /// Q8WVS4	---	NP_060521	NM_018051	AK025192.1	Hs.389945		17.5609	12.4721	17.5389	11.3603		0.067627	0.0561523	0.149658	0.0239258	0.72583
Hs2.350957.1.S1_3p_at	WNT9B	wingless-type MMTV integration site family, member 9B	WNT9B	chr17q21	17	ENSG00000158955	7484	E7EPC3 /// I3L0L8 /// O14905 /// Q6ZS96 /// Q6ZSP0	602864	NP_003387	NM_003396	NM_003396.1	Hs.326420		15.0065	16.1193	37.0398	18.7268		0.0107422	0.0375977	0.067627	0.111572	0.533936
Hs.324275.0.S2_3p_a_at	WWP1	WW domain containing E3 ubiquitin protein ligase 1	WWP1	chr8q21	8	ENSG00000123124	11059	A8K9T5 /// C9JBS1 /// H0YBA4 /// H0YBS9 /// Q9H0M0	602307	NP_008944	NM_007013	AU155187	Hs.655189		103.766	29.9137	28.7612	21.6743		0.0136719	0.19458	0.0375977	0.296143	0.688721
Hs.82501.0.S1_3p_at	XRN1	5'-3' exoribonuclease 1	XRN1	chr3q23	3	ENSG00000114127	54464	B3KW17 /// B4E2K3 /// C9JCZ8 /// F8WDA0 /// H7C583 /// H7C5E4 /// Q8IZH2	607994	NP_001036069 /// NP_061874	NM_001042604 /// NM_019001	BG534738	Hs.435103		10.5769	3.31157	3.83012	7.62452		0.00415039	0.219482	0.246094	0.0561523	0.491211
g8922730_3p_a_at	YY1AP1	YY1 associated protein 1	YY1AP1	chr1q22	1	ENSG00000163374	55249	A3KFK1 /// A3KFK2 /// B0QZ55 /// B4DMP2 /// B4DQQ0 /// B4DZQ4 /// B4E1R0 /// F5H640 /// F8WD62 /// H7BY62 /// Q5VYZ1 /// Q68CT8 /// Q9H869	607860	NP_001185828 /// NP_001185829 /// NP_001185830 /// NP_001185831 /// NP_001185832 /// NP_001185833 /// NP_001185834 /// NP_001185835 /// NP_060723 /// NP_620829 /// NP_620830 /// NP_620832	NM_001198899 /// NM_001198900 /// NM_001198901 /// NM_001198902 /// NM_001198903 /// NM_001198904 /// NM_001198905 /// NM_001198906 /// NM_018253 /// NM_139118 /// NM_139119 /// NM_139120 /// NM_139121	NM_018253.1	Hs.584927		2.35707	4.40021	3.58678	6.00372		0.665527	0.0561523	0.149658	0.0141602	0.19458
Hs.222258.0.A1_3p_x_at	ZBED5	zinc finger, BED-type containing 5	ZBED5	chr11p15.3	11	ENSG00000236287	58486	B3KMX8 /// E9PM71 /// Q49AG3	---	NP_001137139 /// NP_067034	NM_001143667 /// NM_021211	AW274047	Hs.655066		4.65786	4.6114	6.21782	9.02406		0.219482	0.0375977	0.149658	0.0461426	0.633789
g4827066_3p_a_at	ZMYM3	zinc finger, MYM-type 3	ZMYM3	chrXq13.1	X	ENSG00000147130	9203	A6NC58 /// A6NHB5 /// A6NHN7 /// A6NL54 /// A8K3Z7 /// Q14202	300061	NP_001164633 /// NP_001164634 /// NP_005087 /// NP_963893	NM_001171162 /// NM_001171163 /// NM_005096 /// NM_201599	NM_005096.1	Hs.522684		2.03601	5.63123	2.32328	3.84537		0.5	0.067627	0.0239258	0.0561523	0.366211
Hs2.406927.1.S1_3p_s_at	ZNF107	zinc finger protein 107	ZNF107	chr7q11.2	7	ENSG00000196247	51427	B4E1P7 /// C9JSF9 /// Q8WVL4 /// Q9H3U2 /// Q9UII5	603989	NP_001013768 /// NP_057304	NM_001013746 /// NM_016220	BC017809.1	Hs.732661		30.4791	35.9335	10.1058	27.5419		0.171387	0.0537109	0.27417	0.00585938	0.633789
4852329C_3p_at	ZNF337	zinc finger protein 337	ZNF337	chr20p11.1	20	ENSG00000130684	26152	A8K5C0 /// B3KPC9 /// B4DSM2 /// Q6ZUQ0 /// Q9Y3M9	---	NP_056470	NM_015655	---	Hs.661684		4.24608	2.41032	22.2631	26.7797		0.398926	0.432373	0.00415039	0.00292969	0.303711
219741_3p_x_at	ZNF552	zinc finger protein 552	ZNF552	chr19q13.43	19	ENSG00000178935	79818	B7Z1H1 /// Q9H707	---	NP_079038	NM_024762	NM_024762.1	Hs.560727		15.8281	154.597	44.6051	87.1378		0.870361	0.0302734	0.067627	0.0302734	0.601074
208137_3p_x_at	ZNF611	zinc finger protein 611	ZNF611	chr19q13.41	19	ENSG00000213020	81856	Q8N823	---	NP_001154971 /// NP_001154972 /// NP_001154973 /// NP_112234	NM_001161499 /// NM_001161500 /// NM_001161501 /// NM_030972	NM_030972.1	Hs.143951		53.2213	35.8157	33.3937	31.0163		0.0185547	0.0805664	0.129639	0.0185547	0.696289
Hs.33268.0.S1_3p_at	ZNF707	zinc finger protein 707	ZNF707	chr8q24.3	8	ENSG00000181135 /// ENSG00000261516	286075	B4DV46 /// E9PHZ0 /// E9PJ46 /// E9PKX4 /// E9PNV7 /// E9PP66 /// E9PPS7 /// E9PQ20 /// E9PS67 /// Q96C28	---	NP_001094068 /// NP_001094069 /// NP_776192	NM_001100598 /// NM_001100599 /// NM_173831	AW294133	Hs.521922		4.77666	9.4484	11.1165	12.1825		0.0805664	0.067627	0.0461426	0.0302734	0.567627
Hs.127476.0.A1_3p_at	ZNF74	zinc finger protein 74	ZNF74	chr22q11.21	22	ENSG00000185252	7625	A8K5P3 /// B5MCE3 /// B5MDQ6 /// C9J3V1 /// F8WDT0 /// Q05BG0 /// Q16587 /// Q59EZ8	194548	NP_001243452 /// NP_001243453 /// NP_001243454 /// NP_003417	NM_001256523 /// NM_001256524 /// NM_001256525 /// NM_003426 /// NR_003253 /// NR_046282	AI554700	Hs.517418		2.88126	3.25921	2.54931	2.75979		0.149658	0.0141602	0.0952148	0.0239258	0.334473
g12053302_3p_s_at	ZNRF1	zinc and ring finger 1, E3 ubiquitin protein ligase	ZNRF1	chr16q23.1	16	ENSG00000186187	84937	B4DG67 /// H3BPQ0 /// H3BRB6 /// H3BUB5 /// H3BUF0 /// Q8ND25	612060	NP_115644	NM_032268	AL136903.1	Hs.427284		7.1307	11.3725	8.36838	10.8107		0.171387	0.0302734	0.0239258	0.067627	0.303711
Hs2.143752.1.A1_3p_x_at	ZNRF2P1	zinc and ring finger 2 pseudogene 1	ZNRF2P1	chr7p14.3	7	ENSG00000237004	441208	Q8N9J2	---	---	NM_001013723 /// NR_003502	AK094370.1	Hs.510645		28.2195	31.8915	14.3438	22.4998		0.633789	0.0141602	0.129639	0.00805664	0.72583
g4557228_3p_at	AAMP	angio-associated, migratory cell protein	AAMP	chr2q35	2	ENSG00000127837	14	C9JEH3 /// C9JG97 /// C9JTS3 /// H7C0R2 /// Q13685 /// Q59EM1	603488	NP_001078	NM_001087	NM_001087.1	Hs.83347		3.32809	3.64411	3.94262	1.74792		0.188477	0.0429688	0.00292969	0.137695	0.34668
g9506364_3p_a_at	ABCA7	ATP-binding cassette, sub-family A (ABC1), member 7	ABCA7	chr19p13.3	19	ENSG00000064687	10347	B3KUJ3 /// B4DVJ5 /// E9PKG5 /// E9PL63 /// H0YCN5 /// H0YD91 /// H0YEJ3 /// H0YF58 /// Q8IZY2 /// Q9NT80	605414	NP_061985	NM_019112 /// NM_033308	NM_019112.1	Hs.134514		0.566613	2.76953	3.77732	2.98204		0.398926	0.0012207	0.0952148	0.0561523	0.303711
Hs.301496.0.S1_3p_at	ABCA9	ATP-binding cassette, sub-family A (ABC1), member 9	ABCA9	chr17q24.2	17	ENSG00000154258	10350	F8W6V5 /// H0Y4U7 /// Q6AI35 /// Q8IUA7	612507	NP_525022	NM_080283 /// NM_172386	AV692159	Hs.131686		13.2111	1.10501	6.32708	5.99167		0.0185547	0.432373	0.0537109	0.334473	0.932373
Hs.236522.0.S1_3p_at	ABHD12	abhydrolase domain containing 12	ABHD12	chr20p11.21	20	ENSG00000100997	26090	I3L142 /// I3L1V0 /// I3L206 /// I3L294 /// I3L380 /// I3L440 /// Q5T712 /// Q8N2K0	612674 /// 613599	NP_001035937 /// NP_056415	NM_001042472 /// NM_015600	BF570412	Hs.441550		0.581582	3.99102	2.37796	2.02274		0.533936	0.149658	0.0561523	0.0561523	0.171387
230634_3p_x_at	ADAT3	adenosine deaminase, tRNA-specific 3	ADAT3	chr19p13.3	19	ENSG00000213638	113179	Q96EY9	---	NP_612431	NM_138422	AI820875	---		0.476167	4.639	4.91552	7.07578		0.5	0.067627	0.0375977	0.0141602	0.19458
g13278926_3p_a_at	AGPAT3	1-acylglycerol-3-phosphate O-acyltransferase 3	AGPAT3	chr21q22.3	21	ENSG00000160216	56894	B4DUA6 /// C9J184 /// C9JK35 /// C9JL26 /// C9JQX8 /// E7EPU6 /// Q8TEB0 /// Q9NRZ7	---	NP_001032642 /// NP_064517	NM_001037553 /// NM_020132	BC004219.1	Hs.248785		0.206776	7.40612	2.93653	6.47955		0.95166	0.0012207	0.129639	0.0561523	0.19458
g4502066_3p_at	AMBP	alpha-1-microglobulin/bikunin precursor	AMBP	chr9q32-q33	9	ENSG00000106927	259	B7Z8R6 /// P02760 /// P78492	176870	NP_001624	NM_001633	NM_001633.1	Hs.436911		1.19851	4.59311	5.1862	3.34683		0.601074	0.067627	0.0561523	0.0100098	0.27417
g10047133_3p_a_at	ANKS1B	ankyrin repeat and sterile alpha motif domain containing 1B	ANKS1B	chr12q23.1	12	ENSG00000185046	56899	B1VKB5 /// B4DFP6 /// B4DH98 /// B4DJA1 /// B7Z9I9 /// F5GX70 /// F8VPM3 /// F8VR14 /// F8VVQ4 /// F8VZ47 /// F8VZR9 /// F8WC27 /// H0YGM9 /// H0YI72 /// H0YJZ1 /// H7BYY7 /// Q6V0K8 /// Q7Z6G8	607815	NP_001190994 /// NP_001190995 /// NP_001190996 /// NP_001190997 /// NP_001190998 /// NP_001190999 /// NP_001191008 /// NP_001191009 /// NP_001191010 /// NP_064525 /// NP_690001 /// NP_858056	NM_001204065 /// NM_001204066 /// NM_001204067 /// NM_001204068 /// NM_001204069 /// NM_001204070 /// NM_001204079 /// NM_001204080 /// NM_001204081 /// NM_020140 /// NM_152788 /// NM_181670	NM_020140.1	Hs.506458		9.68362	4.88924	2.37637	1.19574		0.0952148	0.0185547	0.00292969	0.219482	0.334473
g5802999_3p_at	AP3M2	adaptor-related protein complex 3, mu 2 subunit	AP3M2	chr8p11.2	8	ENSG00000070718	10947	E5RGF3 /// E5RI83 /// E5RJ52 /// E7ER80 /// H0YAY4 /// H0YBA0 /// H0YBM0 /// P53677 /// Q7Z472	610469	NP_001127768 /// NP_006794	NM_001134296 /// NM_006803	NM_006803.1	Hs.654529		3.71514	4.6615	1.13389	3.45571		0.19458	0.0239258	0.303711	0.0141602	0.27417
Hs2.6136.1.S1_3p_s_at	ARHGAP20	Rho GTPase activating protein 20	ARHGAP20	chr11q23.1	11	ENSG00000137727	57569	Q9P2F6	609568	NP_001245344 /// NP_001245345 /// NP_001245346 /// NP_001245347 /// NP_065860	NM_001258415 /// NM_001258416 /// NM_001258417 /// NM_001258418 /// NM_020809	BC039340.1	Hs.6136		0.443935	8.42978	5.16327	4.46283		0.432373	0.0185547	0.0375977	0.149658	0.219482
g13097335_3p_a_at	ARPP19	cAMP-regulated phosphoprotein, 19kDa	ARPP19	chr15q21.2	15	ENSG00000128989	10776	P56211	605487	NP_006619	NM_006628	BC003418.1	Hs.727823		36.885	24.0418	1.31695	14.3489		0.00805664	0.0375977	0.5	0.238525	0.780518
g6671590_3p_a_at	ATP5G2	ATP synthase, H+ transporting, mitochondrial Fo complex, subunit C2 (subunit 9)	ATP5G2	chr12q13.13	12	ENSG00000135390	517	F8VXQ8 /// F8W041 /// Q06055 /// Q16733	603193	NP_001002031 /// NP_005167	NM_001002031 /// NM_005176	NM_005176.3	Hs.524464		4.1813	4.10258	1.14612	6.05735		0.149658	0.0185547	0.149658	0.0461426	0.171387
Hs.429.2.A1_3p_at	ATP5G3	ATP synthase, H+ transporting, mitochondrial Fo complex, subunit C3 (subunit 9)	ATP5G3	chr2q31.1	2	ENSG00000154518	518	P48201 /// Q6LEU9	602736	NP_001002258 /// NP_001177258 /// NP_001680	NM_001002258 /// NM_001190329 /// NM_001689	AU153583	Hs.429		0.893252	5.32568	2.37198	3.59221		0.266846	0.0375977	0.00805664	0.188477	0.219482
Hs.606.0.S1_3p_a_at	ATP7A	ATPase, Cu++ transporting, alpha polypeptide	ATP7A	chrXq21.1	X	ENSG00000165240	538	B4DRW0 /// H7BXX4 /// Q04656 /// Q59HD1 /// Q762B6	300011 /// 300489 /// 304150 /// 309400	NP_000043	NM_000052	BE567813	Hs.496414		2.85096	1.93817	2.59808	2.20753		0.0375977	0.111572	0.0107422	0.0952148	0.246094
Hs.180737.0.S1_3p_at	ATP8A1	ATPase, aminophospholipid transporter (APLT), class I, type 8A, member 1	ATP8A1	chr4p13	4	ENSG00000124406	10396	H0Y8I6 /// H0YAA1 /// H0YAF4 /// H0YAJ4 /// Q4G1C1 /// Q59EX4 /// Q9Y2Q0	609542	NP_001098999 /// NP_006086	NM_001105529 /// NM_006095	AI769688	Hs.435052		3.76747	1.11568	2.3763	2.48993		0.0561523	0.165283	0.017334	0.27417	0.246094
Hs.43577.0.S1_3p_at	ATP8B2	ATPase, aminophospholipid transporter, class I, type 8B, member 2	ATP8B2	chr1q21.3	1	ENSG00000143515	57198	P98198 /// Q6P3T1	605867	NP_001005855 /// NP_065185	NM_001005855 /// NM_020452	AB032963.1	Hs.435700		5.29341	0.616874	5.94649	2.79287		0.0461426	0.52417	0.0561523	0.171387	0.171387
g4757825_3p_a_at	B2M	beta-2-microglobulin	B2M	chr15q21-q22.2	15	ENSG00000166710	567	A6XMH4 /// A6XMH5 /// A6XND9 /// B4E0X1 /// H0YLF3 /// P61769 /// Q16446	109700 /// 241600	NP_004039	NM_004048	NM_004048.1	Hs.534255		0.206708	8.99867	2.55062	3.35322		0.567627	0.0227051	0.0302734	0.149658	0.149658
Hs.56237.1.A1_3p_at	BCAS4	breast carcinoma amplified sequence 4	BCAS4	chr20q13.13	20	ENSG00000124243	55653	F8WE92 /// H7BXG3 /// H7C018 /// H7C4Y8 /// Q8TDM0	607471	NP_001010974 /// NP_060313 /// NP_942094	NM_001010974 /// NM_017843 /// NM_198799	AA207074	Hs.381178		0.747811	2.04259	3.88891	3.50716		0.334473	0.219482	0.0461426	0.0461426	0.19458
Hs.171835.1.A1_3p_at	BCCIP	BRCA2 and CDKN1A interacting protein	BCCIP	chr10q26.1	10	ENSG00000107949	56647	B4DUS0 /// B4E318 /// Q9P287	611883	NP_057651 /// NP_510868 /// NP_510869	NM_016567 /// NM_078468 /// NM_078469	AI373643	Hs.715543		1.16649	5.76623	6.18945	4.86379		0.567627	0.0561523	0.0239258	0.111572	0.398926
Hs.103902.0.S1_3p_at	BLOC1S3	biogenesis of lysosomal organelles complex-1, subunit 3	BLOC1S3	chr19q13.32	19	ENSG00000189114	388552	Q6QNY0 /// Q6ZP25	203300 /// 609762 /// 614077	NP_997715	NM_212550	BF062383	Hs.103902		6.14682	2.49507	1.92622	4.46904		0.0239258	0.149658	0.19458	0.00415039	0.432373
Hs.296320.1.A1_3p_x_at	C14orf182	chromosome 14 open reading frame 182	C14orf182	chr14q21.3	14	ENSG00000214900	283551	A1A4T8 /// B7ZM91 /// Q8NF59	---	NP_001012724	NM_001012706	BF691523	Hs.660867		1.04732	2.20707	2.09576	2.41864		0.466064	0.0375977	0.219482	0.0185547	0.111572
Hs.118208.0.A1_3p_at	C16orf52	chromosome 16 open reading frame 52	C16orf52	chr16p12.2	16	ENSG00000185716	730094	H3BMU2 /// H3BNM6 /// H3BP60 /// H3BQB3 /// H3BS23 /// Q8C784 /// Q8NHV5	---	NP_001158051	NM_001164579 /// NM_173501 /// NR_024104	AU145642	Hs.498890		0.807987	5.70469	7.04219	7.69452		0.466064	0.00805664	0.0302734	0.067627	0.171387
Hs2.337024.1.S2_3p_s_at	C20orf166	C20orf166 antisense RNA 1 (non-protein coding)	C20orf166-AS1	chr20q13.33	20	---	253868	B3KPN1 /// Q96NR2	---	---	NM_152757 /// NR_033263	AL832097.1	Hs.337024		0.620235	3.38417	4.55534	4.89867		0.601074	0.27417	0.0461426	0.0302734	0.432373
Hs2.406894.1.S1_3p_at	C2orf50	chromosome 2 open reading frame 50	C2orf50	chr2p25.1	2	ENSG00000150873	130813	Q96LR7	---	NP_872306	NM_182500	AK057872.1	Hs.406894		19.7152	11.2843	0.86428	10.0543		0.00805664	0.0561523	0.888428	0.0805664	0.870361
Hs.52891.2.A1_3p_at	C2orf56	chromosome 2 open reading frame 56	C2orf56	chr2p22.2	2	ENSG00000003509	55471	B4DFS5 /// B4DQY3 /// B4DXV9 /// B4E0W7 /// C9J236 /// C9JEL7 /// C9JP36 /// C9JS27 /// H7C3N5 /// Q7L592	---	NP_001077415 /// NP_653337	NM_001083946 /// NM_018607 /// NM_144736	BF439153	Hs.433466		1.1688	5.98945	4.69416	6.24144		0.466064	0.0461426	0.149658	0.0375977	0.149658
Hs2.232768.1.S1_3p_s_at	C3orf56	chromosome 3 open reading frame 56	C3orf56	chr3q21.3	3	ENSG00000214324	285311	Q8N813	---	---	NM_001007534 /// XR_108480 /// XR_112539	AW003479	Hs.591284		0.436757	5.39193	3.4263	4.17242		0.870361	0.00561523	0.0141602	0.129639	0.366211
Hs2.376070.1.S1_3p_x_at	CARD11	caspase recruitment domain family, member 11	CARD11	chr7p22	7	---	84433	E2QRC0 /// H7BY05 /// Q8TES3 /// Q9BXL7	607210	NP_115791	NM_032415	AL833692.1	Hs.648101		0.237315	2.41864	2.90997	2.63055		0.466064	0.0302734	0.0561523	0.171387	0.219482
g5032078_3p_at	CCL25	chemokine (C-C motif) ligand 25	CCL25	chr19p13.2	19	---	6370	C9JDZ7 /// O15444 /// Q08AK2	602565	NP_001188288 /// NP_005615	NM_001201359 /// NM_005624 /// NM_148888	NM_005624.1	Hs.310511		6.98538	2.52929	1.87159	4.41916		0.0432129	0.303711	0.246094	0.0561523	0.398926
Hs2.234625.1.S1_3p_s_at	CEP128	centrosomal protein 128kDa	CEP128	chr14q31.1	14	ENSG00000100629	145508	G3V3F4 /// G3V3U2 /// G3V4J9 /// G9BAV9 /// H0YIZ9 /// H0YJD7 /// H0YJE3 /// H0YJH2 /// Q6ZU80 /// Q86TS1 /// Q8N3Z7 /// Q9ULA4	---	NP_689659	NM_152446	AW028337	Hs.162889		2.30811	3.95473	1.93053	2.05327		0.466064	0.0356445	0.0141602	0.111572	0.0952148
g7706474_3p_at	CES1P1	carboxylesterase 1 pseudogene 1	CES1P1	chr16q12.2	16	---	51716	Q9UKY3	---	---	NM_016280 /// NR_003276	NM_016280.1	Hs.721645		21.1822	14.4026	1.31932	13.7377		0.0141602	0.303711	0.466064	0.0461426	0.932373
g5729969_3p_at	CLDN16	claudin 16	CLDN16	chr3q28	3	ENSG00000113946	10686	A0SDD8 /// Q9Y5I7	248250 /// 603959	NP_006571	NM_006580	NM_006580.1	Hs.251391		3.60644	2.14549	2.94084	1.51693		0.19458	0.0183105	0.0461426	0.067627	0.171387
Hs.19487.0.A1_3p_at	CNIH2	cornichon homolog 2 (Drosophila)	CNIH2	chr11q13.2	11	ENSG00000174871	254263	E9PIT8 /// E9PJQ8 /// E9PS15 /// Q6PI25	611288	NP_872359	NM_182553	AI806692	Hs.437072		2.55195	2.08319	5.17866	1.34884		0.0805664	0.0561523	0.0375977	0.219482	0.0952148
g624870_3p_at	COL19A1	collagen, type XIX, alpha 1	COL19A1	chr6q12-q13	6	ENSG00000082293	1310	H0Y3L5 /// Q14993 /// Q5JVU1	120165	NP_001849	NM_001858	D38163.1	Hs.444842		0.383701	7.94207	3.3809	5.006		0.799316	0.0107422	0.0952148	0.0141602	0.72583
g4502992_3p_x_at	COX7C	cytochrome c oxidase subunit VIIc	COX7C	chr5q14	5	ENSG00000127184 /// ENSG00000235449 /// ENSG00000235957	1350	D6R9Z7 /// P15954	603774	NP_001858	NM_001867	NM_001867.1	Hs.430075		0.0961976	4.51711	2.8574	2.21584		0.850342	0.000732422	0.0561523	0.303711	0.19458
Hs.18925.0.S2_3p_at	CRBN	cereblon	CRBN	chr3p26.2	3	ENSG00000113851	51185	B4DW89 /// F5H3U1 /// Q96SW2	607417 /// 609262	NP_001166953 /// NP_057386	NM_001173482 /// NM_016302	AI676103	Hs.18925		12.5768	10.2574	7.3913	1.02622		0.0561523	0.111572	0.0141602	0.5	0.171387
g4503044_3p_at	CRHR2	corticotropin releasing hormone receptor 2	CRHR2	chr7p14.3	7	ENSG00000106113	1395	B2R967 /// B3SXS6 /// B3SXS8 /// B3SXT0 /// C9JZM9 /// F2Z2M6 /// F8WA81 /// Q13324 /// Q99432	602034	NP_001189404 /// NP_001189410 /// NP_001189411 /// NP_001189412 /// NP_001874	NM_001202475 /// NM_001202481 /// NM_001202482 /// NM_001202483 /// NM_001883	NM_001883.1	Hs.546246		2.53764	2.82026	0.413811	3.77691		0.0283203	0.246094	0.366211	0.0461426	0.432373
g4758095_3p_s_at	CTSH	cathepsin H	CTSH	chr15q25.1	15	ENSG00000103811	1512	B7Z378 /// E9PBP2 /// E9PF73 /// E9PKT6 /// E9PN60 /// E9PN84 /// P09668 /// Q68D46 /// Q6IBC3 /// Q6LAF8	116820	NP_004381	NM_004390 /// NM_148979	NM_004390.1	Hs.148641		1.83585	7.44985	2.93538	4.47204		0.296143	0.0141602	0.171387	0.0302734	0.303711
215101_3p_s_at	CXCL5	chemokine (C-X-C motif) ligand 5	CXCL5	chr4q13.3	4	ENSG00000163735	6374	P42830 /// Q6I9S7	600324	NP_002985	NM_002994	BG166705	Hs.89714		0.625963	3.04714	3.04042	4.65543		0.533936	0.0561523	0.129639	0.0239258	0.0952148
Hs.128034.0.S1_3p_a_at	DBIL5P	diazepam binding inhibitor-like 5, pseudogene	DBIL5P	chr17p13.3	17	ENSG00000231784	100131454	Q9NRE4	---	---	NR_024120	AW873332	Hs.662289		12.4518	4.63828	4.17833	1.61883		0.0141602	0.111572	0.0644531	0.303711	0.466064
Hs.260282.0.A1_3p_at	DCUN1D1	DCN1, defective in cullin neddylation 1, domain containing 1 (S. cerevisiae)	DCUN1D1	chr3q26.3	3	ENSG00000043093	54165	B4DM76 /// Q96GG9	605905	NP_065691	NM_020640	H18004	Hs.740554		1.47557	3.88223	3.61719	2.03495		0.170898	0.0239258	0.00805664	0.19458	0.171387
Hs.192018.0.A1_3p_at	DNAH1	Dynein, axonemal, heavy chain 1	DNAH1	chr3p21.1	3	---	25981	H7C4K5 /// H7C506 /// H7C563 /// Q9P2D7	603332	NP_056327	NM_015512	BF514271	Hs.655469		0.270052	6.42465	5.15889	4.17589		0.919434	0.0107422	0.0302734	0.067627	0.303711
g9910431_3p_at	DUSP22	dual specificity phosphatase 22	DUSP22	chr6p25.3	6	ENSG00000112679	56940	Q9NRW4	---	NP_064570	NM_020185	NM_020185.1	Hs.29106		1.21105	6.13863	4.30471	7.8228		0.303711	0.0107422	0.129639	0.0239258	0.466064
Hs.98849.0.A1_3p_at	DYNLRB2	dynein, light chain, roadblock-type 2	DYNLRB2	chr16q23.3	16	ENSG00000168589	83657	H3BNG9 /// H3BPA0 /// H3BQI1 /// Q7Z4M1 /// Q8TF09	607168	NP_570967	NM_130897	AW959427	Hs.98849		5.46512	0.10435	3.38058	3.34754		0.0375977	0.974854	0.0185547	0.067627	0.129639
g12707569_3p_at	ECHS1	enoyl CoA hydratase, short chain, 1, mitochondrial	ECHS1	chr10q26.2-q26.3	10	ENSG00000127884	1892	P30084	602292	NP_004083	NM_004092	NM_004092.2	Hs.76394		0.147114	2.55632	5.71163	4.39727		0.633789	0.19458	0.0107422	0.0141602	0.149658
Hs.145789.0.A1_3p_at	EHD3	EH-domain containing 3	EHD3	chr2p21	2	---	30845	B4DFR5 /// Q9NZN3	605891	NP_055415	NM_014600	AI346468	Hs.368808		5.21657	1.10802	2.05188	2.94922		0.0561523	0.0952148	0.067627	0.0461426	0.067627
Hs.250465.0.S1_3p_s_at	EMC10	ER membrane protein complex subunit 10	EMC10	chr19q13.33	19	ENSG00000161671	284361	Q5UCC4	614545	NP_778233 /// NP_996261	NM_175063 /// NM_206538	AL045545	Hs.515550		2.24523	5.21608	2.17624	1.06618		0.19458	0.0185547	0.0561523	0.149658	0.149658
Hs.279607.2.A1_3p_at	ERAP1	endoplasmic reticulum aminopeptidase 1	ERAP1	chr5q15	5	ENSG00000164307 /// ENSG00000249180	51752	A8K6H1 /// D6RAL9 /// H0Y9X5 /// Q53GQ8 /// Q9NZ08	606832	NP_001035548 /// NP_001185470 /// NP_057526	NM_001040458 /// NM_001198541 /// NM_016442	D16217.1	Hs.666524		1.034	2.67818	2.80327	2.66295		0.239258	0.0461426	0.0375977	0.067627	0.129639
g13093772_3p_a_at	FAM214B	family with sequence similarity 214, member B	FAM214B	chr9p13.3	9	ENSG00000005238	80256	Q7L5A3	---	NP_079458	NM_025182	AL583909.1	Hs.301696		3.16742	3.32164	2.23871	1.86531		0.00415039	0.0185547	0.219482	0.171387	0.171387
Hs.88323.0.A1_3p_at	FAM221A	family with sequence similarity 221, member A	FAM221A	chr7p15.3	7	ENSG00000188732	340277	A4D161 /// B8ZZQ8 /// F8WCP2 /// F8WCP3	---	NP_001120836 /// NP_001120837 /// NP_954587	NM_001127364 /// NM_001127365 /// NM_199136	BE220330	Hs.592178		1.63951	2.8018	3.03892	2.08651		0.466064	0.107178	0.0561523	0.0561523	0.246094
Hs.38207.0.S1_3p_at	FAM65C	family with sequence similarity 65, member C	FAM65C	chr20q13.13	20	ENSG00000042062	140876	B7Z3F0 /// B7Z5S0 /// F5H0X2 /// Q96MK2	---	NP_543019	NM_080829	AI056877	Hs.372578		3.94886	4.74306	2.78489	1.34428		0.246094	0.00585938	0.0461426	0.246094	0.19458
65585_3p_at	FAM86B1	family with sequence similarity 86, member B1	FAM86B1	chr8p23.1	8	ENSG00000158483 /// ENSG00000186523 /// ENSG00000244026	85002	E9PN63 /// Q4KMP3 /// Q8N7N1 /// Q9NVL1	---	NP_001077006	NM_001083537 /// NR_003494	---	Hs.675799		2.96069	4.1317	3.26074	1.33568		0.218945	0.0439678	0.00564279	0.35869	0.47938
Hs2.287593.1.S1_3p_at	FLJ13744	uncharacterized FLJ13744	FLJ13744	chr6q14	6	---	80078	---	---	---	---	NM_025011.1	---		0.721307	4.36429	6.29661	7.2569		0.398926	0.0805664	0.0561523	0.0461426	0.398926
Hs.79191.0.A1_3p_at	FLJ37798	uncharacterized LOC401264	FLJ37798	chr6p12.3	6	---	401264	---	---	---	XR_108662 /// XR_112874	AI806330	Hs.544586		5.83464	5.49473	1.97843	3.92718		0.303711	0.0131836	0.0302734	0.171387	0.432373
Hs.296652.0.S1_3p_at	FLJ41170	uncharacterized LOC440200	FLJ41170	chr14q32.31	14	---	440200	---	---	---	NM_001004332 /// XR_041854 /// XR_041856	AU144397	Hs.611431		1.75776	4.71443	2.2433	7.69028		0.466064	0.0175781	0.067627	0.00292969	0.246094
g13236535_3p_x_at	FLJ42627	uncharacterized LOC645644	FLJ42627	chr16p13.3	16	ENSG00000261613	645644	---	---	---	NR_024492	NM_024305.1	Hs.597810		1.18412	63.9439	23.1767	41.8512		0.688721	0.000244141	0.0952148	0.0107422	0.753906
g5114048_3p_a_at	FLOT1	flotillin 1	FLOT1	chr6p21.3	6	ENSG00000137312 /// ENSG00000206379 /// ENSG00000206480 /// ENSG00000223654 /// ENSG00000224740 /// ENSG00000230143 /// ENSG00000232280 /// ENSG00000236271	10211	A2AB09 /// A2AB10 /// A2AB11 /// A2AB12 /// A2AB13 /// A2ABJ5 /// A2VCL5 /// B0S8A9 /// B0S8B0 /// B0S8B1 /// B0V108 /// B0V109 /// B0V110 /// B0V111 /// B0V112 /// B0V113 /// B0V114 /// B0V2I8 /// B0V2I9 /// B0V2J0 /// B4DVY7 /// F8VSI6 /// H0Y4S3 /// O75955 /// Q53HQ0 /// Q5ST80 /// Q6IB58	606998	NP_005794	NM_005803	AF085357.1	Hs.179986		0.158637	2.51692	2.49624	2.89178		0.780518	0.0561523	0.0805664	0.0012207	0.219482
g4503778_3p_a_at	FPR1	formyl peptide receptor 1	FPR1	chr19q13.4	19	ENSG00000171051	2357	B2RC44 /// P21462	136537	NP_001180235 /// NP_002020	NM_001193306 /// NM_002029	NM_002029.1	Hs.753		0.472741	3.35012	2.85127	2.61237		0.303711	0.165771	0.0461426	0.0561523	0.366211
g7657117_3p_at	GCAT	glycine C-acetyltransferase	GCAT	chr22q13.1	22	ENSG00000100116	23464	A8K228 /// C9IZC9 /// E2QC23 /// F2Z340 /// F5H0D9 /// H7BZ75 /// O75600 /// Q6ZWF1	607422	NP_001165161 /// NP_055106	NM_001171690 /// NM_014291	NM_014291.1	Hs.54609		0.905991	2.15352	2.65662	3.23313		0.398926	0.0302734	0.149658	0.0561523	0.19458
g4503996_3p_a_at	GHRHR	growth hormone releasing hormone receptor	GHRHR	chr7p14	7	ENSG00000106128	2692	B9A024 /// Q02643 /// Q9HB42 /// Q9HB43 /// Q9HB44 /// Q9HB45	139191 /// 612781	NP_000814	NM_000823 /// NM_001009824	NM_000823.1	Hs.641194		0.234962	2.64764	3.12448	2.19877		0.976074	0.0185547	0.0141602	0.067627	0.27417
1554356_3p_at	GINS4	GINS complex subunit 4 (Sld5 homolog)	GINS4	chr8p11.21	8	ENSG00000147536	84296	B4DRD5 /// E5RFF9 /// E5RH56 /// Q9BRT9	610611	NP_115712	NM_032336	BC027454.1	Hs.656996		1.42009	5.46443	2.77275	4.34801		0.334473	0.0107422	0.111572	0.0375977	0.398926
Hs.302032.0.S1_3p_at	GMCL1P1	germ cell-less homolog 1 (Drosophila) pseudogene 1	GMCL1P1	chr5q35.3	5	---	64396	Q8NEA9 /// Q96IK5 /// Q9HBV8	---	---	NM_022471 /// NR_003281	AF198534.1	Hs.591738		14.3411	1.96194	3.98669	5.08638		0.0104981	0.334473	0.017334	0.144775	0.533936
g1181670_3p_a_at	GNAQ	guanine nucleotide binding protein (G protein), q polypeptide	GNAQ	chr9q21	9	ENSG00000156052	2776	B1AM21 /// B7Z581 /// G3V1P7 /// G9FP35 /// P50148	600998	NP_002063	NM_002072	U40038.1	Hs.269782		23.2828	0.828762	11.5466	17.0394		0.0561523	0.567627	0.0239258	0.303711	0.991943
g13376499_3p_x_at	GNL3LP1	guanine nucleotide binding protein-like 3 (nucleolar)-like pseudogene 1	GNL3LP1	chr5q12.1	5	---	80060	Q52LT0	---	---	NM_024994	NM_024994.1	---		2.60569	3.13654	2.60501	1.08454		0.0375977	0.067627	0.067627	0.0239258	0.246094
g4504088_3p_x_at	GPLD1	glycosylphosphatidylinositol specific phospholipase D1	GPLD1	chr6p22.1	6	---	2822	P80108	602515	NP_001494 /// NP_803436	NM_001503 /// NM_177483	NM_001503.1	Hs.533291		7.37259	4.83606	3.16293	1.22354		0.0375977	0.0239258	0.27417	0.27417	0.303711
g9951912_3p_a_at	GPR162	G protein-coupled receptor 162	GPR162	chr12p13	12	ENSG00000250510	27239	B7Z3U3 /// Q16538 /// Q96I00	---	NP_055264 /// NP_062832	NM_014449 /// NM_019858	NM_019858.1	Hs.631654		1.20535	5.7678	6.43127	6.61198		0.850342	0.0561523	0.0141602	0.149658	0.432373
Hs.282359.0.A1_3p_at	GSK3B	glycogen synthase kinase 3 beta	GSK3B	chr3q13.3	3	ENSG00000082701	2932	B5BUC0 /// P49841 /// Q6FI27 /// Q86TM2	605004	NP_001139628 /// NP_002084	NM_001146156 /// NM_002093	AV647758	Hs.445733		1.50812	25.469	19.2785	26.2064		0.72583	0.0375977	0.149658	0.0561523	0.633789
Hs2.334579.1.S1_3p_at	GSN	gelsolin	GSN	chr9q33	9	ENSG00000148180	2934	B7Z2X4 /// B7Z4U6 /// B7Z5V1 /// B7Z6N2 /// B7Z992 /// B7Z9A0 /// P06396 /// Q5T0I2 /// Q9NRJ2	105120 /// 137350	NP_000168 /// NP_001121134 /// NP_001121135 /// NP_001121136 /// NP_001121137 /// NP_001121138 /// NP_001121139 /// NP_001244958 /// NP_937895	NM_000177 /// NM_001127662 /// NM_001127663 /// NM_001127664 /// NM_001127665 /// NM_001127666 /// NM_001127667 /// NM_001258029 /// NM_198252	BC003532.1	Hs.522373		1.89933	5.15749	8.93244	7.83253		0.611328	0.0166016	0.0234375	0.165039	0.230469
223837_3p_at	GULP1	GULP, engulfment adaptor PTB domain containing 1	GULP1	chr2q32.3-q33	2	ENSG00000144366	51454	B3KN52 /// B4DQ40 /// B8ZZ72 /// B8ZZL1 /// E9PB86 /// H0Y6R1 /// H7BZV7 /// Q59EC1 /// Q9UBP9	608165	NP_001239597 /// NP_001239598 /// NP_057399	NM_001252668 /// NM_001252669 /// NM_016315 /// NR_045562 /// NR_045563	BC001103.1	Hs.470887		1.8015	16.8602	32.0953	34.6654		0.71875	0.19458	0.000244141	0.0185547	0.828613
Hs.74280.1.A1_3p_at	HDAC11	histone deacetylase 11	HDAC11	chr3p25.1	3	ENSG00000163517	79885	B4DQY8 /// E7ETT9 /// Q658J9 /// Q6IA14 /// Q96DB2	607226	NP_001129513 /// NP_079103	NM_001136041 /// NM_024827	BE219277	Hs.740527		0.587875	4.44689	4.45374	2.06834		0.567627	0.0461426	0.0185547	0.246094	0.246094
Hs.257534.0.A1_3p_at	HS1BP3	HCLS1 binding protein 3	HS1BP3	chr2p24.1	2	ENSG00000118960	64342	B5MC96 /// F6TR53 /// F8WDN8 /// H7BZ19 /// H7BZZ1 /// H7C0Y9 /// Q53T59 /// Q9H7U7	609359	NP_071905	NM_022460	BF197459	Hs.531785		1.71835	5.83999	2.49454	8.76306		0.72583	0.0141602	0.5	0.0644531	0.753906
g5579470_3p_at	HSPA1A	heat shock 70kDa protein 1A /// heat shock 70kDa protein 1B	HSPA1A /// HSPA1B	chr6p21.3	6	ENSG00000204388 /// ENSG00000212866 /// ENSG00000224501 /// ENSG00000231555 /// ENSG00000232804	3303 /// 3304	A8K5I0 /// B3KTT5 /// B4DFN9 /// B4DI39 /// B4DNT8 /// B4DNV4 /// B4DVU9 /// B4DWK5 /// B4E1S9 /// B4E1T6 /// B4E388 /// B4E3B6 /// E7EP11 /// E7EP94 /// F5GZ62 /// F5H1D3 /// F8VZJ4 /// H0YG33 /// P08107 /// Q59EJ3 /// Q5SP16	140550 /// 603012	NP_005336 /// NP_005337	NM_005345 /// NM_005346	NM_005346.2	Hs.274402		2.96715	2.91665	0.181235	2.47141		0.27417	0.0302734	0.366211	0.00195313	0.111572
g184598_3p_at	IFNA21	interferon, alpha 21	IFNA21	chr9p22	9	ENSG00000137080	3452	P01568	147584	NP_002166	NM_002175	M12350.1	Hs.113211		0.424635	7.8307	19.8867	7.99993		0.747314	0.00195313	0.0561523	0.0952148	0.111572
Hs.21400.0.A1_3p_at	IGFBPL1	insulin-like growth factor binding protein-like 1	IGFBPL1	chr9p13.1	9	---	347252	---	610413	NP_001007564	NM_001007563	AL522781	Hs.349705		1.03705	4.4816	12.3873	16.5452		0.432373	0.366211	0.0561523	0.00805664	0.696289
Hs2.382712.1.S1_3p_at	IGFN1	immunoglobulin-like and fibronectin type III domain containing 1	IGFN1	chr1q32.1	1	ENSG00000163395	91156	B7WP51 /// F8WAI1 /// H7BZ61 /// Q86VF2	---	NP_001158058	NM_001164586 /// NM_178275	BC028184.1	Hs.519024		9.02296	1.22558	9.91888	23.1477		0.0302734	0.80542	0.0561523	0.0952148	0.533936
Hs.287403.0.S1_3p_at	IGHA1	immunoglobulin heavy constant alpha 1 /// immunoglobulin heavy variable 4-31 /// uncharacterized LOC100291917	IGHA1 /// IGHV4-31 /// LOC100291917	chr14q32.33	14	ENSG00000211937	100291917 /// 28396 /// 3493	A0N8V1 /// A0NA61 /// Q6MZV6 /// Q6MZW0 /// Q6MZX9 /// Q6N041 /// Q6N090 /// Q6N091 /// Q6N092 /// Q6P089 /// Q6ZVX0 /// Q6ZW64 /// Q7Z374 /// Q7Z379 /// Q8NCL6 /// Q8WY24 /// Q96DK0 /// Q96K68 /// Q96QS0 /// Q9NPP6 /// Q9UP60	146900	XP_003120167	XM_003120119	AJ243643	Hs.699841		2.06488	1.11494	3.98925	3.33432		0.171387	0.27417	0.0375977	0.0107422	0.111572
Hs.143946.0.A1_3p_at	INTS9	Integrator complex subunit 9	INTS9	chr8p21.1	8	---	55756	B7Z3J7 /// B7Z560 /// B7Z970 /// E5RG70 /// E5RGY2 /// E5RJ88 /// E5RK47 /// G3XAN1 /// H0YBH8 /// H0YBK3 /// H0YBQ3 /// H0YG17 /// H7BYQ6 /// Q9NV88	611352	NP_001138631 /// NP_001166033 /// NP_060720	NM_001145159 /// NM_001172562 /// NM_018250 /// NR_026826	BF439751	Hs.162397		1.54703	12.1943	10.5825	8.88809		0.888428	0.0302734	0.0561523	0.466064	0.753906
Hs.85266.0.S1_3p_a_at	ITGB4	integrin, beta 4	ITGB4	chr17q25	17	ENSG00000132470	3691	B4E3N0 /// B7ZLD5 /// B7ZLD8 /// H0Y6G1 /// P16144 /// Q0VF97 /// Q2VP98 /// Q59H46	131800 /// 147557 /// 226650 /// 226730	NP_000204 /// NP_001005619 /// NP_001005731	NM_000213 /// NM_001005619 /// NM_001005731	BF305661	Hs.632226		0.745134	11.544	8.6353	13.2146		0.5	0.0239258	0.129639	0.0561523	0.432373
g4240188_3p_a_at	IVNS1ABP	influenza virus NS1A binding protein	IVNS1ABP	chr1q25.1-q31.1	1	ENSG00000116679	10625	A8MVR0 /// B3KM71 /// B3KMY8 /// B3KSM1 /// H0Y5Y2 /// Q6MZF3 /// Q9Y6Y0	609209	NP_006460	NM_006469 /// NM_016389	AB020657.1	Hs.497183		1.26408	9.79802	5.88805	3.9261		0.633789	0.0239258	0.0461426	0.398926	0.457764
1562031_3p_at	JAK2	Janus kinase 2	JAK2	chr9p24	9	---	3717	A8K910 /// B4DYV1 /// F5H5U8 /// G8FPZ9 /// O60674 /// Q8IXP2	147796 /// 187950 /// 254450 /// 263300 /// 600880 /// 601626 /// 614521	NP_004963	NM_004972	BC043187.1	Hs.656213		7.95635	20.2418	6.59047	1.03295		0.26709	0.00805664	0.0561523	0.746338	0.5
g6007796_3p_a_at	KCND3	potassium voltage-gated channel, Shal-related subfamily, member 3	KCND3	chr1p13.3	1	ENSG00000171385	3752	B7ZKV0 /// Q14D71 /// Q9UK17	605411	NP_004971 /// NP_751948	NM_004980 /// NM_172198	AF187964.1	Hs.666367		4.03214	0.342304	2.54567	4.4639		0.00805664	0.171387	0.067627	0.0375977	0.398926
Hs.103915.0.S1_3p_at	KDM6B	lysine (K)-specific demethylase 6B	KDM6B	chr17p13.1	17	ENSG00000132510	23135	I3L0Z0 /// O15054	611577	NP_001073893	NM_001080424	AA521267	Hs.730881		0.0873645	4.78154	12.0547	13.1674		0.932373	0.246094	0.00585938	0.00195313	0.219482
Hs.98314.0.S1_3p_at	KIAA1462	KIAA1462	KIAA1462	chr10p11.23	10	ENSG00000165757	57608	Q9P266	614398	NP_065899	NM_020848	AL050154.1	Hs.533953		11.5323	60.1092	76.992	1.17178		0.366211	0.0302734	0.0012207	0.601074	0.870361
g6005979_3p_at	KLF8	Kruppel-like factor 8	KLF8	chrXp11.21	X	ENSG00000102349	11279	B4DJN3 /// E7EQQ8 /// O95600 /// Q05BZ3	300286	NP_001152768 /// NP_009181	NM_001159296 /// NM_007250	NM_007250.1	Hs.646614		0.404556	4.01927	2.9773	3.285		0.601074	0.0805664	0.0561523	0.0561523	0.171387
Hs.7326.0.A1_3p_at	KLHL28	kelch-like 28 (Drosophila)	KLHL28	chr14q21.2	14	---	54813	A8K1E0 /// G3V2P9 /// G3V4Y0 /// G3V5Y9 /// Q9NXS3	---	NP_060128	NM_017658	AI982758	Hs.550906		4.94062	3.81057	1.80362	3.18647		0.334473	0.219482	0.0375977	0.0354004	0.366211
Hs2.374554.2.S1_3p_x_at	LACTB	lactamase, beta	LACTB	chr15q22.1	15	ENSG00000103642	114294	H0YNN5 /// P83111	608440	NP_116246 /// NP_741982	NM_032857 /// NM_171846	NM_171846.1	Hs.410388		2.48015	2.56803	2.05251	0.410006		0.266846	0.0141602	0.0012207	0.5	0.129639
g4557891_3p_a_at	LCAT	lecithin-cholesterol acyltransferase	LCAT	chr16q22.1	16	ENSG00000213398	3931	P04180	136120 /// 245900 /// 606967	NP_000220	NM_000229	NM_000229.1	Hs.387239		0.979222	2.05937	2.29733	4.17312		0.0952148	0.19458	0.0561523	0.0561523	0.0952148
1563899_3p_at	LCTL	lactase-like	LCTL	chr15q22.31	15	ENSG00000188501	197021	B3KQY0 /// H3BQI3 /// Q6UWM7	---	NP_997221	NM_207338	AK090598.1	Hs.680983		2.72399	0.612092	17.9556	35.1933		0.753906	0.491211	0.0649414	0.0297852	0.953857
Hs2.113277.5.S1_3p_a_at	LILRA5	leukocyte immunoglobulin-like receptor, subfamily A (with TM domain), member 5	LILRA5	chr19q13.4	19	ENSG00000187116 /// ENSG00000262800	353514	A6NI73	606047	NP_067073 /// NP_870994 /// NP_871714 /// NP_871715	NM_021250 /// NM_181879 /// NM_181985 /// NM_181986	AF499919.1	Hs.710986		5.03019	6.00238	6.65722	1.83125		0.149658	0.0561523	0.0952148	0.0239258	0.303711
Hs.11900.0.S1_3p_s_at	LIME1	Lck interacting transmembrane adaptor 1 /// zinc finger, CCCH-type with G patch domain	LIME1 /// ZGPAT	chr20q13.3	20	ENSG00000197114	54923 /// 84619	Q8N5A5 /// Q9H400	609809	NP_001076582 /// NP_001182582 /// NP_001182583 /// NP_060276 /// NP_115916 /// NP_852150	NM_001083113 /// NM_001195653 /// NM_001195654 /// NM_017806 /// NM_032527 /// NM_181484 /// NM_181485	AL121845	Hs.233220		2.96937	1.55766	3.02766	3.39691		0.0375977	0.0561523	0.149658	0.0805664	0.19458
Hs2.252930.1.S1_3p_s_at	LINC00516	long intergenic non-protein coding RNA 516	LINC00516	chr14q11.2	14	ENSG00000215394 /// ENSG00000228294 /// ENSG00000232775	414763	---	---	---	---	BC040855.1	---		1.38485	10.9509	8.4747	20.9674		0.850342	0.0771484	0.0561523	0.0239258	0.696289
Hs2.130270.1.S1_3p_at	LOC550112	uncharacterized LOC550112 /// uncharacterized LOC550113	LOC550112 /// LOC550113	chr4q13.2	4	ENSG00000248049	550112 /// 550113	---	---	---	NR_015439 /// NR_046116	BC041902.1	Hs.479879		3.50177	2.70442	2.02594	1.94403		0.0651855	0.0302734	0.0375977	0.171387	0.19458
Hs.301956.1.A1_3p_x_at	LOC100009676	uncharacterized LOC100009676	LOC100009676	chr3q12.3	3	---	100009676	Q9BTX9	---	---	NR_024407	T56840	Hs.740439		1.98077	13.9625	18.0692	14.74		0.334473	0.067627	0.0375977	0.0461426	0.334473
Hs2.350851.1.S1_3p_x_at	LOC100129917	uncharacterized LOC100129917	LOC100129917	chr4p16.3	4	ENSG00000249592	100129917	Q96NE0	---	---	NR_036511 /// NR_036512	BC040652.1	Hs.731755		1.35564	15.5077	9.39629	20.685		0.71875	0.0805664	0.0561523	0.0239258	0.601074
Hs.272342.0.S1_3p_at	LOC100289473	cytoskeleton associated protein 2-like pseudogene	LOC100289473	chr20p13	20	ENSG00000223750	100289473	---	---	---	NR_037142	AL109809	---		1.32033	2.2459	2.61093	2.39751		0.149658	0.0461426	0.0805664	0.0185547	0.366211
Hs2.215882.1.S1_3p_at	LOC154822	uncharacterized LOC154822	LOC154822	chr7q36.3	7	ENSG00000231419	154822	---	---	---	NM_198345 /// NR_024394	BC042556.1	Hs.722879		1.7095	2.66715	4.44457	3.11711		0.246094	0.149658	0.0185547	0.0375977	0.246094
Hs2.383920.1.S1_3p_at	LOC283693	Actin, gamma pseudogene	LOC283693	chr15q25.2	15	---	283693	---	---	---	NR_036446	H97724	Hs.560399		6.54499	8.90379	4.16851	0.906932		0.171387	0.0141602	0.0185547	0.850342	0.334473
Hs2.121406.1.A1_3p_at	LOC284513	uncharacterized LOC284513	LOC284513	chr1p36.13	1	---	284513	---	---	---	---	AW169311	Hs.660534		315.764	38.9799	53.2546	0.564717		0.0732422	0.0234375	0.00292969	0.862305	0.567383
Hs2.437157.1.S1_3p_at	LOC286114	uncharacterized LOC286114	LOC286114	chr8p21.3	8	ENSG00000253199	286114	---	---	---	NR_033894	AK058067.1	Hs.651884		3.04518	3.96721	2.48612	1.96182		0.149658	0.0185547	0.0185547	0.219482	0.171387
Hs2.398138.1.S1_3p_at	LOC401442	uncharacterized LOC401442	LOC401442	chr8p23.3	8	---	401442	---	---	---	XR_110089 /// XR_113098	BC028401.1	Hs.678992		41.6085	1.44663	14.284	19.5988		0.0302734	0.746094	0.149658	0.0461426	0.601074
Hs2.147495.1.S1_3p_s_at	LOC727924	uncharacterized LOC727924	LOC727924	chr15q11.2	15	ENSG00000259176	727924	---	---	---	NR_015416	AK058056.1	---		2.57236	3.82819	2.37068	0.904155		0.334473	0.0439453	0.0561523	0.19458	0.27417
1564559_3p_at	LOC728073	uncharacterized LOC728073	LOC728073	chr17q25.1	17	---	728073	---	---	---	XR_040683 /// XR_040685	AL833395.1	---		32.6727	1.77229	12.2739	7.72251		0.0302734	0.888428	0.0561523	0.27417	0.567627
Hs.214186.0.A1_3p_at	LRR1	leucine rich repeat protein 1	LRR1	chr14q21.3	14	---	122769	A8MSW2 /// G3V5H2 /// Q32Q17 /// Q6AWA7 /// Q6P393 /// Q96L50	609193	NP_689542 /// NP_982292	NM_152329 /// NM_203466 /// NM_203467 /// NR_037792 /// NR_037793	AI760633	Hs.451090		3.44117	2.0223	1.27788	3.23437		0.0302734	0.0952148	0.111572	0.0375977	0.19458
Hs.293663.0.A1_3p_at	LRRC58	leucine rich repeat containing 58	LRRC58	chr3q13.33	3	ENSG00000163428	116064	Q96CX6	---	NP_001093148	NM_001099678	AL524175	Hs.518084		0.542634	12.7267	2.46875	8.34597		0.753906	0.0175781	0.266602	0.017334	0.567627
Hs.185680.0.A1_3p_at	LTBR	lymphotoxin beta receptor (TNFR superfamily, member 3)	LTBR	chr12p13	12	ENSG00000111321	4055	B3KTD9 /// B7Z1D2 /// F5GXE7 /// F5H1S5 /// F5H2E7 /// F5H627 /// F5H6F8 /// P36941	600979	NP_002333	NM_002342	AA779224	Hs.1116		2.21883	2.15796	2.60008	1.15168		0.0561523	0.246094	0.0107422	0.303711	0.27417
Hs.154085.0.A2_3p_at	LUZP1	leucine zipper protein 1	LUZP1	chr1p36	1	ENSG00000169641	7798	E5RFK8 /// E5RHU7 /// Q05DE3 /// Q86V48	601422	NP_001136018 /// NP_361013	NM_001142546 /// NM_033631	AV741657	Hs.257900		0.618862	3.49248	2.18905	5.72842		0.432373	0.0302734	0.129639	0.0461426	0.219482
Hs.103042.0.A2_3p_at	MAP1B	microtubule-associated protein 1B	MAP1B	chr5q13	5	ENSG00000131711	4131	A5D6X1 /// A5D8X6 /// D6RA32 /// D6RA40 /// D6RCL2 /// D6RGJ3 /// P46821 /// Q05BW8 /// Q32NB7 /// Q4VBY4 /// Q5H9P1 /// Q6PJD3 /// Q86X89	157129	NP_005900	NM_005909 /// NM_032010	BG164365	Hs.335079		12.5636	1.22213	11.7342	16.7229		0.171387	0.80542	0.000244141	0.0239258	0.72583
Hs.861.0.S1_3p_x_at	MAPK3	mitogen-activated protein kinase 3	MAPK3	chr16p11.2	16	ENSG00000102882	5595	B3KR49 /// E9PBK7 /// E9PJF0 /// E9PQW4 /// E9PRH7 /// H0YDH9 /// H0YEX6 /// P27361 /// Q7Z3H5 /// Q8NHX0 /// Q9BWJ1	601795	NP_001035145 /// NP_001103361 /// NP_002737	NM_001040056 /// NM_001109891 /// NM_002746	X60188.1	Hs.861		2.33396	3.09842	2.11131	1.37268		0.00537109	0.0239258	0.067627	0.0805664	0.398926
Hs.119983.2.S1_3p_at	MASP2	mannan-binding lectin serine peptidase 2	MASP2	chr1p36.3-p36.2	1	ENSG00000009724	10747	O00187	605102 /// 613791	NP_006601 /// NP_631947	NM_006610 /// NM_139208	Y18284.1	Hs.655645		1.923	4.73577	2.15637	2.73533		0.5	0.0461426	0.27417	0.0375977	0.27417
Hs.306804.0.A1_3p_at	MAST2	microtubule associated serine/threonine kinase 2	MAST2	chr1p34.1	1	ENSG00000086015	23139	A0JLR0 /// B3KNY3 /// B3KU51 /// E7ERL6 /// E7EWL1 /// E9PBM6 /// Q6P0Q8 /// Q9NT11	612257	NP_055927	NM_015112	AK025352.1	Hs.319481		0.469451	7.12247	5.43231	5.4937		0.665527	0.0302734	0.0805664	0.0302734	0.171387
g5174534_3p_at	MC5R	melanocortin 5 receptor	MC5R	chr18p11.2	18	ENSG00000176136	4161	P33032	600042	NP_005904	NM_005913	NM_005913.1	Hs.248145		0.675129	4.8529	9.89668	11.1942		0.5	0.366211	0.0141602	0.0239258	0.567627
Hs.24724.0.S1_3p_at	MFHAS1	malignant fibrous histiocytoma amplified sequence 1	MFHAS1	chr8p23.1	8	ENSG00000147324	9258	Q9Y4C4	605352	NP_004216	NM_004225	BE783723	Hs.379414		2.44198	14.3717	1.76141	7.91898		0.5	0.0302734	0.466064	0.00805664	0.334473
Hs.128852.2.A1_3p_x_at	MFI2	MFI2 antisense RNA 1 (non-protein coding)	MFI2-AS1	chr3q28-q29	3	ENSG00000228109	100507057	---	---	---	NR_038285	AI140985	Hs.666451		0.96072	2.24133	2.22799	3.58453		0.219482	0.0461426	0.149658	0.0302734	0.171387
Hs.23763.0.A1_3p_at	MGA	MAX gene associated	MGA	chr15q14	15	ENSG00000174197	23269	B4DVS1 /// B9EGR5 /// E7ENI0 /// F5H7K2 /// H3BP52 /// H3BTF4 /// H3BTN2 /// H3BU53 /// Q7Z2R6 /// Q8IWI9 /// Q9H6M4	---	NP_001074010 /// NP_001157745	NM_001080541 /// NM_001164273	BE502432	Hs.187569		2.00071	2.41165	2.07121	0.801653		0.432373	0.0461426	0.0239258	0.213379	0.0952148
Hs.50918.0.A1_3p_at	MIB1	Mindbomb E3 ubiquitin protein ligase 1	MIB1	chr18q11.2	18	---	57534	---	608677	NP_065825	NM_020774	AI819052	Hs.658808		1.36149	10.3281	12.4337	22.2855		0.688721	0.246094	0.0302734	0.0107422	0.80542
g4191339_3p_a_at	MINPP1	multiple inositol-polyphosphate phosphatase 1	MINPP1	chr10q23	10	ENSG00000107789	9562	B2R7D2 /// B4E394 /// F5H683 /// Q9UNW1	188470 /// 605391	NP_001171588 /// NP_001171589 /// NP_004888	NM_001178117 /// NM_001178118 /// NM_004897	AF084943.1	Hs.121260		2.50335	5.27641	1.10352	5.51723		0.266846	0.0375977	0.239502	0.0561523	0.398926
221936_3p_x_at	MRPL41	Mitochondrial ribosomal protein L41	MRPL41	chr9q34.3	9	---	64975	Q8IXM3	611846	NP_115866	NM_032477	AI090841	Hs.44017		1.8509	3.85313	2.42789	2.16186		0.149658	0.0375977	0.0461426	0.171387	0.27417
g11641258_3p_at	MS4A6A	membrane-spanning 4-domains, subfamily A, member 6A	MS4A6A	chr11q12.1	11	ENSG00000110077	64231	B4DUN6 /// B4DW64 /// E7EMT7 /// E9PJ78 /// E9PL03 /// E9PMN8 /// E9PNG6 /// E9PSA9 /// F8W9K1 /// G5EA21 /// H0YEM2 /// Q32NC2 /// Q9H2W1	606548	NP_001234928 /// NP_071744 /// NP_690590 /// NP_690591	NM_001247999 /// NM_022349 /// NM_152851 /// NM_152852	NM_022349.1	Hs.731766		3.01966	0.13242	2.78954	3.80826		0.0461426	0.72583	0.067627	0.00292969	0.129639
Hs.23200.1.A1_3p_s_at	MTMR1	myotubularin related protein 1	MTMR1	chrXq28	X	ENSG00000063601	8776	B7Z3D5 /// E9PIH9 /// E9PPP8 /// F6X5S1 /// F8W764 /// F8W8S8 /// F8WA39 /// H0YDX3 /// H7BZJ1 /// H7C406 /// Q13613 /// Q8NEC6	300171	NP_003819	NM_003828 /// NM_176789	AI167164	Hs.347187		2.1336	3.28773	1.62719	3.02642		0.0302734	0.0805664	0.129639	0.0461426	0.171387
g13325073_3p_s_at	MYBPC3	myosin binding protein C, cardiac	MYBPC3	chr11p11.2	11	ENSG00000134571	4607	A5PL00 /// A5YM48 /// A8K6A4 /// A8MXZ9 /// B4DNB5 /// B6D425 /// B6D426 /// F5GZR4 /// Q14896	115197 /// 115200 /// 600958	NP_000247	NM_000256	NM_000256.2	Hs.524906		0.674442	3.89557	2.64618	3.56374		0.466064	0.0375977	0.0239258	0.129639	0.432373
g4240158_3p_at	MYT1	myelin transcription factor 1	MYT1	chr20q13.33	20	ENSG00000196132	4661	F5H7M8 /// Q01538 /// Q7Z5W2	600379	NP_004526	NM_004535	AB020642.1	---		1.81532	2.50114	3.30329	2.74837		0.149658	0.129639	0.0461426	0.0375977	0.0952148
211445_3p_x_at	NACAP1	nascent-polypeptide-associated complex alpha polypeptide pseudogene 1	NACAP1	chr8q22.3	8	---	83955	Q9BZK3	---	---	NM_032031 /// NR_002182	AF315951.1	Hs.567608		0.549429	3.60725	3.71741	4.61197		0.601074	0.0107422	0.0952148	0.0461426	0.19458
Hs.59745.1.S1_3p_a_at	NDUFV3	NADH dehydrogenase (ubiquinone) flavoprotein 3, 10kDa	NDUFV3	chr21q22.3	21	ENSG00000160194	4731	P56181 /// Q2VYF0 /// Q96DP0	602184	NP_001001503 /// NP_066553	NM_001001503 /// NM_021075	AI129346	Hs.473937		0.474702	4.578	4.64462	5.27674		0.657471	0.0529785	0.0805664	0.0461426	0.149658
Hs.35841.2.S1_3p_at	NFIX	nuclear factor I/X (CCAAT-binding transcription factor)	NFIX	chr19p13.3	19	ENSG00000008441	4784	B4DHW2 /// B4DM25 /// C9JWJ8 /// D2DXM9 /// F5H5Z3 /// F8W8H9 /// Q13051 /// Q14938 /// Q7Z3K7	164005	NP_002492	NM_002501	AI355848	Hs.257970		22.1075	1.52575	13.6959	7.24395		0.0224609	0.303711	0.00292969	0.067627	0.366211
204648_3p_at	NPR1	natriuretic peptide receptor A/guanylate cyclase A (atrionatriuretic peptide receptor A)	NPR1	chr1q21-q22	1	ENSG00000169418	4881	B0ZBF1 /// B4DU06 /// B7Z4Y7 /// H0Y5A4 /// P16066	108960	NP_000897	NM_000906	NM_000906.1	Hs.490330		1.10383	10.2459	11.789	15.0726		0.219482	0.067627	0.0141602	0.0185547	0.601074
Hs.6341.1.S1_3p_at	NT5DC3	5'-nucleotidase domain containing 3	NT5DC3	chr12q22-q23.1	12	---	51559	H7C193 /// H7C3S8 /// Q86UY8	611076	NP_001026871	NM_001031701 /// NM_016575	AK002128.1	Hs.48428		1.16911	9.24629	23.2176	19.7583		0.567627	0.303711	0.0561523	0.0356445	0.696289
g13477260_3p_a_at	NTPCR	nucleoside-triphosphatase, cancer-related	NTPCR	chr1q42.2	1	ENSG00000135778	84284	Q5TDE9 /// Q5TDF0 /// Q9BSD7	---	NP_115700	NM_032324	BC005102.1	Hs.642715		0.0887322	3.96462	3.55566	3.40486		0.657715	0.0461426	0.0952148	0.0302734	0.303711
Hs.129055.2.S1_3p_at	ODF2	outer dense fiber of sperm tails 2	ODF2	chr9q34.11	9	ENSG00000136811	4957	B3KSD5 /// B4DUU0 /// B4DX03 /// B4DX73 /// B4DX85 /// F5H5S3 /// F8WA12 /// H0Y384 /// H0Y4B6 /// Q5BJF6 /// Q5T4C2 /// Q5T4C3 /// Q5T4C6 /// Q5T4C7 /// Q5T4C8 /// Q6PJQ8	602015	NP_001229281 /// NP_001229282 /// NP_001229283 /// NP_002531 /// NP_702910 /// NP_702911 /// NP_702913 /// NP_702914 /// NP_702915 /// NP_702917 /// NP_702918	NM_001242352 /// NM_001242353 /// NM_001242354 /// NM_002540 /// NM_153432 /// NM_153433 /// NM_153435 /// NM_153436 /// NM_153437 /// NM_153439 /// NM_153440	AL138382	Hs.129055		3.88841	0.742251	2.3061	4.46181		0.171387	0.696777	0.0302734	0.0375977	0.567627
Hs.71109.1.S1_3p_a_at	ODF2L	outer dense fiber of sperm tails 2-like	ODF2L	chr1p22.3	1	ENSG00000122417	57489	B4DZ83 /// B5ME44 /// E7EQ41 /// E9PJZ1 /// E9PMV9 /// E9PNP0 /// E9PS83 /// G5E956 /// H0YCM1 /// H0YD68 /// H0YEY6 /// H0YF19 /// Q96GC1 /// Q9ULJ1	---	NP_001007023 /// NP_001171694 /// NP_001171695 /// NP_065780	NM_001007022 /// NM_001184765 /// NM_001184766 /// NM_020729	AI338465	Hs.149360		0.81518	3.12039	2.30586	3.24497		0.943848	0.246094	0.0461426	0.0185547	0.111572
Hs2.384671.1.S1_3p_at	PAPPA	pregnancy-associated plasma protein A, pappalysin 1	PAPPA	chr9q33.2	9	---	5069	B4DTA7 /// B4DTA8 /// E7EMD3 /// F5GZ19 /// Q13219 /// Q7Z613 /// Q8IWT8	176385	NP_002572	NM_002581	BF997225	Hs.643599		4.57013	4.34798	1.19952	5.51297		0.398926	0.0185547	0.466064	0.017334	0.432373
g13376350_3p_at	PAQR6	progestin and adipoQ receptor family member VI	PAQR6	chr1q22	1	ENSG00000160781	79957	B4DJ42 /// B7Z9R9 /// Q5TCK5 /// Q5TCK7 /// Q5TCK8 /// Q6IQ11 /// Q6TCH4 /// Q7Z4Q8	614579	NP_079173 /// NP_940798	NM_024897 /// NM_198406	NM_024897.1	Hs.235873		0.368406	2.14161	3.60433	4.96284		0.657471	0.0561523	0.0456543	0.165527	0.129639
Hs.239388.0.A1_3p_at	PAQR8	progestin and adipoQ receptor family member VIII	PAQR8	chr6p12.1	6	ENSG00000170915	85315	B3KXW6 /// D6RCM7 /// Q8TEZ7	607780	NP_588608	NM_133367	AI655524	Hs.239388		2.16962	2.05364	0.411936	2.04362		0.219482	0.0559082	0.366211	0.0461426	0.27417
g4505614_3p_s_at	PAX6	paired box 6	PAX6	chr11p13	11	ENSG00000007372	5080	B1B1I8 /// B1B1I9 /// B1B1J0 /// B3KQG1 /// D1KF47 /// E9PIX4 /// E9PKM0 /// E9PRP9 /// E9PS79 /// F1T0F8 /// G3V2B2 /// G3V2C7 /// G3V3Q9 /// G3V4M3 /// G3V4N4 /// G3V567 /// G3V5W7 /// P26367 /// Q59GD2 /// Q66SS1	106210 /// 120200 /// 120430 /// 129750 /// 136520 /// 148190 /// 165550 /// 206700 /// 604219 /// 604229 /// 607108	NP_000271 /// NP_001121084 /// NP_001245391 /// NP_001245392 /// NP_001245393 /// NP_001245394 /// NP_001595	NM_000280 /// NM_001127612 /// NM_001258462 /// NM_001258463 /// NM_001258464 /// NM_001258465 /// NM_001604	NM_000280.1	Hs.270303		0.274968	5.43926	9.07315	8.72506		0.904785	0.0185547	0.0805664	0.0239258	0.398926
g13161056_3p_a_at	PCDH11X	protocadherin 11 X-linked /// protocadherin 11 Y-linked	PCDH11X /// PCDH11Y	chrXq21.3 /// chrYp11.2	X	ENSG00000099715	27328 /// 83259	A8K0W1 /// B4DSM3 /// B7ZAE8 /// E7EVV5 /// H0Y3S6 /// H7BXL5 /// Q70LR4 /// Q70LR5 /// Q70LR7 /// Q70LT6 /// Q9BZA7 /// Q9BZA8 /// Q9P2X4	300246 /// 400022	NP_001161832 /// NP_001161833 /// NP_001161834 /// NP_001161835 /// NP_055337 /// NP_116749 /// NP_116750 /// NP_116751 /// NP_116753 /// NP_116754 /// NP_116755	NM_001168360 /// NM_001168361 /// NM_001168362 /// NM_001168363 /// NM_014522 /// NM_032967 /// NM_032968 /// NM_032969 /// NM_032971 /// NM_032972 /// NM_032973	AF332216.1	Hs.661308		0.058805	3.48719	3.22648	3.0083		0.916016	0.0952148	0.0141602	0.0239258	0.111572
Hs.184669.3.S1_3p_a_at	PCGF2	polycomb group ring finger 2	PCGF2	chr17q12	17	ENSG00000056661	7703	B7Z235 /// P35227	600346	NP_009075	NM_007144	AI744229	Hs.371617		2.05497	2.212	1.54764	2.07185		0.366211	0.0302734	0.0375977	0.111572	0.067627
g8393925_3p_a_at	PDE11A	phosphodiesterase 11A	PDE11A	chr2q31.2	2	ENSG00000128655	50940	B4DFF7 /// E9PES9 /// F8WAE1 /// F8WDQ4 /// H0Y6P9 /// H7C4D0 /// Q9HCR9	604961 /// 610475	NP_001070664 /// NP_001070665 /// NP_001070826 /// NP_058649	NM_001077196 /// NM_001077197 /// NM_001077358 /// NM_016953	NM_016953.1	Hs.570273		2.77691	2.72273	2.37378	1.79029		0.0952148	0.067627	0.0302734	0.0302734	0.219482
g4505666_3p_at	PDE5A	phosphodiesterase 5A, cGMP-specific	PDE5A	chr4q27	4	---	8654	C9JGT3 /// G5E9C5 /// H0YA14 /// O76074 /// Q9P0K5 /// Q9P0K6	603310	NP_001074 /// NP_236914 /// NP_246273	NM_001083 /// NM_033430 /// NM_033437	NM_001083.1	Hs.647971		3.75295	1.95958	2.04901	3.7143		0.12915	0.0771484	0.00805664	0.0302734	0.129639
g12653106_3p_x_at	PDXP	pyridoxal (pyridoxine, vitamin B6) phosphatase	PDXP	chr22q12.3	22	ENSG00000100092 /// ENSG00000241360	57026	B1AHD3 /// F8WEQ3 /// Q6ZT62 /// Q96GD0	609246	NP_064711	NM_020315	BC000320.1	Hs.632762		0.749934	4.64014	5.78928	5.77464		0.601074	0.0561523	0.129639	0.0375977	0.303711
g12408676_3p_a_at	PFDN4	prefoldin subunit 4	PFDN4	chr20q13.2	20	ENSG00000101132	5203	B2R548 /// E9PQY2 /// Q9NQP4	604898	NP_002614	NM_002623	NM_002623.2	Hs.91161		33.2831	1.40302	11.7537	14.0305		0.246094	0.696289	0.0461426	0.0185547	0.80542
Hs.106773.0.S1_3p_x_at	PGBD2	piggyBac transposable element derived 2	PGBD2	chr1q44	1	ENSG00000185220	267002	B4DPA1 /// F5H4U7 /// Q6P3X8	---	NP_001017434 /// NP_733843	NM_001017434 /// NM_170725	BF344017	Hs.602037		0.747311	7.74378	5.68677	6.54855		0.533936	0.00561523	0.0239258	0.0952148	0.0952148
g12654942_3p_at	PIGS	phosphatidylinositol glycan anchor biosynthesis, class S	PIGS	chr17p13.2	17	ENSG00000087111	94005	B2RBB2 /// B3KXD2 /// B4DLL0 /// F5H019 /// H0Y2N5 /// Q6MZW5 /// Q8NBL9 /// Q96IR5 /// Q96NG1 /// Q96S52 /// Q9BVC1	610271	NP_149975	NM_033198	BC001319.1	Hs.462550		2.81077	10.5957	1.51568	2.53982		0.19458	0.000244141	0.149658	0.0302734	0.19458
g7648680_3p_x_at	PKD2L2	polycystic kidney disease 2-like 2	PKD2L2	chr5q31	5	ENSG00000078795	27039	B4DXD2 /// D6RBX8 /// D6RF71 /// E9PC91 /// E9PDG4 /// Q86YB4 /// Q9NZM6	604669	NP_001245377 /// NP_001245378 /// NP_055201	NM_001258448 /// NM_001258449 /// NM_014386	AF182034.1	Hs.716884		0.90134	13.3686	13.6736	16.198		0.828613	0.144775	0.0375977	0.0375977	0.753906
g13376340_3p_at	PLEKHS1	pleckstrin homology domain containing, family S member 1	PLEKHS1	chr10q25.3	10	ENSG00000148735	79949	B7Z3M8 /// H7BZQ2 /// Q5SXH7	---	NP_001180363 /// NP_001180364 /// NP_079165 /// NP_872407	NM_001193434 /// NM_001193435 /// NM_024889 /// NM_182601	NM_024889.1	Hs.228320		5.36163	3.11798	2.67585	1.14601		0.129639	0.0375977	0.0461426	0.246094	0.111572
g12382245_3p_x_at	POU5F1P4	POU class 5 homeobox 1 pseudogene 4	POU5F1P4	chr1q22	1	ENSG00000237872	645682	D5K9S3 /// D5K9S5 /// D5K9S8 /// D5K9T7 /// D5K9T8 /// D5K9T9 /// D5K9U0 /// D5K9U2 /// D5K9U4 /// D5K9U9 /// D5K9V1 /// D5K9W5 /// E9LR91 /// E9LR92 /// E9LR93 /// E9LR96 /// E9LRA1 /// E9LRF2 /// E9LRF5 /// E9LRF8 /// E9LRJ2 /// E9LRM0 /// E9LRM1 /// E9LRM2 /// E9LRM3 /// E9LRP2 /// E9LRP3 /// E9LRP4 /// E9LRP6 /// E9LRR8 /// E9LRS9 /// E9LRT0 /// Q01860	---	---	NR_034180	AF268613.1	Hs.632482		1.72445	4.85229	3.14749	5.24889		0.366211	0.0561523	0.149658	0.0375977	0.432373
Hs.288541.0.S1_3p_at	PPP6R3	protein phosphatase 6, regulatory subunit 3	PPP6R3	chr11q13	11	ENSG00000110075	55291	B4DP39 /// B4DTT7 /// B4DYU6 /// B4E0C2 /// E9PJD8 /// E9PK08 /// E9PKF6 /// E9PKG4 /// E9PNN8 /// E9PQP7 /// G8JLI3 /// H0YDK9 /// H0YDW1 /// H0YEN2 /// H0YEV0 /// H7BXH2 /// Q5H9R7 /// Q7L294 /// Q9H880 /// Q9NPQ7	610879	NP_001157632 /// NP_001157633 /// NP_001157634 /// NP_001157635 /// NP_001157636 /// NP_060782	NM_001164160 /// NM_001164161 /// NM_001164162 /// NM_001164163 /// NM_001164164 /// NM_018312	AB046778.1	Hs.503022		62.7123	21.2183	1.15864	7.00408		0.00415039	0.0239258	0.822754	0.601074	0.665527
Hs.270431.0.A1_3p_at	PRKAR1A	protein kinase, cAMP-dependent, regulatory, type I, alpha (tissue specific extinguisher 1)	PRKAR1A	chr17q23-q24	17	ENSG00000108946	5573	B2R5T5 /// P10644 /// Q68DQ4	101800 /// 160980 /// 188550 /// 188830 /// 255960 /// 610489	NP_002725 /// NP_997636 /// NP_997637	NM_002734 /// NM_212471 /// NM_212472	AI682905	Hs.280342		0.546927	4.83023	4.09834	2.44025		0.780518	0.0952148	0.00805664	0.0461426	0.390625
g4506160_3p_a_at	PSD	pleckstrin and Sec7 domain containing	PSD	chr10q24	10	ENSG00000059915	5662	A5PKW4 /// H0YGY8 /// Q7Z4R5 /// Q86YI3	602327	NP_002770	NM_002779	NM_002779.1	Hs.154658		2.16308	0.939341	2.02979	3.72101		0.601074	0.567627	0.0302734	0.0561523	0.219482
Hs.279798.1.S1_3p_at	PSG5	pregnancy specific beta-1-glycoprotein 5	PSG5	chr19q13.2	19	ENSG00000204941	5673	E7EQY3 /// E7EWL9 /// E9PC55 /// Q15229 /// Q15238	176394	NP_001123486 /// NP_002772	NM_001130014 /// NM_002781	BG354573	Hs.654415		1.0085	28.5881	17.2339	21.2583		0.850342	0.0141602	0.067627	0.0302734	0.870361
g12653014_3p_x_at	PSMB2	proteasome (prosome, macropain) subunit, beta type, 2	PSMB2	chr1p34.2	1	ENSG00000126067	5690	B7Z478 /// P49721 /// Q59FJ0	602175	NP_001186708 /// NP_001186709 /// NP_002785	NM_001199779 /// NM_001199780 /// NM_002794	BC000268.1	Hs.471441		0.216451	6.35918	3.78256	6.05507		0.633789	0.0012207	0.0302734	0.0805664	0.246094
Hs.16364.0.A3_3p_at	PSPC1	paraspeckle component 1	PSPC1	chr13q12.11	13	---	55269	---	612408	NP_001035879	NM_001042414 /// NR_003272 /// NR_044998	N32583	Hs.213198		2.16149	3.75832	1.85006	5.13769		0.246094	0.0239258	0.398926	0.00585938	0.432373
Hs.181480.0.A1_3p_at	PTPDC1	protein tyrosine phosphatase domain containing 1	PTPDC1	chr9q22.32	9	ENSG00000158079	138639	A2A3K4 /// A8K0X7	---	NP_001240758 /// NP_001240759 /// NP_689635 /// NP_818931	NM_001253829 /// NM_001253830 /// NM_152422 /// NM_177995	AA651920	Hs.437943		3.62723	2.19557	4.0344	0.821232		0.00585938	0.246094	0.0302734	0.567627	0.0952148
g4506296_3p_a_at	PTPN6	protein tyrosine phosphatase, non-receptor type 6	PTPN6	chr12p13	12	ENSG00000111679	5777	B4DPS0 /// B4DTD7 /// F5GXD4 /// F5GY79 /// F5GZM7 /// F5H0N8 /// F5H1V7 /// F5H1Z8 /// F5H4Z1 /// F5H5H9 /// G3V0F8 /// P29350 /// Q53EL0 /// Q53XS4 /// Q9UK67	176883	NP_002822 /// NP_536858 /// NP_536859	NM_002831 /// NM_080548 /// NM_080549	NM_002831.1	Hs.63489		2.71946	1.80265	2.53196	3.02499		0.0141602	0.067627	0.00585938	0.0805664	0.129639
g5360209_3p_at	PVRL2	poliovirus receptor-related 2 (herpesvirus entry mediator B)	PVRL2	chr19q13.2	19	ENSG00000130202	5819	A8K5L5 /// Q92692	600798	NP_001036189 /// NP_002847	NM_001042724 /// NM_002856	NM_002856.1	Hs.655455		1.79657	2.34997	2.45863	3.11024		0.149658	0.0239258	0.0141602	0.129639	0.246094
g9257235_3p_x_at	QPCT	glutaminyl-peptide cyclotransferase	QPCT	chr2p22.2	2	ENSG00000115828	25797	B5MCZ9 /// C9JS14 /// Q16769 /// Q53TR4 /// Q8NI73	607065	NP_036545	NM_012413	NM_012413.2	Hs.79033		1.44502	9.99417	9.32298	2.0932		0.533936	0.0461426	0.0561523	0.633789	0.149658
g7019512_3p_s_at	RAB3IL1	RAB3A interacting protein (rabin3)-like 1	RAB3IL1	chr11q12.2	11	ENSG00000167994	5866	E9PK89 /// H0YD19 /// Q8TBN0	---	NP_037533	NM_013401	NM_013401.1	Hs.13759		1.21836	3.07547	2.7594	2.66733		0.0461426	0.0952148	0.0107422	0.067627	0.19458
215917_3p_at	RAD21L1	RAD21-like 1 (S. pombe)	RAD21L1	chr20p13	20	ENSG00000244588	642636	F6KSS9 /// Q9H4I0	---	NP_001130038	NM_001136566	AL049037	Hs.713451		8.66781	1.78613	6.03404	11.0479		0.067627	0.213379	0.0185547	0.0302734	0.533936
g13278866_3p_x_at	RAPSN	receptor-associated protein of the synapse	RAPSN	chr11p11.2	11	---	5913	E9PJP9 /// E9PK11 /// Q13702	208150 /// 601592 /// 608931	NP_005046 /// NP_116034	NM_005055 /// NM_032645	BC004196.1	Hs.81218		6.22151	1.30215	4.39191	2.36031		0.0534668	0.398926	0.0561523	0.398926	0.533936
Hs.69330.0.S1_3p_at	RBBP9	retinoblastoma binding protein 9	RBBP9	chr20p11.2	20	ENSG00000089050	10741	C9JHF3 /// O75884	602908	NP_006597	NM_006606 /// NM_153328	AI761595	Hs.69330		10.7455	35.5263	2.67972	0.712353		0.0539551	0.00415039	0.567627	0.753906	0.398926
Hs.39140.0.A1_3p_at	RBM26	RNA binding motif protein 26	RBM26	chr13q31.1	13	ENSG00000139746	64062	B4DZH7 /// Q5T8P6 /// Q7L643	---	NP_071401	NM_022118	T79937	Hs.558528		0.931649	4.15526	14.6327	25.8369		0.932373	0.634033	0.0644531	0.0100098	0.5
Hs.289093.0.A1_3p_x_at	RPL35A	ribosomal protein L35a	RPL35A	chr3q29	3	ENSG00000182899	6165	C9K025 /// F8WB72 /// F8WBS5 /// P18077	180468 /// 612528	NP_000987	NM_000996	AK021571.1	Hs.529631		13.6188	1.99119	7.78005	11.1751		0.00170898	0.303711	0.0375977	0.129639	0.567627
Hs.160380.0.S1_3p_at	RSPH4A	radial spoke head 4 homolog A (Chlamydomonas)	RSPH4A	chr6q22.1	6	ENSG00000111834	345895	B3KTA9 /// F8WDZ6 /// Q5TD94	612647 /// 612649	NP_001010892 /// NP_001155136	NM_001010892 /// NM_001161664	AL132795	Hs.160380		1.91841	7.27848	4.31986	9.75606		0.457764	0.0375977	0.171387	0.0185547	0.303711
g10190711_3p_at	S100A14	S100 calcium binding protein A14	S100A14	chr1q21.3	1	ENSG00000189334	57402	Q9HCY8	607986	NP_065723	NM_020672	NM_020672.1	Hs.288998		1.70149	2.44575	3.08389	2.55967		0.334473	0.129639	0.0561523	0.0222168	0.149658
Hs2.333918.1.S1_3p_at	SCARA5	scavenger receptor class A, member 5 (putative)	SCARA5	chr8p21.1	8	ENSG00000168079	286133	B4DVB2 /// H0YAQ9 /// Q6ZMJ2	611306	NP_776194	NM_173833	BC033153.1	Hs.591833		9.5411	14.3165	7.99359	1.79521		0.19458	0.00585938	0.000732422	0.27417	0.466064
Hs.1501.0.S1_3p_at	SDC2	syndecan 2	SDC2	chr8q22-q23	8	ENSG00000169439	6383	B4DQ56 /// B4DT61 /// B7Z5H2 /// E5RHU3 /// E7ESK6 /// E9PBI9 /// F5H0S6 /// P34741 /// Q6PIS6	142460	NP_002989	NM_002998	AI380298	Hs.1501		1.44831	3.68933	3.61003	3.1865		0.5	0.0461426	0.0952148	0.0302734	0.111572
g4506882_3p_at	SEMG1	semenogelin I	SEMG1	chr20q12-q13.2	20	ENSG00000124233	6406	A0JLP2 /// P04279	182140	NP_002998	NM_003007 /// NM_198139	NM_003007.1	Hs.1968		1.78431	10.0787	4.70032	12.8683		0.525635	0.0375977	0.144531	0.0239258	0.432373
Hs.93788.0.A1_3p_at	SGCD	sarcoglycan, delta (35kDa dystrophin-associated glycoprotein)	SGCD	chr5q33-q34	5	ENSG00000170624	6444	E5RI34 /// Q92629	601287 /// 601411 /// 606685	NP_000328 /// NP_001121681 /// NP_758447	NM_000337 /// NM_001128209 /// NM_172244	AA479286	Hs.387207		4.46829	2.21297	4.84897	0.319577		0.00805664	0.19458	0.0141602	0.5	0.19458
Hs.200313.0.A1_3p_at	SLC19A3	solute carrier family 19, member 3	SLC19A3	chr2q37	2	ENSG00000135917	80704	B2R674 /// B7Z761 /// B8ZZ39 /// B8ZZW1 /// C9IZI1 /// C9J4J5 /// E7EM61 /// F5H2M8 /// Q9BZV2	606152 /// 607483	NP_079519	NM_025243	AI671566	Hs.221597		1.55023	17.8487	25.1918	15.9221		0.99707	0.0561523	0.0185547	0.19458	0.80542
g9966842_3p_at	SLC22A17	solute carrier family 22, member 17	SLC22A17	chr14q11.2	14	ENSG00000092096	51310	H9KVA1 /// Q8WUG5	611461	NP_057693 /// NP_065105	NM_016609 /// NM_020372	NM_020372.1	Hs.373498		2.49678	2.99688	1.98381	2.44222		0.149658	0.0805664	0.0239258	0.00805664	0.149658
Hs.145008.0.A1_3p_at	SLC25A27	solute carrier family 25, member 27	SLC25A27	chr6p12.3	6	ENSG00000153291	9481	B4DHR4 /// B4DZG4 /// F5GWR4 /// H0Y553 /// H0Y5Z3 /// H0Y6U8 /// O95847 /// Q5VTS6 /// Q5VTS8 /// Q5VTS9 /// Q8N518	613725	NP_001190980 /// NP_001190981 /// NP_004268	NM_001204051 /// NM_001204052 /// NM_004277	AW779950	Hs.40510		20.7625	0.152313	3.7463	9.07013		0.00805664	0.424316	0.19458	0.0375977	0.657227
Hs.164073.0.A1_3p_at	SLC26A9	solute carrier family 26, member 9	SLC26A9	chr1q32.1	1	ENSG00000174502	115019	B1AVM8 /// B3KXK1 /// Q7LBE3 /// Q8NAY2	608481	NP_443166 /// NP_599152	NM_001142600 /// NM_052934 /// NM_134325	AI932662	Hs.164073		1.7333	2.73161	2.2553	2.12061		0.00585938	0.129639	0.0375977	0.067627	0.398926
Hs.306422.0.S1_3p_at	SLC39A3	solute carrier family 39 (zinc transporter), member 3	SLC39A3	chr19p13.3	19	ENSG00000141873	29985	B4DYT8 /// F5H385 /// Q9BRY0	612168	NP_653165 /// NP_998733	NM_144564 /// NM_213568	AK002044.1	Hs.515046		16.6058	6.44992	1.10635	5.6035		0.0375977	0.0375977	0.665527	0.334473	0.753906
233123_3p_at	SLC40A1	Solute carrier family 40 (iron-regulated transporter), member 1	SLC40A1	chr2q32	2	---	30061	A8K7Y1 /// E7EQF8 /// E7ES28 /// Q4PNE2 /// Q4PNE3 /// Q4PNE4 /// Q4PNE6 /// Q53FP6 /// Q6FI62 /// Q9NP59 /// Q9NUS1	604653 /// 606069	NP_055400	NM_014585	AU156956	Hs.643005		2.41464	1.06666	3.10438	2.09693		0.0461426	0.27417	0.00585938	0.0805664	0.171387
g10047123_3p_s_at	SLC50A1	solute carrier family 50 (sugar transporter), member 1	SLC50A1	chr1q22	1	ENSG00000169241	55974	Q5SR67 /// Q9BRV3	613683	NP_001116309 /// NP_001116311 /// NP_061333	NM_001122837 /// NM_001122839 /// NM_018845	NM_018845.1	Hs.292154		11.8631	38.8054	0.290723	5.4684		0.0302734	0.000244141	0.773926	0.26709	0.5
g9790232_3p_at	SLCO1B3	solute carrier organic anion transporter family, member 1B3	SLCO1B3	chr12p12	12	ENSG00000111700	28234	B3KP78 /// F5H8K0 /// H0YGD2 /// H0YGG9 /// Q0VGL9 /// Q5JAR4 /// Q6NSD0 /// Q7Z454 /// Q9NPD5	237450 /// 605495	NP_062818	NM_019844	NM_019844.1	Hs.504966		5.33751	5.62977	1.87086	5.8703		0.0302734	0.149658	0.0952148	0.000244141	0.246094
g12232400_3p_s_at	SMYD3	SET and MYND domain containing 3	SMYD3	chr1q44	1	ENSG00000185420	64754	A8MXR1 /// B0QZ88 /// B0QZ99 /// B0QZA0 /// B3KN46 /// F5H5H6 /// Q3B7A0 /// Q9H7B4	608783	NP_001161212 /// NP_073580	NM_001167740 /// NM_022743	NM_022743.1	Hs.567571		1.92496	5.68068	6.23486	4.92683		0.246094	0.0952148	0.0107422	0.0107422	0.601074
g8923211_3p_at	SNRK	SNF related kinase	SNRK	chr3p22.1	3	ENSG00000163788	54861	A8K5P5 /// B4DHM9 /// E7EUC4 /// Q13612 /// Q8N7H9 /// Q9NRH2	612760	NP_001094064 /// NP_060189	NM_001100594 /// NM_017719	NM_017719.1	Hs.476052		1.35489	2.68632	2.48098	4.7302		0.696289	0.00585938	0.0805664	0.0107422	0.111572
219496_3p_at	SOWAHC	sosondowah ankyrin repeat domain family member C	SOWAHC	chr2q13	2	ENSG00000198142	65124	Q53LP3	---	NP_075392	NM_023016	NM_023016.1	Hs.355455		9.27329	2.48635	4.67162	0.861689		0.219482	0.0229492	0.00415039	0.366211	0.5
Hs2.375173.1.S1_3p_s_at	SPATA6L	spermatogenesis associated 6-like	SPATA6L	chr9p24.2	9	ENSG00000106686	55064	B4DX33 /// E7ENB5 /// F8W9P2 /// Q8N4H0 /// Q9NWF6	---	NP_001034484	NM_001039395 /// NM_017985	BC034293.1	Hs.179615		12.4555	1.24305	9.34072	15.4248		0.0302734	0.334473	0.19458	0.0356445	0.828613
Hs.184930.0.S1_3p_at	SPINT3	serine peptidase inhibitor, Kunitz type, 3	SPINT3	chr20q12-q13.1	20	ENSG00000101446	10816	P49223	613941	NP_006643	NM_006652	AW118166	Hs.370724		4.81684	4.24979	3.33096	0.710831		0.0649414	0.0952148	0.0107422	0.212646	0.0805664
Hs.155160.0.A1_3p_at	SRSF8	Serine/arginine-rich splicing factor 8	SRSF8	chr11q22	11	---	10929	Q9BRL6	603269	NP_115285	NM_032102	AW665215	Hs.476680		0.723783	2.55436	2.21939	3.29336		0.556641	0.129639	0.0239258	0.0561523	0.149658
g13278674_3p_a_at	SSNA1	Sjogren syndrome nuclear autoantigen 1	SSNA1	chr9q34.3	9	ENSG00000176101	8636	O43805	610882	NP_003722	NM_003731	BC004118.1	Hs.530314		0.862429	4.82605	4.39278	5.13285		0.432373	0.0561523	0.0239258	0.111572	0.246094
g10337582_3p_s_at	SSX1	synovial sarcoma, X breakpoint 1 /// synovial sarcoma, X breakpoint 2 /// synovial sarcoma, X breakpoint 2B /// synovial sarcoma, X breakpoint 3 /// synovial sarcoma, X breakpoint 4 /// synovial sarcoma, X breakpoint 4B /// synovial sarcoma, X breakpoint 5 /// synovial sarcoma, X breakpoint 7	SSX1 /// SSX2 /// SSX2B /// SSX3 /// SSX4 /// SSX4B /// SSX5 /// SSX7	chrXp11.22 /// chrXp11.23	X	ENSG00000126752 /// ENSG00000157950 /// ENSG00000165583 /// ENSG00000165584 /// ENSG00000187754 /// ENSG00000198946 /// ENSG00000204645 /// ENSG00000241476	10214 /// 280658 /// 548313 /// 6756 /// 6757 /// 6758 /// 6759 /// 727837	A4PIV7 /// A4PIV8 /// A4PIV9 /// A4PIW0 /// A8MYD4 /// O60224 /// O60225 /// Q15532 /// Q16384 /// Q16385 /// Q3SYD4 /// Q5JQ63 /// Q5JQZ4 /// Q7RTT5 /// Q99909 /// Q9NZK4 /// Q9Y444	300192 /// 300325 /// 300326 /// 300327 /// 300542 /// 312820	NP_001030004 /// NP_001035702 /// NP_001157889 /// NP_003138 /// NP_005626 /// NP_005627 /// NP_066294 /// NP_066295 /// NP_775494 /// NP_783629 /// NP_783642 /// NP_783729 /// NP_783856	NM_001034832 /// NM_001040612 /// NM_001164417 /// NM_003147 /// NM_005635 /// NM_005636 /// NM_021014 /// NM_021015 /// NM_173358 /// NM_175698 /// NM_175711 /// NM_175723 /// NM_175729	NM_003147.1	Hs.558402		1.51049	23.8745	33.8779	31.2123		0.932373	0.171387	0.0239258	0.0141602	0.633789
g13518023_3p_a_at	STMN1	stathmin 1	STMN1	chr1p36.11	1	ENSG00000117632	3925	A2A2D0 /// B5BU83 /// P16949 /// Q59G27 /// Q96CE4	151442	NP_001138926 /// NP_005554 /// NP_981944 /// NP_981946	NM_001145454 /// NM_005563 /// NM_152497 /// NM_203399 /// NM_203401	NM_005563.2	Hs.209983		0.157411	2.94326	2.10992	2.55516		0.866211	0.067627	0.0141602	0.0239258	0.246094
Hs.43857.0.S1_3p_at	SULF2	sulfatase 2	SULF2	chr20q12-q13.2	20	ENSG00000196562	55959	B1AMP9 /// G3XAE6 /// H0Y872 /// Q5BKT1 /// Q5JYE2 /// Q6DKK3 /// Q8IWU5	610013	NP_001155313 /// NP_061325 /// NP_940998	NM_001161841 /// NM_018837 /// NM_198596	AL133001.1	Hs.162016		5.02401	3.66206	2.88833	1.52044		0.0375977	0.0239258	0.0805664	0.398926	0.246094
Hs2.312644.1.S1_3p_s_at	SULT1C4	sulfotransferase family, cytosolic, 1C, member 4	SULT1C4	chr2q12.3	2	ENSG00000198075	27233	B4DQD5 /// O75897 /// Q08AS5 /// Q6PD90	608357	NP_006579	NM_006588	NM_006588.2	Hs.312644		4.82207	3.12375	0.220629	5.83638		0.19458	0.0649414	0.753906	0.00195313	0.525391
g13435158_3p_at	SUN1	Sad1 and UNC84 domain containing 1	SUN1	chr7p22.3	7	ENSG00000164828	23353	A4D2Q0 /// A5PL20 /// B4DZF7 /// B4E278 /// C9JJU6 /// C9JK55 /// C9JR15 /// C9JS54 /// C9K051 /// E7EP45 /// E9PDU4 /// E9PF23 /// E9PHI4 /// F8WD13 /// H0Y6N5 /// H0Y742 /// H7C019 /// H7C2K3 /// H7C3X3 /// O94901 /// Q5S4N2	607723	NP_001124437 /// NP_001165415 /// NP_001165416 /// NP_001165417 /// NP_079430	NM_001130965 /// NM_001171944 /// NM_001171945 /// NM_001171946 /// NM_025154	NM_025154.1	Hs.438072		2.70084	6.07433	4.15187	1.37596		0.0356445	0.27417	0.0561523	0.398926	0.35791
Hs.302810.0.S3_3p_at	SYS1	SYS1 Golgi-localized integral membrane protein homolog (S. cerevisiae)	SYS1	chr20q13.12	20	ENSG00000204070	90196	C9JFB3 /// E7ETM6 /// F8WB21 /// Q5QPU8 /// Q8N2H4	612979	NP_001093261 /// NP_001184058 /// NP_291020	NM_001099791 /// NM_001197129 /// NM_033542	N30607	Hs.655055		4.11018	2.37555	2.98018	0.529118		0.0239258	0.219482	0.0375977	0.398926	0.303711
Hs.171723.2.A1_3p_at	TAF9B	TAF9B RNA polymerase II, TATA box binding protein (TBP)-associated factor, 31kDa	TAF9B	chrXq13.1-q21.1	X	ENSG00000187325	51616	B2R6H6 /// Q9HBM6	300754	NP_057059	NM_015975	AL049589	Hs.592248		0.434395	3.13851	2.81815	3.74397		0.828613	0.0461426	0.017334	0.149658	0.390625
Hs.181159.0.S1_3p_at	TEF	thyrotrophic embryonic factor	TEF	chr22q13.2	22	ENSG00000167074	7008	B4DIH3 /// E0ZS57 /// H0Y797 /// Q10587	188595	NP_001138870 /// NP_003207	NM_001145398 /// NM_003216	AA779795	Hs.181159		1.15384	3.79735	4.56349	5.29095		0.0439453	0.0952148	0.111572	0.0107422	0.0805664
g4103170_3p_a_at	TFPI	tissue factor pathway inhibitor (lipoprotein-associated coagulation inhibitor)	TFPI	chr2q32	2	ENSG00000003436	7035	B2R8Y9 /// C9J103 /// C9JBB3 /// C9JKV3 /// C9JP39 /// C9JQ14 /// C9JT76 /// P10646 /// Q59EE5	152310	NP_001027452 /// NP_006278	NM_001032281 /// NM_006287	AF021834.1	Hs.516578		0.188703	4.32168	5.29201	4.25002		0.80542	0.111572	0.0239258	0.0302734	0.27417
Hs.125359.1.S1_3p_at	THY1	Thy-1 cell surface antigen	THY1	chr11q23.3	11	ENSG00000154096	7070	B0YJA4 /// E9PIE1 /// E9PIM6 /// E9PNQ8 /// H0YDI9 /// P04216 /// Q9HBB0	188230	NP_006279	NM_006288	AA218868	Hs.731439		6.07719	1.25998	10.9049	12.2568		0.334473	0.366211	0.0185547	0.0561523	0.601074
Hs2.352627.2.S1_3p_a_at	TMC1	transmembrane channel-like 1	TMC1	chr9q21.12	9	ENSG00000165091	117531	A4FU59 /// A4FUA6 /// A5D8Y1 /// H0YGC1 /// Q3MI88 /// Q8TDI8	600974 /// 606705 /// 606706	NP_619636	NM_138691	AK098607.1	Hs.670211		0.237074	3.01197	6.5352	3.71138		0.688477	0.0444336	0.0363769	0.067627	0.303711
233399_3p_x_at	TMED10P1	Transmembrane emp24-like trafficking protein 10 (yeast) pseudogene 1 /// Zinc finger protein 252	TMED10P1 /// ZNF252	chr8q24.3	8	ENSG00000196922	286101 /// 286102	B4DGQ9 /// B4DK53 /// E9PJQ4 /// E9PMP9 /// E9PMY7 /// F5H2Y0 /// P49755	---	---	NR_002807 /// NR_023392	AU145662	Hs.367856 /// Hs.612464 /// Hs.641757 /// Hs.733658		6.45624	1.3821	2.3074	2.79477		0.0175781	0.111572	0.0561523	0.111572	0.171387
Hs2.172963.2.S1_3p_x_at	TMTC4	transmembrane and tetratricopeptide repeat containing 4	TMTC4	chr13q32.3	13	ENSG00000125247	84899	A8K2T0 /// B7Z666 /// Q5T4D3	---	NP_001073137 /// NP_116202	NM_001079669 /// NM_032813	BC018707.1	Hs.190983		1.75209	2.67057	5.12647	2.38492		0.398926	0.0375977	0.0461426	0.149658	0.171387
Hs2.407382.1.S1_3p_at	TNR	tenascin R (restrictin, janusin)	TNR	chr1q24	1	ENSG00000116147	7143	A1L306 /// B4DIX8 /// H0Y668 /// Q92752	601995	NP_003276	NM_003285	Y13359.1	Hs.659864		1.9861	3.23748	2.23683	2.75499		0.246094	0.0239258	0.000244141	0.171387	0.129639
Hs2.399843.1.S1_3p_x_at	TNRC18	trinucleotide repeat containing 18	TNRC18	chr7p22.1	7	ENSG00000182095	84629	A3KMH2 /// A8MTZ4 /// B9EIL0 /// O15417 /// Q6YL37	---	NP_001073964	NM_001013722 /// NM_001080495	BC036932.1	Hs.740442		5.22044	2.98614	1.03891	4.38293		0.0107422	0.111572	0.171387	0.0107422	0.398926
Hs.25413.1.S1_3p_a_at	TOLLIP	toll interacting protein	TOLLIP	chr11p15.5	11	ENSG00000078902	54472	B3KR28 /// B3KXC6 /// E7EN89 /// E9PNS3 /// E9PP67 /// E9PQ25 /// F2Z2Y8 /// H0Y3H1 /// Q59FB9 /// Q6FIE9 /// Q8N8J5 /// Q9H0E2	606277	NP_061882	NM_019009	AK022871.1	Hs.368527		25.9468	1.51445	5.47022	10.5679		0.0461426	0.665527	0.124756	0.0537109	0.432373
g5032194_3p_at	TRAIP	TRAF interacting protein	TRAIP	chr3p21.31	3	ENSG00000183763	10293	A4UCT7 /// A8K807 /// B4DIU1 /// B5BU84 /// B5BUL3 /// E7EN91 /// E7ETV1 /// E7EVC4 /// E7EW89 /// Q9BWF2	605958	NP_005870	NM_005879	NM_005879.1	Hs.517972		0.498377	2.29097	2.57809	4.05473		0.424072	0.111572	0.0461426	0.0375977	0.219482
Hs.6705.1.S1_3p_s_at	TRAK1	trafficking protein, kinesin binding 1	TRAK1	chr3p22.1	3	ENSG00000182606	22906	B7Z218 /// B7Z347 /// B7Z3G5 /// B7ZAE5 /// C9JC32 /// E9PDS2 /// F8WDH2 /// H7C3T3 /// Q659B5 /// Q9UPV9	608112	NP_001036111 /// NP_001252537 /// NP_001252538 /// NP_001252539 /// NP_055780	NM_001042646 /// NM_001265608 /// NM_001265609 /// NM_001265610 /// NM_014965	AK000754.1	Hs.535711		1.49799	2.46747	4.68784	2.33463		0.0952148	0.0239258	0.0141602	0.111572	0.0952148
g4096653_3p_s_at	TRIM15	tripartite motif containing 15	TRIM15	chr6p21.3	6	ENSG00000137384 /// ENSG00000204610 /// ENSG00000224145 /// ENSG00000227147 /// ENSG00000233599 /// ENSG00000235259 /// ENSG00000235905 /// ENSG00000235960	89870	A6NL11 /// A6NN45 /// A8K2L5 /// C9JNV4 /// H0Y5R0 /// Q5SRL0 /// Q9C019	---	NP_150232	NM_033229 /// NM_052812	U34249.1	Hs.591789		1.16688	15.3013	21.1177	10.4477		0.845215	0.0185547	0.0915527	0.0280762	0.366211
g13477118_3p_at	TRIM51	tripartite motif-containing 51 /// tripartite motif-containing 51G, pseudogene	TRIM51 /// TRIM51GP	chr11p11.12 /// chr11q11	11	ENSG00000124900	120824 /// 84767	Q9BSJ1	---	NP_001193554 /// NP_116070	NM_001206625 /// NM_032681	BC005014.1	Hs.740241		0.262553	6.69762	6.34702	8.00587		0.822998	0.067627	0.0461426	0.0561523	0.219482
Hs.192985.0.S1_3p_at	TTC9B	tetratricopeptide repeat domain 9B	TTC9B	chr19q13.2	19	ENSG00000174521	148014	Q8N6N2	---	NP_689692	NM_152479	BF530849	Hs.631572		1.63441	2.11769	2.6211	2.15957		0.0375977	0.067627	0.0561523	0.246094	0.149658
Hs.229885.0.A1_3p_at	TTN	TTN antisense RNA 1 (non-protein coding)	TTN-AS1	chr2q31	2	ENSG00000237298	100506866	---	---	---	NR_038271 /// NR_038272	AU127120	Hs.710694		4.09186	9.39491	6.11532	1.0288		0.171387	0.0302734	0.0185547	0.5	0.366211
g4759281_3p_at	UBE2L6	ubiquitin-conjugating enzyme E2L 6	UBE2L6	chr11q12	11	ENSG00000156587	9246	E9PKW8 /// E9PQT7 /// O14933	603890	NP_004214 /// NP_937826	NM_004223 /// NM_198183	NM_004223.1	Hs.425777		7.6281	1.41268	3.89438	4.1371		0.0375977	0.111084	0.129639	0.0561523	0.45752
Hs.284233.0.S2_3p_x_at	UBE2Q1	ubiquitin-conjugating enzyme E2Q family member 1	UBE2Q1	chr1q21.3	1	ENSG00000160714	55585	A7MAV4 /// Q29SN7 /// Q7Z7E8	---	NP_060052	NM_017582	AW779859	Hs.607928		0.088527	2.6296	2.36732	2.42647		0.696289	0.0805664	0.0561523	0.0375977	0.067627
g12652938_3p_a_at	USP47	ubiquitin specific peptidase 47	USP47	chr11p15.3	11	ENSG00000170242	55031	A0PJ80 /// B3KRV9 /// E9PM46 /// E9PQC0 /// F5H2J6 /// F5H2L6 /// Q96K76 /// Q9H3L7	614460	NP_060414	NM_017944	BC000226.1	Hs.577256		0.925196	2.69409	2.58636	2.62491		0.334473	0.171387	0.0141602	0.0302734	0.129639
Hs.84520.0.S2_3p_at	YAP1	Yes-associated protein 1	YAP1	chr11q13	11	ENSG00000137693	10413	B4DTY1 /// B4E2Y3 /// B7ZA01 /// E3WEB5 /// E3WEB6 /// E9PRV2 /// F5GWC5 /// F5H202 /// H0YCI3 /// P46937 /// Q86T74	606608	NP_001123617 /// NP_001181973 /// NP_001181974 /// NP_006097	NM_001130145 /// NM_001195044 /// NM_001195045 /// NM_006106	BF247906	Hs.503692		8.8354	8.39681	1.49524	7.2309		0.0461426	0.0771484	0.303711	0.0239258	0.219482
Hs2.134873.1.S1_3p_s_at	ZCCHC5	zinc finger, CCHC domain containing 5	ZCCHC5	chrXq21.1	X	ENSG00000179300	203430	Q8N8U3	---	NP_689907	NM_152694	NM_152694.1	Hs.134873		25.5973	16.0876	8.9439	0.262722		0.0217285	0.171387	0.0356445	0.865967	0.334473
Hs.99093.1.S1_3p_a_at	ZNF428	zinc finger protein 428	ZNF428	chr19q13.31	19	ENSG00000131116	126299	F8WF88 /// Q96B54	---	NP_872304	NM_182498	BE045982	Hs.99093		1.86449	2.86136	3.47749	2.68906		0.303711	0.0239258	0.0561523	0.19458	0.111572
Hs.293798.0.S2_3p_at	ZNF436	zinc finger protein 436	ZNF436	chr1p36	1	ENSG00000125945	80818	Q5TEG9 /// Q8NAP0 /// Q9C0F3	611703	NP_001070663 /// NP_085137	NM_001077195 /// NM_030634	AB051497.1	Hs.293798		1.11318	10.6419	5.9261	2.81327		0.625732	0.0461426	0.0239258	0.366211	0.665527
g13376239_3p_at	ZNF671	zinc finger protein 671	ZNF671	chr19q13.43	19	ENSG00000083814	79891	B7Z1N1 /// C9J3V7 /// Q8TAW3	---	NP_079109	NM_024833	NM_024833.1	Hs.180402		4.31721	2.86793	2.33392	0.953588		0.0285645	0.171387	0.00976562	0.27417	0.129639
Hs.34348.1.S1_3p_at	ZNF827	zinc finger protein 827	ZNF827	chr4q31.22	4	ENSG00000151612	152485	B3KPL9 /// B3KSR1 /// Q17R98	---	NP_849157	NM_178835	R34396	Hs.133916		0.925891	11.6334	10.7924	11.4586		0.80542	0.0439453	0.303711	0.0461426	0.828613
Hs2.381291.1.S1_3p_at	ZNF92	zinc finger protein 92	ZNF92	chr7q11.21	7	ENSG00000146757	168374	C9IZS8 /// Q03936	603974	NP_009070 /// NP_689839	NM_007139 /// NM_152626	M61872.1	Hs.9521		1.5561	2.21874	2.38269	4.26351		0.219482	0.0805664	0.000244141	0.00756836	0.19458
Hs.272014.0.A1_3p_at	ZSCAN18	zinc finger and SCAN domain containing 18	ZSCAN18	chr19q13.43	19	---	65982	B4DK67 /// E9PBI0 /// Q69Z04 /// Q6ZMK6 /// Q8TBC5 /// Q8WWG4	---	NP_001139014 /// NP_001139015 /// NP_001139016 /// NP_076415	NM_001145542 /// NM_001145543 /// NM_001145544 /// NM_023926 /// NR_027135	AI375002	Hs.235390		2.32593	3.07212	1.75143	2.29066		0.0561523	0.0561523	0.246094	0.246094	0.432373
Hs.75725.2.A1_3p_at	ZXDC	ZXD family zinc finger C	ZXDC	chr3q21.3	3	---	79364	C5J0H9 /// H0YAA9 /// Q2QGD7 /// Q597H2 /// Q6DKI8 /// Q9H891	---	NP_001035743 /// NP_079388	NM_001040653 /// NM_025112	AW194655	Hs.440049		4.66329	3.54899	2.20346	1.67608		0.165527	0.0356445	0.00415039	0.303711	0.27417
Hs.79844.3.S1_3p_a_at	2013-09-10	septin 10	2013-09-10	chr2q13	2	ENSG00000186522	151011	A8K7M3 /// B5ME97 /// B7Z277 /// B7Z371 /// E9PBL4 /// Q59H84 /// Q9H9P7 /// Q9NSH2 /// Q9P0V9 /// Q9Y3S8	611737	NP_653311 /// NP_848699	NM_144710 /// NM_178584 /// NR_047585	BF981643	Hs.469615		1.61209	1.16968	2.02004	2.09149		0.129639	0.27417	0.0012207	0.0439453	0.246094
g4826957_3p_a_at	ABCD4	ATP-binding cassette, sub-family D (ALD), member 4	ABCD4	chr14q24.3	14	ENSG00000119688	5826	A8K5L7 /// B7Z4V6 /// E9PI46 /// E9PPB6 /// F8W7M4 /// G3V3W1 /// G3V4U7 /// H0YCY9 /// H0YJ78 /// H0YJ82 /// H0YJL8 /// H0YJX8 /// O14678 /// Q86TW9	603214	NP_005041	NM_005050 /// NM_020324 /// NM_020325 /// NM_020326 /// NR_003256	NM_005050.1	Hs.94395		0.562421	4.32025	1.49168	3.2903		0.665527	0.0239258	0.129639	0.00537109	0.219482
Hs.232076.1.S1_3p_x_at	AKAP11	A kinase (PRKA) anchor protein 11	AKAP11	chr13q14.11	13	---	11215	Q6AI61 /// Q9UKA4	604696	NP_057332	NM_016248 /// NM_144490	AK002166.1	Hs.105105		3.09467	4.79916	1.0854	1.68782		0.0375977	0.0561523	0.171387	0.111572	0.149658
Hs2.250469.3.S1_3p_s_at	AKR1E2	aldo-keto reductase family 1, member E2	AKR1E2	chr10p15.1	10	ENSG00000165568	83592	B7Z7K2 /// E9PK93 /// E9PN98 /// G3V1C1 /// H0YCI2 /// H0YDE8 /// Q96JD6	---	NP_001035267	NM_001040177 /// NM_031436	AB040820.1	Hs.657944		8.44014	5.40828	0.309699	0.323565		0.0561523	0.0561523	0.80542	0.77417	0.633789
g9966844_3p_a_at	ANO2	anoctamin 2	ANO2	chr12p13.3	12	ENSG00000047617	57101	F1T0L7 /// F5GXT3 /// Q69YW4 /// Q9NQ90	610109	NP_065106	NM_020373	NM_020373.1	Hs.148970		0.153191	1.46723	2.21986	2.7444		0.91626	0.067627	0.000732422	0.0375977	0.171387
g7662063_3p_at	ARHGEF17	Rho guanine nucleotide exchange factor (GEF) 17	ARHGEF17	chr11q13.4	11	ENSG00000110237	9828	H0YFZ8 /// Q96PE2	---	NP_055601	NM_014786	NM_014786.1	Hs.533719		0.6378	2.3729	2.39429	1.94389		0.633789	0.0107422	0.0141602	0.149658	0.246094
Hs.69705.0.A1_3p_at	ARMCX4	armadillo repeat containing, X-linked 4	ARMCX4	chrXq22.1	X	ENSG00000196440	100131755	D6RBS8 /// F8W8Y7 /// Q5H9R4	---	NP_001243084	NM_001256155 /// NM_152583 /// NR_028407 /// NR_045861 /// NR_045862 /// NR_045863 /// NR_045864	AW519141	Hs.729062		5.65065	2.42462	0.214719	0.612024		0.0461426	0.017334	0.303711	0.32666	0.19458
Hs.21051.0.S1_3p_at	ATG16L2	autophagy related 16-like 2 (S. cerevisiae)	ATG16L2	chr11q13.4	11	ENSG00000168010	89849	B4E090 /// F5GWM4 /// F5GWZ9 /// F5H7B6 /// H0YF72 /// H0YFC3 /// H0YFG0 /// H0YFZ7 /// H0YG45 /// H0YG67 /// H0YGE3 /// H0YGJ8 /// Q2VPK0 /// Q8NAA4 /// Q9H7Q5	---	NP_203746	NM_033388	AK024423.1	Hs.653186		0.669427	1.33161	2.12786	2.18362		0.171387	0.0461426	0.067627	0.0239258	0.0805664
Hs2.284284.1.S1_3p_s_at	B3GALT6	UDP-Gal:betaGal beta 1,3-galactosyltransferase polypeptide 6	B3GALT6	chr1p36.33	1	ENSG00000176022	126792	Q499Z2 /// Q96L58	---	NP_542172	NM_080605	N95564	Hs.284284		2.92653	1.64428	1.35452	3.25243		0.19458	0.149658	0.0185547	0.0302734	0.149658
Hs.132955.0.S2_3p_at	BNIP3L	BCL2/adenovirus E1B 19kDa interacting protein 3-like	BNIP3L	chr8p21	8	ENSG00000104765	665	B0AZS9 /// B4DTN1 /// B4DUN8 /// O60238 /// Q6IBV1 /// Q86UW0 /// Q9H3K3	605368	NP_004322	NM_004331	AL132665.1	Hs.131226		5.42186	3.8267	0.239157	1.88744		0.0375977	0.0375977	0.296631	0.0805664	0.171387
Hs2.406729.1.S1_3p_at	C12orf55	chromosome 12 open reading frame 55 /// chromosome 12 open reading frame 63	C12orf55 /// C12orf63	chr12q23.1	12	ENSG00000188596	144535 /// 374467	E9PJL5 /// G3V4Y4 /// H0YIB5 /// I3L078 /// Q6ZTY8 /// Q96N23	---	XP_001715142 /// XP_001718035 /// XP_003118990 /// XP_003403698	NM_198520 /// XM_001715090 /// XM_001717983 /// XM_003118942 /// XM_003403650	AK056076.1	Hs.535389		0.88889	2.80597	3.43688	1.44485		0.601074	0.0649414	0.0239258	0.19458	0.296143
Hs.165484.0.A1_3p_at	C22orf43	chromosome 22 open reading frame 43	C22orf43	chr22q11.2	22	ENSG00000189269	51233	Q6PGQ1	---	NP_057533	NM_016449	AA857437	Hs.517466		2.8816	1.93065	0.852086	2.32363		0.246094	0.0185547	0.303711	0.0302734	0.0952148
Hs.126909.0.A1_3p_at	C2CD4B	C2 calcium-dependent domain containing 4B	C2CD4B	chr15q22.2	15	---	388125	---	610344	NP_001007596	NM_001007595	BE672687	Hs.144372		2.31299	2.4114	1.72152	1.47768		0.0649414	0.0239258	0.149658	0.0952148	0.171387
Hs.7133.0.S1_3p_at	C9orf142	chromosome 9 open reading frame 142	C9orf142	chr9q34.3	9	ENSG00000148362	286257	Q9BUH6	---	NP_899064	NM_183241	AI582287	Hs.409582		2.6159	1.65846	1.63209	2.81912		0.111572	0.0952148	0.0561523	0.0561523	0.27417
Hs.17901.0.S1_3p_at	CABLES1	Cdk5 and Abl enzyme substrate 1	CABLES1	chr18q11.2	18	ENSG00000134508	91768	A7K6Y5 /// B4DK60 /// B4E3V5 /// Q8TDN4	609194	NP_001094089 /// NP_001243367 /// NP_612384	NM_001100619 /// NM_001256438 /// NM_138375 /// NR_023359	AI889160	Hs.11108		2.66484	1.06173	2.3745	1.14345		0.0461426	0.334473	0.0952148	0.0302734	0.19458
Hs.311548.0.S1_3p_at	CABP7	calcium binding protein 7	CABP7	chr22q12.2	22	ENSG00000100314	164633	Q86V35	---	NP_872333	NM_182527	AI989906	Hs.643608		0.0521599	3.2856	1.39945	3.17219		0.5	0.0805664	0.0375977	0.0107422	0.303711
Hs.128783.0.A1_3p_at	CALD1	Caldesmon 1	CALD1	chr7q33	7	---	800	B4DPW5 /// B4E3I0 /// B7Z6G4 /// C9J813 /// C9JE79 /// C9JEK3 /// E7EUR9 /// E7EX44 /// E9PGZ1 /// F5H1Z9 /// F8WE61 /// Q05682 /// Q05DR4 /// Q5HY93 /// Q6P707 /// Q6PJM5 /// Q7Z2Y9 /// Q8NI76	114213	NP_004333 /// NP_149129 /// NP_149130 /// NP_149131 /// NP_149347	NM_004342 /// NM_033138 /// NM_033139 /// NM_033140 /// NM_033157	BF063186	Hs.490203		0.236085	3.05017	1.79972	2.55253		0.657471	0.0461426	0.0302734	0.171387	0.334473
4854074C_3p_s_at	CC2D1A	coiled-coil and C2 domain containing 1A	CC2D1A	chr19p13.12	19	ENSG00000132024	54862	C9J1T8 /// E9PGJ9 /// H0Y3I1 /// Q24K25 /// Q6P1N0	608443 /// 610055	NP_060191	NM_017721	---	Hs.269592		1.14343	1.69403	4.33039	3.41463		0.219482	0.0356445	0.0302734	0.067627	0.149658
221171_3p_at	CCDC30	coiled-coil domain containing 30	CCDC30	chr1p34.2	1	ENSG00000186409	728621	B4DXQ2 /// D6RB86 /// D6RFH8 /// Q5VVM6 /// Q9H7F6	---	NP_001074319	NM_001080850	NM_025030.1	Hs.729640		1.86561	2.37678	1.36866	2.28509		0.144531	0.0561523	0.0649414	0.111572	0.171387
g13325117_3p_a_at	CD44	CD44 molecule (Indian blood group)	CD44	chr11p13	11	ENSG00000026508	960	A8K309 /// B4DN59 /// B4E2X0 /// E7EPC6 /// H0YD13 /// H0YE40 /// O95659 /// P16070 /// Q86UZ1 /// Q99900	107269 /// 609027	NP_000601 /// NP_001001389 /// NP_001001390 /// NP_001001391 /// NP_001001392 /// NP_001189484 /// NP_001189485 /// NP_001189486	NM_000610 /// NM_001001389 /// NM_001001390 /// NM_001001391 /// NM_001001392 /// NM_001202555 /// NM_001202556 /// NM_001202557	BC004372.1	Hs.502328		3.83114	0.998466	2.2015	1.15769		0.0561523	0.466064	0.0185547	0.219482	0.246094
g4323349_3p_x_at	CDC42EP4	CDC42 effector protein (Rho GTPase binding) 4	CDC42EP4	chr17q24-q25	17	ENSG00000179604	23580	B2R6D8 /// B3KUS7 /// Q9H3Q1	605468	NP_036253	NM_012121	AF099664.1	Hs.3903		1.76946	1.60544	4.00312	3.05555		0.19458	0.0805664	0.0561523	0.0561523	0.334473
g4506138_3p_at	CHMP1A	charged multivesicular body protein 1A	CHMP1A	chr16q24.3	16	ENSG00000131165	5119	A6NG32 /// B4DXN3 /// F5H875 /// F8VUA2 /// F8VVT7 /// Q9HD42	164010	NP_001076783 /// NP_002759	NM_001083314 /// NM_002768 /// NR_046418	NM_002768.1	Hs.589427		5.06875	1.24574	1.63772	2.60916		0.0561523	0.246094	0.0805664	0.0141602	0.27417
Hs2.382018.1.A1_3p_at	CHRNA10	Cholinergic receptor, nicotinic, alpha 10 (neuronal)	CHRNA10	chr11p15.5	11	---	57053	C4IXS7 /// E9PNT7 /// E9PNX2 /// Q9GZZ6	606372	NP_065135	NM_020402	BF516446	Hs.732806		0.424455	0.612535	2.55441	2.53042		0.625732	0.0239258	0.067627	0.0141602	0.432373
g8393146_3p_at	CLIC5	chloride intracellular channel 5	CLIC5	chr6p12.3	6	ENSG00000112782	53405	B2RAZ0 /// Q49AE1 /// Q53G01 /// Q7Z2R8 /// Q8N675 /// Q8NBY3 /// Q9NZA1	607293	NP_001107558 /// NP_001242952 /// NP_058625	NM_001114086 /// NM_001256023 /// NM_016929 /// NR_045672 /// NR_045673 /// NR_045674	NM_016929.1	Hs.485489		3.98928	4.79825	1.87573	1.76952		0.0805664	0.0185547	0.0805664	0.0302734	0.239258
Hs.106552.1.S1_3p_s_at	CNTNAP2	contactin associated protein-like 2	CNTNAP2	chr7q35	7	ENSG00000174469	26047	B2RCH4 /// B7Z1Y6 /// B7Z3Z3 /// H0Y4J0 /// Q9UHC6	604569 /// 610042 /// 612100	NP_054860	NM_014141	AC005378	Hs.655684		1.13938	3.2025	2.07529	1.31217		0.567627	0.0375977	0.334473	0.0302734	0.219482
Hs.113205.1.S1_3p_at	COX4I1	cytochrome c oxidase subunit IV isoform 1	COX4I1	chr16q24.1	16	ENSG00000131143	1327	H3BN72 /// H3BNV9 /// P13073 /// Q86WV2	123864	NP_001852	NM_001861	AW337510	Hs.433419		0.586217	3.73932	1.96553	2.38502		0.432373	0.111572	0.0561523	0.0461426	0.0952148
Hs2.438760.1.A1_3p_x_at	CSNK1A1	Casein kinase 1, alpha 1	CSNK1A1	chr5q32	5	ENSG00000230551	1452	D6REM4 /// D6RGE5 /// E5RG27 /// E7ETM0 /// H0Y9X2 /// P48729 /// Q71TU5 /// Q8WXF2	600505	NP_001020276 /// NP_001883	NM_001025105 /// NM_001892	BQ025347	Hs.529862 /// Hs.610778 /// Hs.626239 /// Hs.712879		1.48241	0.691719	5.12943	3.53792		0.432373	0.19458	0.0375977	0.0302734	0.111572
g7662111_3p_a_at	CTIF	CBP80/20-dependent translation initiation factor	CTIF	chr18q21.1	18	ENSG00000134030	9811	O43310	613178	NP_001135869 /// NP_055587	NM_001142397 /// NM_014772	NM_014772.1	Hs.145230		0.894124	3.42072	2.02593	1.28916		0.0461426	0.0561523	0.129639	0.27417	0.0952148
g12654754_3p_at	CXorf26	chromosome X open reading frame 26	CXorf26	chrXq13.3	X	ENSG00000102390	51260	A6NDF3 /// Q9BVG4	---	NP_057584	NM_016500	BC001220.1	Hs.370100		0.191506	2.38087	2.02348	1.52292		0.828613	0.0439453	0.067627	0.0561523	0.0952148
g13699814_3p_at	CYP2B6	cytochrome P450, family 2, subfamily B, polypeptide 6	CYP2B6	chr19q13.2	19	---	1555	B4DWP3 /// P20813 /// Q6NWU1 /// Q6NWU2	123930 /// 614546	NP_000758	NM_000767	NM_000767.2	Hs.1360		0.132944	2.50427	1.0541	2.35214		0.601074	0.0141602	0.067627	0.0107422	0.0805664
g4758123_3p_at	DBN1	drebrin 1	DBN1	chr5q35.3	5	ENSG00000113758	1627	A8MV58 /// B3KSQ7 /// B7Z2Z0 /// Q16643	126660	NP_004386 /// NP_543157	NM_004395 /// NM_080881	NM_004395.1	Hs.130316		0.200251	0.551882	7.51373	9.62307		0.71875	0.696289	0.0185547	0.0302734	0.303711
g5031658_3p_s_at	DDX39A	DEAD (Asp-Glu-Ala-Asp) box polypeptide 39A	DDX39A	chr19p13.12	19	ENSG00000123136	10212	B1Q2N1 /// B4DX78 /// O00148 /// Q69YT6 /// Q8N5M0	---	NP_005795	NM_001204057 /// NM_005804 /// NM_138998 /// NR_038336 /// NR_046366	NM_005804.1	Hs.311609		1.70406	1.43267	2.26234	2.5394		0.466064	0.111572	0.0461426	0.00805664	0.19458
g12225241_3p_x_at	DGCR8	DiGeorge syndrome critical region gene 8 /// microRNA 1306	DGCR8 /// MIR1306	chr22q11.2	22	ENSG00000128191	100302197 /// 54487	C9JSD5 /// Q53GY5 /// Q8WYQ5	609030	NP_001177255 /// NP_073557	NM_001190326 /// NM_022720 /// NR_031706	NM_022720.1	Hs.643452		1.57138	1.39925	2.47272	2.61695		0.171387	0.111572	0.0375977	0.0141602	0.0952148
Hs2.314096.1.S1_3p_x_at	DIAPH1	diaphanous homolog 1 (Drosophila)	DIAPH1	chr5q31	5	ENSG00000131504	1729	A0RZB7 /// A0RZB8 /// B4DVR3 /// B4E2I7 /// B9ZVX0 /// E5RJ79 /// E7EMV0 /// E7ERW8 /// E7ET75 /// E9PEZ2 /// E9PEZ3 /// E9PHQ0 /// F5H2N3 /// H7C2W8 /// H9KV28 /// O60610 /// Q17RN4 /// Q6URC4 /// Q6UUU0 /// Q7KZJ7 /// Q96IL1	124900 /// 602121	NP_001073280 /// NP_005210	NM_001079812 /// NM_005219	AL832054.1	Hs.529451		1.13805	0.819665	2.05814	3.1436		0.149658	0.111572	0.0012207	0.0175781	0.19458
Hs.76252.1.S1_3p_a_at	EDNRA	endothelin receptor type A	EDNRA	chr4q31.22	4	ENSG00000151617	1909	B4E2V6 /// B7Z9G6 /// C9JMZ7 /// E7ER36 /// P25101	131243 /// 157300	NP_001159527 /// NP_001243212 /// NP_001948	NM_001166055 /// NM_001256283 /// NM_001957 /// NR_028596 /// NR_045958	S81545.1	Hs.183713		4.44458	0.54134	3.5619	0.313119		0.0561523	0.601074	0.0239258	0.334473	0.366211
g13376274_3p_at	EIF2C3	eukaryotic translation initiation factor 2C, 3	EIF2C3	chr1p34	1	ENSG00000126070	192669	A8KA05 /// B4DY67 /// B4E1P5 /// Q5TA56 /// Q6NXU1 /// Q96JZ0 /// Q9H9G7	607355	NP_079128 /// NP_803171	NM_024852 /// NM_177422	NM_024852.1	Hs.657659		2.10264	3.07309	0.270765	1.71289		0.0375977	0.0185547	0.780518	0.366211	0.246094
Hs.278712.0.S3_3p_at	EIF4EBP2	eukaryotic translation initiation factor 4E binding protein 2	EIF4EBP2	chr10q21-q22	10	ENSG00000148730	1979	B2R9B9 /// Q13542 /// Q6FG68	602224	NP_004087	NM_004096	AW500473	Hs.621200		2.03679	0.980326	2.47607	0.638176		0.00585938	0.334473	0.0561523	0.466064	0.149658
g12654424_3p_s_at	EPN3	epsin 3	EPN3	chr17q21.33	17	ENSG00000049283	55040	A4QMU9 /// B4DIQ9 /// B4DK18 /// B4DUG9 /// D6R907 /// D6RBA4 /// D6RBI9 /// D6RBR6 /// D6REL6 /// D6RF39 /// D6RFG3 /// E7EQK8 /// F6QWW5 /// Q9H201	607264	NP_060427	NM_017957	BC001038.1	Hs.670090		0.153483	3.95307	1.99968	2.27349		0.828613	0.0185547	0.0375977	0.111572	0.149658
g8922630_3p_at	EXD2	exonuclease 3'-5' domain containing 2	EXD2	chr14q24.1	14	ENSG00000081177	55218	A8K948 /// B3KP95 /// B4DIH6 /// C9JLF4 /// G5E947 /// Q6AWB6 /// Q86TX3 /// Q9NVH0	---	NP_001180289 /// NP_001180290 /// NP_001180291 /// NP_001180292 /// NP_060669	NM_001193360 /// NM_001193361 /// NM_001193362 /// NM_001193363 /// NM_018199 /// NR_034164 /// NR_034165	NM_018199.1	Hs.533878		0.790857	1.16365	2.37556	2.67977		0.665527	0.0952148	0.0461426	0.0375977	0.106934
Hs.33020.0.A1_3p_a_at	FAM104B	family with sequence similarity 104, member B /// family with sequence similarity 104, member B pseudogene	FAM104B /// LOC100287188	chrXp11.21	X	ENSG00000182518	100287188 /// 90736	B4DSV6 /// D6R9S5 /// D6RDJ5 /// E9PH40 /// Q5XKR9	---	NP_001160171 /// NP_001160172 /// NP_001160173 /// NP_001160174 /// NP_001160175 /// NP_001160176 /// NP_612371 /// XP_003119152 /// XP_003120216	NM_001166699 /// NM_001166700 /// NM_001166701 /// NM_001166702 /// NM_001166703 /// NM_001166704 /// NM_138362 /// NR_030722 /// XM_003119104 /// XM_003120168	BG500573	Hs.415414		0.871654	2.1875	1.56643	3.95598		0.334473	0.129639	0.0141602	0.0239258	0.067627
Hs.126043.0.A1_3p_at	FAM165B	family with sequence similarity 165, member B	FAM165B	chr21q22.12	21	ENSG00000205670	54065	P58511 /// Q8TCY0	---	NP_478062	NM_058182	AA148789	Hs.656195		2.24217	1.21988	2.68005	1.74392		0.067627	0.0461426	0.0141602	0.111572	0.149658
212370_3p_x_at	FAM21A	family with sequence similarity 21, member A /// family with sequence similarity 21, member B /// family with sequence similarity 21, member C	FAM21A /// FAM21B /// FAM21C	chr10q11.1 /// chr10q11.22 /// chr10q11.23	10	ENSG00000099290 /// ENSG00000152726	253725 /// 387680 /// 55747	A6NLG0 /// A8K5W5 /// B3KMC4 /// B4DF48 /// B4DHJ2 /// B4DPK9 /// B4DZQ6 /// B4E255 /// B7ZME8 /// B9EK53 /// E7ESD2 /// F5GY39 /// F5H046 /// F5H0J6 /// F5H871 /// F8W7U3 /// I3L0C9 /// I3L0H6 /// Q5SNT6 /// Q5SNT8 /// Q641Q2 /// Q6P0Q7 /// Q9NVB8 /// Q9Y4E1 /// Q9Y4N4	613631	NP_001005751 /// NP_001162577 /// NP_001162578 /// NP_056077 /// NP_060702	NM_001005751 /// NM_001169106 /// NM_001169107 /// NM_015262 /// NM_018232	AL080183.1	Hs.449662		3.42728	2.85264	0.3119	0.485008		0.0461426	0.0224609	0.27417	0.246094	0.149658
Hs2.424388.1.A1_3p_at	FN1	fibronectin 1	FN1	chr2q34	2	ENSG00000115414	2335	A6YID2 /// A6YID3 /// A6YID4 /// A6YID5 /// A6YID6 /// A6YID7 /// B4DN21 /// B4DTH2 /// B4DTK1 /// B4DU16 /// B7ZLE5 /// B7ZLF0 /// E7ERA1 /// E9PE77 /// E9PG29 /// F8W7G7 /// H0Y4K8 /// H0Y7Z1 /// O95608 /// O95617 /// P02751 /// Q14328 /// Q564H7 /// Q59G22 /// Q5CZ99 /// Q68CX6 /// Q6MZF4 /// Q6MZM7 /// Q6N084 /// Q6PJE5 /// Q6STG2 /// Q7L553 /// Q7Z391 /// Q9H382 /// Q9UQS6	135600 /// 601894 /// 614101	NP_002017 /// NP_473375 /// NP_997639 /// NP_997641 /// NP_997643 /// NP_997647	NM_002026 /// NM_054034 /// NM_212474 /// NM_212475 /// NM_212476 /// NM_212478 /// NM_212482	W73431	Hs.203717		5.20723	0.289755	3.1793	1.68207		0.0185547	0.780518	0.0375977	0.149658	0.165771
Hs.1915.2.S1_3p_a_at	FOLH1	folate hydrolase (prostate-specific membrane antigen) 1 /// folate hydrolase 1B	FOLH1 /// FOLH1B	chr11p11.2 /// chr11q14.3	11	ENSG00000086205 /// ENSG00000134612	219595 /// 2346	A4UU13 /// B7Z312 /// B7Z6L3 /// E9PI29 /// E9PKM3 /// E9PLV0 /// E9PMK6 /// Q04609 /// Q2VPJ0 /// Q3C1U5 /// Q9HBA9	600934 /// 609020	NP_001014986 /// NP_001180400 /// NP_001180401 /// NP_001180402 /// NP_004467 /// NP_710163	NM_001014986 /// NM_001193471 /// NM_001193472 /// NM_001193473 /// NM_004476 /// NM_153696	AF254357.1	Hs.645352		0.066264	2.32913	1.91753	2.00763		0.870361	0.0461426	0.0185547	0.0805664	0.219482
g11078563_3p_s_at	FOLH1	folate hydrolase (prostate-specific membrane antigen) 1 /// folate hydrolase 1B	FOLH1 /// FOLH1B	chr11p11.2 /// chr11q14.3	11	ENSG00000086205 /// ENSG00000134612	219595 /// 2346	A4UU13 /// B7Z312 /// B7Z6L3 /// E9PI29 /// E9PKM3 /// E9PLV0 /// E9PMK6 /// Q04609 /// Q2VPJ0 /// Q3C1U5 /// Q9HBA9	600934 /// 609020	NP_001014986 /// NP_001180400 /// NP_001180401 /// NP_001180402 /// NP_004467 /// NP_710163	NM_001014986 /// NM_001193471 /// NM_001193472 /// NM_001193473 /// NM_004476 /// NM_153696	AF261715.1	Hs.645352		2.15522	1.83005	1.74771	2.31221		0.111572	0.188477	0.0461426	0.0354004	0.129639
Hs.167154.0.A1_3p_at	FOXK2	forkhead box K2	FOXK2	chr17q25	17	ENSG00000141568	3607	E9PM37 /// E9PPI7 /// F5H5V5 /// I3L4U8 /// Q01167	147685	NP_004505	NM_004514 /// NM_181430 /// NM_181431	AV763408	Hs.591140		3.34837	0.965601	5.21267	1.47522		0.00292969	0.219482	0.00805664	0.0771484	0.149658
g7242221_3p_s_at	FST	follistatin	FST	chr5q11.2	5	ENSG00000134363	10468	E9PC48 /// H0YA75 /// H0YAF9 /// P19883 /// Q6FHE1	136470 /// 184700	NP_006341 /// NP_037541	NM_006350 /// NM_013409	NM_013409.1	Hs.9914		3.55368	1.36097	4.60396	1.37565		0.0239258	0.366211	0.0107422	0.27417	0.5
g4503872_3p_at	GAD1	glutamate decarboxylase 1 (brain, 67kDa)	GAD1	chr2q31	2	ENSG00000128683	2571	A8K967 /// C9J6C9 /// C9JLZ7 /// C9JN45 /// C9JT43 /// F8WD43 /// Q05329 /// Q49AK1 /// Q8IVA8 /// Q99259	603513 /// 605363	NP_000808 /// NP_038473	NM_000817 /// NM_013445	NM_000817.1	Hs.420036		1.27453	2.0008	1.78574	2.94308		0.303711	0.0375977	0.219482	0.0302734	0.111572
Hs.283743.1.S2_3p_s_at	GP1BB	glycoprotein Ib (platelet), beta polypeptide /// septin 5 /// SEPT5-GP1BB readthrough	GP1BB /// SEPT5 /// SEPT5-GP1BB	chr22q /// chr22q11.21	22	ENSG00000184702 /// ENSG00000203618	100526833 /// 2812 /// 5413	B4DJ62 /// C9JM82 /// E7EPG2 /// E7EQM7 /// E7EX32 /// F5H0F6 /// F8W9E5 /// G3XAH0 /// H0Y661 /// H7C299 /// O95648 /// P13224 /// Q7KYV2 /// Q99719	138720 /// 231200 /// 602724	NP_000398 /// NP_001009939 /// NP_002679	NM_000407 /// NM_001009939 /// NM_002688 /// NR_037611 /// NR_037612	AI860917	Hs.283743		0.61809	0.945757	2.15405	2.21614		0.27417	0.129639	0.0239258	0.0461426	0.219482
Hs.35389.0.S1_3p_a_at	GTPBP5	GTP binding protein 5 (putative)	GTPBP5	chr20q13.33	20	ENSG00000101181	26164	B4DR85 /// B4DRC1 /// B4DSG2 /// E7EU10 /// Q9H4K7	610919	NP_056481	NM_015666	AI860690	Hs.340636		1.4914	1.91719	2.09335	2.31524		0.32666	0.0461426	0.111572	0.0185547	0.398926
Hs.122814.0.S1_3p_s_at	GTSF1L	gametocyte specific factor 1-like	GTSF1L	chr20q13.12	20	ENSG00000124196	149699	Q5JWH5 /// Q9H1H1	---	NP_001008901 /// NP_789761	NM_001008901 /// NM_176791	AI809325	Hs.447626		0.675659	1.87469	3.10398	2.68501		0.303711	0.246094	0.0561523	0.0561523	0.366211
Hs.284171.1.S1_3p_at	HCN3	hyperpolarization activated cyclic nucleotide-gated potassium channel 3	HCN3	chr1q22	1	ENSG00000143630 /// ENSG00000263324	57657	B7Z5R8 /// Q2T9L6 /// Q86WJ5 /// Q9P1Z3	609973	NP_065948	NM_020897	AA569959	Hs.706960		0.231336	3.16189	3.45358	0.4558		0.432373	0.0439453	0.00585938	0.334473	0.129639
232627_3p_at	HGS	hepatocyte growth factor-regulated tyrosine kinase substrate	HGS	chr17q25	17	ENSG00000185359	9146	B4DFP5 /// B4E1E2 /// O14964	604375	NP_004703	NM_004712	AA161299	Hs.514590		0.0664881	2.10777	2.1576	1.85064		0.828613	0.0561523	0.219482	0.00292969	0.0805664
Hs.181244.4.S1_3p_x_at	HLA-A	major histocompatibility complex, class I, A	HLA-A	chr6p21.3	6	ENSG00000206503 /// ENSG00000224320 /// ENSG00000227715 /// ENSG00000229215 /// ENSG00000235657	3105	A9R9N7 /// A9R9N8 /// B1PKY1 /// B2R7U3 /// B4DJI3 /// B4DVB9 /// B4DVC4 /// B4DVX9 /// B4E2X4 /// B6ETN7 /// B7ZA80 /// B7ZAP7 /// F5GXQ3 /// F8VU18 /// H3BM09 /// H3BM16 /// O02922 /// O02968 /// O19520 /// O19642 /// O19671 /// O19672 /// O19689 /// P01891 /// P01892 /// P04439 /// P05534 /// P10314 /// P10316 /// P13746 /// P16188 /// P16189 /// P16190 /// P18462 /// P30443 /// P30450 /// P30…	106300 /// 142800 /// 608579	NP_001229687 /// NP_002107	NM_001242758 /// NM_002116	AA573862	Hs.181244		0.860761	3.14839	1.95184	2.70549		0.111572	0.0185547	0.0805664	0.00585938	0.0952148
g12654170_3p_a_at	HMGB2	high mobility group box 2	HMGB2	chr4q31	4	ENSG00000164104	3148	P26583 /// Q5U071	163906	NP_001124160 /// NP_001124161 /// NP_002120	NM_001130688 /// NM_001130689 /// NM_002129	BC000903.1	Hs.434953		3.62151	2.81799	0.891782	0.0885152		0.0561523	0.0375977	0.219482	0.904785	0.111572
g8393550_3p_at	HOXC10	homeobox C10	HOXC10	chr12q13.3	12	ENSG00000180818	3226	D6RAG4 /// Q53XI4 /// Q9NYD6	605560	NP_059105	NM_017409	NM_017409.1	Hs.44276		0.257748	1.4311	8.53385	2.24805		0.592773	0.111572	0.0185547	0.0302734	0.27417
g10864002_3p_at	HOXD12	homeobox D12	HOXD12	chr2q31.1	2	ENSG00000170178	3238	B5MCD3 /// P35452 /// Q0VAD7 /// Q0VAD8	142988	NP_067016	NM_021193	NM_021193.1	Hs.450028		2.37827	1.0552	2.48367	1.39302		0.0363769	0.0952148	0.0239258	0.107178	0.0952148
g12584840_3p_a_at	HYI	hydroxypyruvate isomerase (putative)	HYI	chr1p34.2	1	ENSG00000178922	81888	E7EWH8 /// G4XUV3 /// H0YB18 /// H0YB70 /// Q5T013 /// Q5T014 /// Q5T015 /// Q5T017	---	NP_001177809 /// NP_001230455 /// NP_112484	NM_001190880 /// NM_001243526 /// NM_031207	AF284751.1	Hs.709864		0.653475	3.74295	1.80263	2.15191		0.246094	0.0141602	0.0461426	0.0952148	0.0805664
Hs.321197.1.A1_3p_at	INADL	InaD-like (Drosophila)	INADL	chr1p31.3	1	ENSG00000132849	10207	A5PKX9 /// B4DE90 /// B4DFP2 /// B4E2N5 /// E7EMF0 /// F5GY89 /// F8W8B3 /// F8W8T2 /// Q8NI35	603199	NP_795352	NM_005799 /// NM_176877 /// NM_176878	NM_005799.1	Hs.478125		0.88557	2.04842	1.07473	2.11975		0.466064	0.0107422	0.00170898	0.19458	0.129639
g7705554_3p_at	IRX4	iroquois homeobox 4	IRX4	chr5p15.3	5	ENSG00000113430	50805	D6RAS8 /// D6RC00 /// H1AFL0 /// H1AFL1 /// P78413	606199	NP_057442	NM_016358	NM_016358.1	Hs.196927		1.09886	1.37999	3.8062	3.98387		0.24585	0.219482	0.0012207	0.00195313	0.111572
Hs.184343.1.A1_3p_at	JMJD4	jumonji domain containing 4	JMJD4	chr1q42.13	1	---	65094	H7BZ53 /// Q9H9V9	---	NP_001154937 /// NP_075383	NM_001161465 /// NM_023007	AI193595	Hs.730779		1.65551	1.30828	4.00663	2.27456		0.19458	0.129639	0.0185547	0.0375977	0.19458
Hs.6364.4.A1_3p_a_at	KAT5	K(lysine) acetyltransferase 5	KAT5	chr11q13	11	ENSG00000172977	10524	B2R8A7 /// E9PJI1 /// E9PMG8 /// E9PRL6 /// E9PRM3 /// E9PRS1 /// H0YEG3 /// H0YEP0 /// Q59EJ8 /// Q92993	601409	NP_001193762 /// NP_006379 /// NP_874368 /// NP_874369	NM_001206833 /// NM_006388 /// NM_182709 /// NM_182710	AA886971	Hs.397010		1.95894	2.14381	2.02896	1.12134		0.303711	0.0561523	0.0107422	0.149658	0.219482
Hs.107245.0.A1_3p_a_at	KCNC4	potassium voltage-gated channel, Shaw-related subfamily, member 4	KCNC4	chr1p21	1	ENSG00000116396	3749	H7BZ66 /// Q03721	176265	NP_001034663 /// NP_004969	NM_001039574 /// NM_004978 /// NM_153763 /// NR_036437	BF969982	Hs.153521		1.65375	1.29216	2.58333	2.85589		0.390625	0.27417	0.0561523	0.0375977	0.466064
Hs.83286.0.A1_3p_at	KDELC2	KDEL (Lys-Asp-Glu-Leu) containing 2	KDELC2	chr11q22.3	11	ENSG00000178202	143888	B2R8W4 /// H0YEM3 /// Q7Z4H8	---	NP_714916	NM_153705	AL548941	Hs.83286		2.14017	2.2855	1.29072	1.64231		0.0375977	0.067627	0.0290527	0.129639	0.19458
Hs.301553.0.S1_3p_at	KPNA6	karyopherin alpha 6 (importin alpha 7) /// uncharacterized LOC100652828 /// uncharacterized LOC100653335	KPNA6 /// LOC100652828 /// LOC100653335	chr1p35.1	1	ENSG00000025800	100652828 /// 100653335 /// 23633	B4DII5 /// B4DWX3 /// E9PC31 /// F5GYL8 /// F5H4G7 /// G1UI19 /// O60684 /// Q5TFJ7	610563	NP_036448	NM_012316 /// XR_132802 /// XR_133238	D55880	Hs.470588		2.554	3.19244	1.11321	0.256721		0.0461426	0.0561523	0.19458	0.398926	0.171387
Hs.165165.0.A1_3p_x_at	KRR1	KRR1, small subunit (SSU) processome component, homolog (yeast)	KRR1	chr12q21.2	12	ENSG00000111615	11103	B4DMS5 /// Q13601	612817	NP_008974	NM_007043	BF665176	Hs.645517		1.06131	3.0095	1.70705	3.11238		0.828613	0.0375977	0.111572	0.0185547	0.5
Hs.272336.0.S1_3p_at	KRT84	keratin 84	KRT84	chr12q13	12	ENSG00000161849	3890	Q9NSB2	602766	NP_149034	NM_033045	Y19209	Hs.272336		1.27886	3.37645	2.26566	1.97711		0.0805664	0.00805664	0.0185547	0.0805664	0.171387
g7661871_3p_at	LARS2	leucyl-tRNA synthetase 2, mitochondrial	LARS2	chr3p21.3	3	ENSG00000011376	23395	C9IZR7 /// C9JYR8 /// E9PHM2 /// Q15031	604544	NP_056155	NM_015340	NM_015340.1	Hs.526975		1.91708	2.26674	2.80576	1.02363		0.0302734	0.0805664	0.0185547	0.067627	0.334473
Hs.49998.0.S1_3p_at	LDB3	LIM domain binding 3	LDB3	chr10q22.3-q23.2	10	ENSG00000122367	11155	B4DGP4 /// B4DND5 /// B4DUL3 /// F2Z2S6 /// F2Z394 /// F5H0C2 /// O75112	601493 /// 605906 /// 609452	NP_001073583 /// NP_001073584 /// NP_001073585 /// NP_001165081 /// NP_001165082 /// NP_009009	NM_001080114 /// NM_001080115 /// NM_001080116 /// NM_001171610 /// NM_001171611 /// NM_007078	AA211481	Hs.657271		1.04507	2.32065	2.34624	1.58297		0.111572	0.0375977	0.0461426	0.19458	0.246094
g5901931_3p_at	LECT1	leukocyte cell derived chemotaxin 1	LECT1	chr13q14.3	13	---	11061	E9PKI9 /// O75829 /// Q6UJZ0	605147	NP_001011705 /// NP_008946	NM_001011705 /// NM_007015	NM_007015.1	Hs.421391		4.35997	0.12749	1.25232	2.26197		0.0561523	0.746826	0.27417	0.0375977	0.567627
g1932711_3p_s_at	LGALS8	lectin, galactoside-binding, soluble, 8	LGALS8	chr1q43	1	ENSG00000116977	3964	B1ANM0 /// B3F166 /// B4DJG2 /// C9JNF5 /// E9PJ77 /// E9PN19 /// E9PNC2 /// E9PPL1 /// E9PPM4 /// E9PRN3 /// F6V2D4 /// H7BXD8 /// O00214 /// Q59E97 /// Q5T3P9 /// Q96QS7	606099	NP_006490 /// NP_963837 /// NP_963838 /// NP_963839	NM_006499 /// NM_201543 /// NM_201544 /// NM_201545	L78132.1	Hs.4082		0.119412	3.22788	1.17021	2.11875		0.466064	0.00415039	0.0952148	0.0185547	0.0805664
Hs2.353773.1.A1_3p_at	LINC00565	long intergenic non-protein coding RNA 565	LINC00565	chr13q34	13	ENSG00000260910	100861555	---	---	---	NR_047495	BQ576193	Hs.353773		2.30505	3.53346	1.88309	1.56063		0.0952148	0.0239258	0.067627	0.00195313	0.111572
Hs.279789.6.S2_3p_s_at	MALAT1	uncharacterized LOC100507645 /// metastasis associated lung adenocarcinoma transcript 1 (non-protein coding)	LOC100507645 /// MALAT1	chr11q13.1	11	ENSG00000251562	100507645 /// 378938	Q9H355 /// Q9P1N1 /// Q9UHZ2	607924	---	NR_002819 /// XR_110915 /// XR_110916 /// XR_110917 /// XR_111190 /// XR_111191 /// XR_132900 /// XR_132966	AW005982	Hs.621695		2.66439	5.29133	0.0392053	0.690601		0.0375977	0.0012207	0.592773	0.432373	0.303711
Hs.26966.2.A1_3p_at	RPL7L1	uncharacterized LOC220906 /// ribosomal protein L7-like 1	LOC220906 /// RPL7L1	chr10p11.23 /// chr6p21.1	10	ENSG00000146223	220906 /// 285855	A8K5J5 /// B3KMP5 /// B7Z4G0 /// B7Z652 /// Q6DKI1	---	NP_940888	NM_198486 /// NR_033805	BE858199	Hs.520133		1.08551	2.34138	1.35718	5.83755		0.0239258	0.067627	0.0952148	0.00805664	0.0805664
241851_3p_x_at	LOC100130429	uncharacterized LOC100130429	LOC100130429	chr2p21	2	---	100130429	---	---	XP_001724464 /// XP_001725466	XM_001724412 /// XM_001725414	BE676261	Hs.633029		2.22945	2.53156	0.843374	1.30741		0.149658	0.00585938	0.111572	0.0461426	0.171387
Hs.306460.0.S1_3p_at	LOC401320	Uncharacterized LOC401320	LOC401320	chr7p15.1	7	---	401320	---	---	---	NR_038889	AL137445.1	Hs.561708		0.620694	2.20446	1.11353	4.03184		0.753906	0.0178223	0.27417	0.0375977	0.27417
Hs.174746.0.A1_3p_at	LZTFL1	leucine zipper transcription factor-like 1	LZTFL1	chr3p21.3	3	ENSG00000163818	54585	B3KSI9 /// B4E0K7 /// C9J0R9 /// F2Z2E6 /// F5GWL8 /// F8WB22 /// H7C488 /// Q9NQ48	606568	NP_065080	NM_020347	AI569399	Hs.30824		1.97671	1.15538	2.44161	2.66319		0.219482	0.149658	0.0561523	0.0461426	0.0952148
Hs.67317.0.S1_3p_at	MAGI2	MAGI2 antisense RNA 3 (non-protein coding)	MAGI2-AS3	chr7q21	7	ENSG00000234456	100505881	---	---	---	NR_038343 /// NR_038344 /// NR_038345 /// NR_038346	AU145805	Hs.31474		1.46678	4.45171	2.28235	1.21064		0.5	0.0302734	0.0375977	0.129639	0.149658
Hs.6975.0.A1_3p_a_at	MALAT1	metastasis associated lung adenocarcinoma transcript 1 (non-protein coding)	MALAT1	chr11q13.1	11	---	378938	Q9H355 /// Q9UHZ2	607924	---	NR_002819	AA827878	Hs.621695		4.13966	1.55966	1.05361	2.51916		0.00292969	0.567627	0.533936	0.0141602	0.27417
Hs.145361.0.S1_3p_at	MAP7D2	MAP7 domain containing 2	MAP7D2	chrXp22.12	X	ENSG00000184368	256714	B3KXC0 /// B5ME62 /// B7Z2J8 /// B7Z895 /// B7ZA02 /// C9JYW0 /// F5GYC2 /// H0YJ61 /// Q96T17	---	NP_001161937 /// NP_001161938 /// NP_001161939 /// NP_689993	NM_001168465 /// NM_001168466 /// NM_001168467 /// NM_152780	AI792698	Hs.127951		0.210308	2.89582	2.08935	0.462117		0.567627	0.0561523	0.0302734	0.334473	0.129639
Hs.94122.0.A1_3p_at	MAP9	microtubule-associated protein 9	MAP9	chr4q32.1	4	ENSG00000164114	79884	A2VCS9 /// A2VCT0 /// A8MSM7 /// B4DVG9 /// B9EJB6 /// C9JPR4 /// C9JXH8 /// E7ETZ8 /// H0Y945 /// Q05CN5 /// Q49MG5 /// Q6PH77	610070	NP_001034669	NM_001039580	AI887898	Hs.61271		0.146801	3.38083	2.18405	0.0982599		0.845459	0.0461426	0.0649414	0.592773	0.171387
Hs.75607.1.A1_3p_at	MARCKS	Myristoylated alanine-rich protein kinase C substrate	MARCKS	chr6q22.2	6	---	4082	---	177061	NP_002347	NM_002356	AA770596	Hs.712658		1.64816	6.39487	0.974042	2.47755		0.0917969	0.00415039	0.218994	0.0195312	0.067627
g13097161_3p_at	MED10	mediator complex subunit 10	MED10	chr5p15.31	5	ENSG00000133398	84246	Q9BTT4	612382	NP_115662	NM_032286	BC003353.1	Hs.13885		0.496255	3.33113	3.0666	1.38324		0.366211	0.0461426	0.0561523	0.303711	0.246094
g6031182_3p_a_at	MGAT1	mannosyl (alpha-1,3-)-glycoprotein beta-1,2-N-acetylglucosaminyltransferase	MGAT1	chr5q35	5	ENSG00000131446	4245	B3KQ18 /// B3KQW5 /// B3KRU8 /// D6R9U2 /// D6RA48 /// D6RAK2 /// D6RB69 /// D6RBS3 /// D6RD15 /// D6RF69 /// D6RHZ8 /// D6RIS2 /// P26572 /// Q59G70 /// Q8NBL8 /// Q8WZ34	160995	NP_001108089 /// NP_001108090 /// NP_001108091 /// NP_001108092 /// NP_002397	NM_001114617 /// NM_001114618 /// NM_001114619 /// NM_001114620 /// NM_002406	NM_002406.2	Hs.519818		1.06058	2.0446	1.62177	3.40586		0.124756	0.0302734	0.149658	0.0185547	0.0952148
g12805036_3p_s_at	MIR1304	microRNA 1304 /// small nucleolar RNA, H/ACA box 1 /// small nucleolar RNA, H/ACA box 18 /// small nucleolar RNA, H/ACA box 32 /// small nucleolar RNA, H/ACA box 40 /// small nucleolar RNA, H/ACA box 8 /// small nucleolar RNA, C/D box 5 /// TATA box binding protein (TBP)-associated factor, RNA polymerase I, D, 41kDa	MIR1304 /// SNORA1 /// SNORA18 /// SNORA32 /// SNORA40 /// SNORA8 /// SNORD5 /// TAF1D	chr11q21	11	ENSG00000166012	100302240 /// 654320 /// 677792 /// 677805 /// 677822 /// 692063 /// 692072 /// 79101	E9PKU8 /// E9PM59 /// H0Y3L3 /// H0YCH2 /// H0YG36 /// H0YH71 /// Q9H5J8 /// Q9HB73	612823	NP_077021	NM_024116 /// NR_002920 /// NR_002959 /// NR_002973 /// NR_003026 /// NR_003032 /// NR_003033 /// NR_031639	BC001972.1	Hs.741062		52.7926	1.19204	1.50498	17.939		0.0141602	0.932373	0.601074	0.0561523	0.828613
g11968024_3p_at	MPP5	membrane protein, palmitoylated 5 (MAGUK p55 subfamily member 5)	MPP5	chr14q23.3	14	ENSG00000072415	64398	A8K5C5 /// G3V2B0 /// G3V2H1 /// Q4VBP4 /// Q658X5 /// Q8N3R9	606958	NP_001243479 /// NP_071919	NM_001256550 /// NM_022474	NM_022474.1	Hs.652312		1.06247	3.955	1.79837	3.58493		0.5	0.0461426	0.0561523	0.219482	0.144531
g4504416_3p_a_at	MR1	major histocompatibility complex, class I-related	MR1	chr1q25.3	1	ENSG00000153029	3140	Q95460	600764	NP_001181928 /// NP_001181929 /// NP_001181964 /// NP_001522	NM_001194999 /// NM_001195000 /// NM_001195035 /// NM_001531	NM_001531.1	Hs.13500		0.242707	2.23008	1.55651	2.17264		0.772949	0.0771484	0.0375977	0.0375977	0.0805664
g13097791_3p_a_at	MRPS25	mitochondrial ribosomal protein S25	MRPS25	chr3p25	3	ENSG00000131368	64432	B4DFJ5 /// B4DQG6 /// E7EPW2 /// P82663	611987	NP_071942	NM_022497	BC003590.1	Hs.715617		1.58837	1.58606	2.79439	2.45159		0.27417	0.366211	0.0141602	0.0461426	0.366211
g4505264_3p_at	MST1R	macrophage stimulating 1 receptor (c-met-related tyrosine kinase)	MST1R	chr3p21.3	3	ENSG00000164078	4486	B4E058 /// G9JXB8 /// H7C074 /// H7C3Z8 /// Q04912	600168	NP_001231866 /// NP_002438	NM_001244937 /// NM_002447	NM_002447.1	Hs.517973		1.07721	1.75179	2.79069	3.20428		0.0805664	0.067627	0.00805664	0.0107422	0.111572
Hs2.407139.1.S1_3p_at	MYLK	myosin light chain kinase	MYLK	chr3q21	3	ENSG00000065534	4638	B4DUE3 /// D6R9C2 /// F8WBL7 /// Q05B97 /// Q05B98 /// Q05D81 /// Q06S79 /// Q15746 /// Q3B765 /// Q68DK3 /// Q6LAL4 /// Q6P2N0 /// Q7Z4F4 /// Q9UBY6	600922 /// 613780	NP_444253 /// NP_444254 /// NP_444255 /// NP_444256 /// NP_444259 /// NP_444260	NM_005965 /// NM_053025 /// NM_053026 /// NM_053027 /// NM_053028 /// NM_053029 /// NM_053030 /// NM_053031 /// NM_053032	AL832211.1	Hs.477375		5.02627	3.65214	1.551	1.41659		0.212646	0.0227051	0.00585938	0.266846	0.334473
Hs2.326843.2.S1_3p_a_at	MYO18B	myosin XVIIIB	MYO18B	chr22q12.1	22	ENSG00000133454	84700	F5GXR6 /// F5GYU7 /// F5H6I8 /// H0YGQ4 /// Q68D67 /// Q8IUG5 /// Q8N903	607295	NP_115997	NM_032608	AB042648.2	Hs.417959		2.23523	1.52372	0.899522	2.76741		0.111572	0.00195313	0.303711	0.0141602	0.27417
Hs.278431.1.A1_3p_at	NCAPH2	non-SMC condensin II complex, subunit H2	NCAPH2	chr22q13.33	22	---	29781	E5RJ71 /// E5RJL4 /// E5RJN3 /// F8W8U0 /// F8WAR3 /// F8WBT7 /// F8WBU6 /// G3XAG4 /// H0YC55 /// H7C569 /// Q6IBW4	611230	NP_001171940 /// NP_055366 /// NP_689512	NM_001185011 /// NM_014551 /// NM_152299	AI719545	Hs.730607		1.62694	2.46603	1.94258	2.14078		0.129639	0.0185547	0.0302734	0.0805664	0.398926
Hs.128152.0.A1_3p_at	NEURL2	neuralized homolog 2 (Drosophila)	NEURL2	chr20q13.12	20	ENSG00000124257	140825	H0YGA6 /// Q9BR09	608597	NP_542787	NM_080749	AW298115	Hs.517094		0.845885	1.63342	2.46879	2.54762		0.19458	0.067627	0.0375977	0.0461426	0.111572
Hs.9731.1.S1_3p_a_at	NFKBIB	nuclear factor of kappa light polypeptide gene enhancer in B-cells inhibitor, beta	NFKBIB	chr19q13.1	19	ENSG00000104825	4793	G5E9C2 /// H0YFH0 /// I3L1A4 /// I3L4X3 /// Q15653 /// Q59EM7 /// Q96LS1	604495	NP_001001716 /// NP_001230045 /// NP_002494	NM_001001716 /// NM_001243116 /// NM_002503 /// NR_040515	AI684894	Hs.9731		0.601113	0.430935	3.44982	2.47376		0.196289	0.230469	0.0166016	0.0166016	0.266602
g5031946_3p_at	NIT1	nitrilase 1	NIT1	chr1q21-q22	1	ENSG00000158793	4817	B1AQP4 /// B2R8D1 /// B7Z410 /// Q86X76	604618	NP_001172021 /// NP_001172022 /// NP_001172023 /// NP_005591	NM_001185092 /// NM_001185093 /// NM_001185094 /// NM_005600	NM_005600.1	Hs.146406		0.124902	0.636374	3.30417	5.66369		0.95166	0.303711	0.0461426	0.0461426	0.246094
Hs.240951.0.S1_3p_at	NKD2	naked cuticle homolog 2 (Drosophila)	NKD2	chr5p15.3	5	ENSG00000145506	85409	E7EWA8 /// Q6ZPA5 /// Q969F2	607852	NP_149111	NM_033120	BC004940.1	Hs.240951		0.0422487	2.07024	2.66112	1.20511		0.80542	0.0239258	0.00805664	0.219482	0.0805664
g13259502_3p_at	NR0B2	nuclear receptor subfamily 0, group B, member 2	NR0B2	chr1p36.1	1	ENSG00000131910	8431	F1D8P5 /// Q15466	601665 /// 604630	NP_068804	NM_021969	NM_021969.1	Hs.427055		1.76973	2.68687	1.54463	2.81651		0.525635	0.0805664	0.0185547	0.0561523	0.171387
Hs.295112.6.A1_3p_s_at	NSUN5	NOP2/Sun domain family, member 5	NSUN5	chr7q11.23	7	ENSG00000130305 /// ENSG00000262589	55695	B2RD09 /// B3KX04 /// G3V0G9 /// H7C2G6 /// Q96P11	---	NP_001161819 /// NP_001161820 /// NP_060514 /// NP_683759	NM_001168347 /// NM_001168348 /// NM_018044 /// NM_148956	AW248552	Hs.647060		0.793283	2.048	2.08686	1.69688		0.567627	0.0561523	0.0952148	0.0375977	0.303711
Hs.118064.1.S1_3p_at	NUCKS1	Nuclear casein kinase and cyclin-dependent kinase substrate 1	NUCKS1	chr1q32.1	1	---	64710	H0Y2N1 /// Q9H1E3 /// Q9H396	611912	NP_073568	NM_022731	AL035851	Hs.213061		3.6162	9.95813	1.51708	1.6141		0.0805664	0.00195313	0.111572	0.0561523	0.111572
g12005492_3p_s_at	NUDC	nuclear distribution C homolog (A. nidulans)	NUDC	chr1p35-p34	1	ENSG00000090273	10726	Q9H2R7 /// Q9Y266	610325	NP_006591	NM_006600	AF241788.1	Hs.263812		2.62569	1.19628	2.49765	0.183183		0.0439453	0.424072	0.0185547	0.567627	0.067627
Hs.118463.0.S1_3p_s_at	PNPLA2	patatin-like phospholipase domain containing 2	PNPLA2	chr11p15.5	11	ENSG00000177666	57104	G4WMG7 /// Q96AD5	609059 /// 610717	NP_065109 /// XP_003403906	NM_020376 /// XM_003403858	BF570210	Hs.654697		1.9801	1.73679	2.23562	3.32408		0.0375977	0.171387	0.0561523	0.111572	0.171387
g5453939_3p_a_at	PPARD	peroxisome proliferator-activated receptor delta	PPARD	chr6p21.2	6	ENSG00000112033	5467	B4E2Y1 /// B4E3V3 /// E9PE18 /// F1D8S7 /// F5H830 /// Q03181	600409	NP_001165289 /// NP_001165290 /// NP_001165291 /// NP_006229 /// NP_803184	NM_001171818 /// NM_001171819 /// NM_001171820 /// NM_006238 /// NM_177435	NM_006238.1	Hs.696032		0.121723	1.74774	2.04475	3.05319		0.480469	0.174316	0.059082	0.0371094	0.149414
g13375918_3p_at	PPCS	phosphopantothenoylcysteine synthetase	PPCS	chr1p34.2	1	ENSG00000127125	79717	Q5VVM0 /// Q5VVM2 /// Q5VVM3 /// Q9HAB8	609853	NP_001070915 /// NP_078940	NM_001077447 /// NM_024664	NM_024664.1	Hs.706662		0.866091	2.11767	1.60271	2.35428		0.592041	0.0805664	0.00805664	0.0461426	0.111572
Hs.149537.0.S1_3p_at	PPP4R1L	protein phosphatase 4, regulatory subunit 1-like	PPP4R1L	chr20q13.32	20	ENSG00000124224	55370	F6VAU2 /// H0Y408 /// H0Y5Z4 /// Q4VXE9 /// Q96LY6 /// Q9P1A2	---	---	NM_018498 /// NR_003505	AI478717	Hs.473179		0.667471	0.426831	5.99258	5.44217		0.844727	0.601074	0.0461426	0.00585938	0.601074
Hs.75693.1.A1_3p_at	PRCP	Prolylcarboxypeptidase (angiotensinase C)	PRCP	chr11q14	11	---	5547	A8MU24 /// B3KRK5 /// B7Z7Q6 /// E9PIG4 /// E9PKN6 /// E9PL49 /// E9PL85 /// E9PLY4 /// E9PNF7 /// E9PNJ1 /// E9PQB5 /// E9PQN3 /// E9PR42 /// P42785	176785	NP_005031 /// NP_955450	NM_005040 /// NM_199418	AV649246	Hs.523936		2.67208	2.19791	1.11563	0.078472		0.366211	0.0461426	0.0358887	0.696289	0.665527
g11055981_3p_at	PRDM13	PR domain containing 13	PRDM13	chr6q16.2	6	ENSG00000112238	59336	Q7Z5E7 /// Q9H4Q3	---	NP_067633	NM_021620	NM_021620.1	Hs.287386		0.697431	4.20059	2.98418	0.355411		0.72583	0.0302734	0.0239258	0.567627	0.334473
g5031994_3p_x_at	PSCA	prostate stem cell antigen	PSCA	chr8q24.2	8	---	8000	O43653	602470	NP_005663	NM_005672 /// NR_033343	NM_005672.1	Hs.652235		2.46097	2.30161	1.79273	1.26182		0.0952148	0.00585938	0.0107422	0.171387	0.171387
219562_3p_at	RAB26	RAB26, member RAS oncogene family	RAB26	chr16p13.3	16	ENSG00000167964	25837	B2RAA6 /// H3BMG6 /// H3BQ97 /// Q3L6K5 /// Q9ULW5	605455	NP_055168	NM_014353	NM_014353.1	Hs.3797		1.69011	1.76144	2.57535	2.0642		0.0805664	0.0302734	0.111572	0.0302734	0.149658
Hs.127265.0.A1_3p_at	REM2	RAS (RAD and GEM)-like GTP binding 2	REM2	chr14q11.2	14	ENSG00000139890	161253	B7Z5P1 /// Q8IYK8	---	NP_775798	NM_173527	H19232	Hs.444911		3.18176	0.647968	1.81916	2.88707		0.27417	0.303711	0.0302734	0.0375977	0.144531
Hs.24950.0.S1_3p_a_at	RGS5	regulator of G-protein signaling 5	RGS5	chr1q23.1	1	ENSG00000143248	8490	B1APM2 /// B2RD05 /// E9PMP5 /// E9PS96 /// O15539 /// Q7LCP5 /// Q9H3F2	145500 /// 603276	NP_001182232 /// NP_001241677 /// NP_001241678 /// NP_003608	NM_001195303 /// NM_001254748 /// NM_001254749 /// NM_003617 /// NM_025226 /// NR_045630 /// XR_108295 /// XR_111966	AI183997	Hs.24950		1.21737	7.55038	4.2639	0.970518		0.456299	0.0285645	0.0561523	0.633789	0.165527
Hs.143407.0.S2_3p_at	RLTPR	RGD motif, leucine rich repeats, tropomodulin domain and proline-rich containing	RLTPR	chr16q22.1	16	ENSG00000159753	146206	B8X2Z3 /// E7EW12 /// Q6F5E8 /// Q86XL4 /// Q8NF58	610859	NP_001013860	NM_001013838	AI560765	Hs.611432		0.36984	1.74186	2.77267	2.9306		0.625488	0.246094	0.0561523	0.0239258	0.0952148
Hs.107375.0.A1_3p_at	RNF180	ring finger protein 180	RNF180	chr5q12.3	5	ENSG00000164197	285671	D6RE88 /// Q86T96	---	NP_001107033 /// NP_848627	NM_001113561 /// NM_178532	H05502	Hs.657843		0.434267	3.25412	1.64584	3.1741		0.601074	0.0185547	0.0952148	0.0302734	0.171387
Hs.111518.1.S1_3p_at	ROBO4	roundabout, axon guidance receptor, homolog 4 (Drosophila)	ROBO4	chr11q24.2	11	ENSG00000154133	54538	B4DNB7 /// B4DYV8 /// F8W857 /// Q8WZ75	607528	NP_061928	NM_019055	AA156022	Hs.524121		4.11343	17.0106	0.26788	0.40532		0.0461426	0.0107422	0.5	0.5	0.366211
g4506690_3p_a_at	RPS16	ribosomal protein S16	RPS16	chr19q13.1	19	ENSG00000105193	6217	P62249 /// Q6IPX4	603675	NP_001011	NM_001020	NM_001020.1	Hs.397609		1.56833	1.193	2.43968	2.96812		0.0771484	0.0805664	0.0239258	0.0561523	0.149658
g12232418_3p_a_at	S100PBP	S100P binding protein	S100PBP	chr1p35.1	1	ENSG00000116497	64766	A8MTZ6 /// E9PIY5 /// E9PIZ7 /// E9PL86 /// E9PMK1 /// E9PSA0 /// Q96BU1	611889	NP_001017406 /// NP_001243050 /// NP_073590	NM_001017406 /// NM_001256121 /// NM_022753	NM_022753.1	Hs.440880		0.693982	8.16417	1.80435	2.05484		0.953857	0.00292969	0.334473	0.00805664	0.165771
Hs.112049.0.A1_3p_at	SBF1	SET binding factor 1	SBF1	chr22q13.33	22	ENSG00000100241	6305	C9JNC1 /// G5E933 /// H0Y5W8 /// H7BXU8 /// O95248 /// Q59EX9 /// Q68CX1 /// Q6PGN5 /// Q86TK5	603560	NP_002963	NM_002972	AW243200	Hs.589924		1.8592	1.8986	3.72936	2.57182		0.27417	0.0805664	0.0239258	0.0239258	0.5
g7662491_3p_at	SCAF8	SR-related CTD-associated factor 8	SCAF8	chr6q25.1-q25.3	6	ENSG00000213079	22828	B7Z3A4 /// B7Z876 /// B7Z888 /// Q05BU5 /// Q8NDE9 /// Q9H8B2 /// Q9UPN6	---	NP_055707	NM_014892	NM_014892.1	Hs.591329		0.410434	1.64476	3.34474	2.58582		0.432373	0.171387	0.0239258	0.0461426	0.171387
Hs.50716.1.S1_3p_a_at	SIRPG	signal-regulatory protein gamma	SIRPG	chr20p13	20	ENSG00000089012	55423	A8K9N0 /// Q9P1W8	605466	NP_001034597 /// NP_061026 /// NP_543006	NM_001039508 /// NM_018556 /// NM_080816	AL138804	Hs.590883		0.134286	2.34162	0.79144	2.16393		0.423828	0.00390625	0.171387	0.00585938	0.0952148
Hs.117865.1.S2_3p_at	SLC17A5	solute carrier family 17 (anion/sugar transporter), member 5	SLC17A5	chr6q13	6	ENSG00000119899	26503	B2RE38 /// B4DFF2 /// Q9NRA2	269920 /// 604322 /// 604369	NP_036566	NM_012434	AK026921.1	Hs.597422		3.47462	0.323081	1.63085	4.92519		0.303711	0.491699	0.00415039	0.0561523	0.19458
Hs.110855.0.A1_3p_at	SLC20A1	solute carrier family 20 (phosphate transporter), member 1	SLC20A1	chr2q13	2	ENSG00000144136	6574	A7LNJ1 /// B3KVU0 /// H7BZK4 /// H7BZY1 /// H7C227 /// H7C3Q9 /// Q8WUM9	137570	NP_005406	NM_005415	AI671885	Hs.187946		2.49599	2.71946	0.635816	0.0602546		0.0461426	0.0239258	0.129639	0.27417	0.0952148
Hs.42484.0.S3_3p_at	SLC25A36	solute carrier family 25 (pyrimidine nucleotide carrier ), member 36	SLC25A36	chr3q23	3	ENSG00000114120	55186	B4DL01 /// Q96CQ1	---	NP_001098117 /// NP_060625	NM_001104647 /// NM_018155	AI927944	Hs.144130		0.878928	2.56698	1.09275	3.67988		0.80542	0.0537109	0.27417	0.0239258	0.567627
g4507064_3p_at	SLPI	secretory leukocyte peptidase inhibitor	SLPI	chr20q12	20	ENSG00000124107	6590	P03973	107285	NP_003055	NM_003064	NM_003064.1	Hs.517070		2.61548	1.97171	1.49416	2.01333		0.149658	0.0461426	0.067627	0.0561523	0.19458
g463124_3p_a_at	SLX1A-SULT1A3	SLX1A-SULT1A3 readthrough /// SLX1B-SULT1A4 readthrough /// sulfotransferase family, cytosolic, 1A, phenol-preferring, member 3 /// sulfotransferase family, cytosolic, 1A, phenol-preferring, member 4	SLX1A-SULT1A3 /// SLX1B-SULT1A4 /// SULT1A3 /// SULT1A4	chr16p /// chr16p11.2	16	ENSG00000213599 /// ENSG00000213648 /// ENSG00000260280 /// ENSG00000261052	100526830 /// 100526831 /// 445329 /// 6818	B3KT14 /// H3BNY7 /// H3BRT0 /// P50224 /// Q1ET61 /// Q1ET62 /// Q1ET63 /// Q1ET64 /// Q1ET65 /// Q1ET66 /// Q2TAB3	600641	NP_001017390 /// NP_808220	NM_001017387 /// NM_001017389 /// NM_001017390 /// NM_001017391 /// NM_003166 /// NM_177552 /// NR_037608 /// NR_037609	L25275.1	Hs.730631		0.158152	2.33639	2.01554	1.44244		0.822754	0.0239258	0.000732422	0.219482	0.19458
g4507066_3p_at	SMARCA1	SWI/SNF related, matrix associated, actin dependent regulator of chromatin, subfamily a, member 1	SMARCA1	chrXq25	X	ENSG00000102038	6594	B7ZLQ5 /// D7EZH4 /// P28370 /// Q86UA8	300012	NP_003060 /// NP_620604	NM_003069 /// NM_139035	NM_003069.1	Hs.152292		4.87732	0.115911	1.74902	3.02186		0.0100098	0.780518	0.0952148	0.0239258	0.0805664
g8922539_3p_s_at	SMG8	smg-8 homolog, nonsense mediated mRNA decay factor (C. elegans)	SMG8	chr17q22	17	ENSG00000167447	55181	F5H0N5 /// Q8ND04	613175	NP_060619	NM_018149	NM_018149.1	Hs.7296		1.90242	2.25762	1.40663	2.60527		0.303711	0.27417	0.00415039	0.0461426	0.0952148
g7657430_3p_at	SND1	staphylococcal nuclease and tudor domain containing 1	SND1	chr7q31.3	7	ENSG00000197157	27044	B2R5U1 /// B3KU67 /// B4E299 /// E7ESM6 /// H7C597 /// Q59FF0 /// Q7KZF4 /// Q86UF7	602181	NP_055205	NM_014390	NM_014390.1	Hs.122523		0.228073	2.27049	1.68634	3.06017		0.71875	0.067627	0.0375977	0.0239258	0.366211
g4507128_3p_x_at	SNRPE	small nuclear ribonucleoprotein polypeptide E	SNRPE	chr1q32	1	ENSG00000182004	6635	A6NHK2 /// P62304	128260	NP_003085	NM_003094	NM_003094.1	Hs.605372		1.06982	9.30412	4.55302	1.26208		0.334473	0.000732422	0.00415039	0.334473	0.0952148
Hs.283881.0.S1_3p_a_at	SNX13	sorting nexin 13	SNX13	chr7p21.1	7	ENSG00000071189	23161	B3KN60 /// B4DGG2 /// B8ZZT9 /// F8W8A9 /// F8WB11 /// Q86XC4 /// Q9NSH0 /// Q9Y5W8	606589	NP_055947	NM_015132	AA908770	Hs.487648		2.4155	1.47483	0.318726	4.69686		0.00561523	0.533936	0.533936	0.0561523	0.0805664
Hs.125276.0.A1_3p_at	SP5	Sp5 transcription factor	SP5	chr2q31.1	2	ENSG00000204335	389058	Q6BEB4	609391	NP_001003845	NM_001003845	AI380207	Hs.368802		4.38018	2.4617	0.321554	1.68184		0.00805664	0.0239258	0.334473	0.219482	0.366211
Hs.165112.0.A1_3p_at	SSR3	signal sequence receptor, gamma (translocon-associated protein gamma)	SSR3	chr3q25.31	3	ENSG00000114850	6747	B4E2P2 /// C9J365 /// C9JA28 /// Q9UNL2	606213	NP_009038	NM_007107	AI939474	Hs.518346		5.42383	1.85802	1.68344	3.09713		0.0178223	0.0915527	0.0805664	0.0375977	0.067627
Hs.27888.0.A1_3p_at	STK32C	serine/threonine kinase 32C	STK32C	chr10q26.3	10	ENSG00000165752	282974	B7Z7J1 /// F2Z300 /// H0Y349 /// H0Y431 /// Q5SZH1 /// Q86UX6	---	NP_775846	NM_173575	AW245946	Hs.469002		4.04994	2.57846	0.677539	1.14621		0.0302734	0.0239258	0.19458	0.19458	0.398926
g4759201_3p_at	SYNGR2	synaptogyrin 2	SYNGR2	chr17q25.3	17	ENSG00000108639	9144	O43760 /// Q3KQZ2	603926	NP_004701	NM_004710	NM_004710.1	Hs.464210		0.165217	1.69293	2.20297	2.58601		0.398926	0.0561523	0.111572	0.0239258	0.0805664
Hs.73828.1.S1_3p_a_at	TAL1	T-cell acute lymphocytic leukemia 1	TAL1	chr1p32	1	ENSG00000162367	6886	E7EVM2 /// P17542 /// Q16509	187040	NP_003180	NM_003189	X51990.1	Hs.705618		1.77985	3.47358	1.60525	2.87798		0.633789	0.0461426	0.149658	0.0461426	0.5
Hs.76536.0.A3_3p_a_at	TBL1X	transducin (beta)-like 1X-linked	TBL1X	chrXp22.3	X	ENSG00000101849	6907	C9J5F9 /// C9JCW3 /// C9JP56 /// C9JYQ8 /// O60907 /// Q59F53	300196	NP_001132938 /// NP_001132939 /// NP_001132940 /// NP_005638	NM_001139466 /// NM_001139467 /// NM_001139468 /// NM_005647	BF593932	Hs.495656		3.07727	2.48903	0.915555	0.715525		0.0561523	0.0529785	0.398926	0.432373	0.432373
Hs2.100030.2.S1_3p_at	TERF2	telomeric repeat binding factor 2	TERF2	chr16q22.1	16	ENSG00000132604	7014	H3BR06 /// H3BR37 /// H3BTA7 /// Q15554	602027	NP_005643	NM_005652	BC024890.1	Hs.63335		0.165126	2.66094	1.82237	3.2338		0.865967	0.0375977	0.0561523	0.067627	0.0952148
g9507032_3p_s_at	TERF2IP	telomeric repeat binding factor 2, interacting protein	TERF2IP	chr16q23.1	16	ENSG00000166848	54386	B4DPX3 /// H3BMI8 /// H3BR63 /// Q9NYB0	605061	NP_061848	NM_018975	NM_018975.1	Hs.301419		1.64116	3.26961	1.43278	2.07917		0.390137	0.0227051	0.0185547	0.219482	0.27417
Hs.247954.0.S1_3p_at	THBS1	thrombospondin 1	THBS1	chr15q15	15	ENSG00000137801	7057	A0PJG0 /// A8MZG1 /// B4DDK8 /// B4E3J7 /// P07996 /// Q59E99	188060	NP_003237	NM_003246	BF084105	Hs.164226		0.933461	0.632523	3.0982	2.11115		0.780518	0.423828	0.0141602	0.0239258	0.111572
Hs.87595.1.A1_3p_a_at	TIMM22	translocase of inner mitochondrial membrane 22 homolog (yeast)	TIMM22	chr17p13	17	ENSG00000177370	29928	Q9Y584	607251	NP_037469	NM_013337	H87708	Hs.732321		1.99528	1.66267	2.4311	3.04517		0.129639	0.0302734	0.0012207	0.067627	0.067627
g6912273_3p_x_at	TMEM59L	transmembrane protein 59-like	TMEM59L	chr19p12	19	ENSG00000105696	25789	Q9UK28	---	NP_036241	NM_012109	NM_012109.1	Hs.329850		3.52441	3.17655	1.48459	1.22128		0.111572	0.0141602	0.0461426	0.219482	0.171387
Hs.301371.0.A1_3p_at	TPCN2	two pore segment channel 2	TPCN2	chr11q13.3	11	ENSG00000162341	219931	A6NCB1 /// B3KN23 /// B4DQR3 /// E7ETX0 /// Q59G56 /// Q8NHX9	612163 /// 612267	NP_620714	NM_139075	BF663662	Hs.131851		0.892586	4.93816	4.08685	0.747048		0.601074	0.0461426	0.0366211	0.398926	0.246094
Hs.300772.1.A1_3p_at	TPM2	tropomyosin 2 (beta)	TPM2	chr9p13	9	ENSG00000198467	7169	A7XZE4 /// P07951 /// Q5TCU3 /// Q5TCU8	108120 /// 190990 /// 601680 /// 609285	NP_003280 /// NP_998839	NM_001145822 /// NM_003289 /// NM_213674	AL566786	Hs.300772		1.79026	0.821107	12.4007	3.31572		0.067627	0.303711	0.000244141	0.0141602	0.533936
Hs2.318714.1.S1_3p_s_at	TRAPPC2	trafficking protein particle complex 2	TRAPPC2	chrXp22	X	ENSG00000196459	6399	E5RFG0 /// F5H785 /// G1K394 /// P0DI81 /// Q6IBE5	300202 /// 313400	NP_001011658 /// NP_001122307 /// NP_055378	NM_001011658 /// NM_001128835 /// NM_014563	AK098253.1	Hs.592238		0.154262	1.31226	3.82433	8.57602		0.991943	0.366211	0.0239258	0.0100098	0.633789
Hs.151428.2.A1_3p_at	TRIM13	tripartite motif containing 13	TRIM13	chr13q14	13	ENSG00000204977	10206	O60858 /// Q8N5I3	605661	NP_001007279 /// NP_005789 /// NP_434698 /// NP_998755	NM_001007278 /// NM_005798 /// NM_052811 /// NM_213590	BF939833	Hs.436922		0.331108	1.30087	2.607	4.88408		0.601074	0.466064	0.0561523	0.0302734	0.171387
Hs2.183362.2.S1_3p_s_at	TTC12	tetratricopeptide repeat domain 12	TTC12	chr11q23.2	11	ENSG00000149292 /// ENSG00000262377	54970	A8K8G6 /// Q53G14 /// Q9H892	610732	NP_060338	NM_017868	BC032355.1	Hs.288772		2.17406	1.98418	0.380144	2.71901		0.398926	0.0375977	0.219482	0.0175781	0.0805664
Hs2.400502.1.S1_3p_a_at	TTC39C	tetratricopeptide repeat domain 39C	TTC39C	chr18q11.2	18	ENSG00000168234	125488	B7Z3X0 /// G3V1P2 /// Q8N584	---	NP_001129465 /// NP_001230354 /// NP_694943	NM_001135993 /// NM_001243425 /// NM_153211 /// NR_024232	NM_153211.1	Hs.128576		0.455045	1.97732	3.06766	3.07462		0.657959	0.149658	0.0100098	0.0375977	0.432373
g13436316_3p_s_at	TUBA1C	tubulin, alpha 1c	TUBA1C	chr12q13.12	12	ENSG00000167553	84790	B7Z1K5 /// E9PGK3 /// F5H5D3 /// F8VRK1 /// F8VS66 /// H0YHV2 /// Q53GA7 /// Q8N532 /// Q9BQE3	---	NP_116093	NM_032704	BC004949.1	Hs.716128		2.02953	1.23675	1.90118	3.59696		0.219482	0.149658	0.0302734	0.000244141	0.171387
Hs.1540.1.S1_3p_at	USP14	ubiquitin specific peptidase 14 (tRNA-guanine transglycosylase)	USP14	chr18p11.32	18	---	9097	A6NJA2 /// B2RD79 /// B7Z4N8 /// P54578	607274	NP_001032411 /// NP_005142	NM_001037334 /// NM_005151	BG283995	Hs.464416		2.13172	1.70939	1.03949	4.31868		0.111572	0.00415039	0.27417	0.0561523	0.129639
g12002285_3p_a_at	VPS41	vacuolar protein sorting 41 homolog (S. cerevisiae)	VPS41	chr7p14-p13	7	ENSG00000006715	27072	B2RB94 /// B4DR83 /// E9PF36 /// P49754 /// Q9H348	605485	NP_055211 /// NP_542198	NM_014396 /// NM_080631	AF135593.1	Hs.592184		2.6097	3.45138	1.63092	1.37713		0.149658	0.0375977	0.0302734	0.19458	0.366211
Hs.13996.0.S3_3p_at	WIPF2	WAS/WASL interacting protein family, member 2	WIPF2	chr17q21.2	17	ENSG00000171475	147179	A8MWR2 /// Q8TF74	609692	NP_573571	NM_133264	AA676803	Hs.421622		1.13066	2.05092	2.41883	0.837482		0.27417	0.0302734	0.0561523	0.212402	0.067627
4852329C_3p_x_at	ZNF337	zinc finger protein 337	ZNF337	chr20p11.1	20	ENSG00000130684	26152	A8K5C0 /// B3KPC9 /// B4DSM2 /// Q6ZUQ0 /// Q9Y3M9	---	NP_056470	NM_015655	---	Hs.661684		1.50255	0.472952	17.9945	19.3033		0.658447	0.932373	0.00585938	0.00585938	0.696289
Hs.116391.0.A1_3p_at	ZNF600	zinc finger protein 600	ZNF600	chr19q13.41	19	ENSG00000189190	162966	Q13580 /// Q6ZNG1	---	NP_940859	NM_198457	AI620827	Hs.696848		0.413433	0.0787785	2.19564	3.65113		0.932373	0.601074	0.0107422	0.0185547	0.533936
Hs.306244.0.A1_3p_s_at	ZNRD1	zinc ribbon domain containing 1	ZNRD1	chr6p21.3	6	ENSG00000066379 /// ENSG00000206502 /// ENSG00000224859 /// ENSG00000233795 /// ENSG00000235176 /// ENSG00000235443 /// ENSG00000236808 /// ENSG00000236949	30834	Q9P1U0	607525	NP_055411 /// NP_740753	NM_014596 /// NM_170783	AF032110.1	Hs.57813		0.53385	4.21811	1.90673	5.78789		0.665527	0.0302734	0.129639	0.0141602	0.171387
Hs.269783.0.A1_3p_at	ACSF3	acyl-CoA synthetase family member 3	ACSF3	chr16q24.3	16	ENSG00000176715	197322	F5GX20 /// F5H2G6 /// F5H362 /// F5H3B2 /// F5H5A1 /// F5H755 /// H0YGC7 /// H0YGJ0 /// H0YH37 /// H3BTS0 /// Q4G176 /// Q6P2C7 /// Q8NF71	614245 /// 614265	NP_001120686 /// NP_001230208 /// NP_777577	NM_001127214 /// NM_001243279 /// NM_174917 /// NR_023316 /// NR_045666 /// NR_045667	AI091255	Hs.461727		2.40538	0.694414	1.16631	0.796525		0.0375977	0.27417	0.0561523	0.067627	0.0805664
Hs.14376.3.A1_3p_x_at	ACTG1	actin, gamma 1	ACTG1	chr17q25	17	ENSG00000184009	71	B4E3A4 /// F5H0N0 /// I3L3I4 /// P63261 /// Q6PJ43 /// Q8WVW5 /// Q96DE1 /// Q96FU6 /// Q9BTD2	102560 /// 604717 /// 614583	NP_001186883 /// NP_001605	NM_001199954 /// NM_001614 /// NR_037688	AL515810	Hs.514581		0.13802	1.91133	2.26196	1.51325		0.423828	0.017334	0.0302734	0.149658	0.0952148
224585_3p_x_at	ACTG1	actin, gamma 1	ACTG1	chr17q25	17	ENSG00000184009	71	B4E3A4 /// F5H0N0 /// I3L3I4 /// P63261 /// Q6PJ43 /// Q8WVW5 /// Q96DE1 /// Q96FU6 /// Q9BTD2	102560 /// 604717 /// 614583	NP_001186883 /// NP_001605	NM_001199954 /// NM_001614 /// NR_037688	AA703939	Hs.514581		1.1934	2.2436	0.590786	1.18765		0.219482	0.0012207	0.111572	0.0461426	0.171387
224667_3p_x_at	ANAPC16	anaphase promoting complex subunit 16	ANAPC16	chr10q22.1	10	---	119504	C5H3H2 /// Q96DE5	613427	NP_001229475 /// NP_001229476 /// NP_001229477 /// NP_775744	NM_001242546 /// NM_001242547 /// NM_001242548 /// NM_173473 /// NR_038391 /// NR_038392	AK023981.1	Hs.426296		0.353534	2.67893	1.38858	1.15221		0.432373	0.0239258	0.111572	0.0302734	0.219482
g8570646_3p_a_at	ANGPT2	angiopoietin 2	ANGPT2	chr8p23.1	8	ENSG00000091879	285	B2R6E3 /// E7EVQ3 /// O15123 /// Q9H4C0 /// Q9H4C1 /// Q9HBP3	601922	NP_001112359 /// NP_001112360 /// NP_001138	NM_001118887 /// NM_001118888 /// NM_001147	AF187858.1	Hs.583870		3.03969	0.248809	1.38218	1.28387		0.0375977	0.398926	0.067627	0.0185547	0.111572
g5174775_3p_at	APOC2	apolipoprotein C-II /// apolipoprotein C-IV /// APOC4-APOC2 readthrough	APOC2 /// APOC4 /// APOC4-APOC2	chr19q /// chr19q13.2	19	ENSG00000224916 /// ENSG00000234906	100533990 /// 344 /// 346	A5YAK2 /// P02655 /// P55056 /// Q6P163	207750 /// 600745 /// 608083	NP_000474 /// NP_001637	NM_000483 /// NM_001646 /// NR_037932	NM_000483.2	Hs.731599		1.1704	1.08783	1.92771	2.51199		0.303711	0.27417	0.00585938	0.0107422	0.266846
Hs2.125680.1.S1_3p_s_at	ART5	ADP-ribosyltransferase 5	ART5	chr11p15.4	11	ENSG00000167311	116969	H7C1W0 /// H7C3U2 /// Q96L15	610625	NP_001073004 /// NP_443750	NM_001079536 /// NM_053017	NM_053017.1	Hs.125680		1.53145	1.07782	2.05681	1.24246		0.0375977	0.067627	0.0461426	0.171387	0.303711
Hs.76239.1.A1_3p_a_at	AURKAIP1	Aurora kinase A interacting protein 1	AURKAIP1	chr1p36.33	1	---	54998	Q6PI41 /// Q9NWT8	609183	NP_001120701 /// NP_001120702 /// NP_060370	NM_001127229 /// NM_001127230 /// NM_017900	AI991669	Hs.632515		1.08418	1.63485	2.03754	0.391729		0.212646	0.0178223	0.0561523	0.219482	0.19458
Hs.155074.0.A1_3p_at	C15orf59	chromosome 15 open reading frame 59	C15orf59	chr15q24.1	15	ENSG00000205363	388135	H0YKG6 /// Q2T9L4	---	NP_001034703	NM_001039614	AI368415	Hs.40794		0.217869	0.567267	1.53417	2.20511		0.466064	0.19458	0.0375977	0.00805664	0.149658
Hs2.128813.1.A1_3p_s_at	C17orf69	chromosome 17 open reading frame 69	C17orf69	chr17q21.31	17	ENSG00000167159 /// ENSG00000257274	147081	F8WBK3 /// Q96LR1	---	---	NM_152466 /// NR_026905 /// NR_026906 /// XR_132915	NM_152466.1	Hs.128813		0.495507	1.92239	1.4036	3.06984		0.466064	0.171387	0.0461426	0.000244141	0.27417
Hs2.146777.1.S1_3p_x_at	C2	complement component 2	C2	chr6p21.3	6	ENSG00000166278 /// ENSG00000204364 /// ENSG00000206372 /// ENSG00000226560 /// ENSG00000231543 /// ENSG00000235017 /// ENSG00000235696	717	A2ABG0 /// A2ABG1 /// A2ABJ9 /// A2ABK0 /// B3KTX9 /// B4DQI1 /// B4DV20 /// C9JYQ5 /// E9PDZ0 /// E9PFN7 /// F2Z306 /// F2Z3N2 /// F8VNY6 /// F8WCJ9 /// H0Y3H6 /// H0Y4A5 /// H0Y4Z4 /// H0Y868 /// P06681 /// Q53GZ8 /// Q53HP3 /// Q5JP69 /// Q5ST52 /// Q5ST57 /// Q8N6L6	217000 /// 603075 /// 613927	NP_000054 /// NP_001139375 /// NP_001171534	NM_000063 /// NM_001145903 /// NM_001178063	BC029781.1	Hs.408903		2.06127	1.12944	1.90175	1.83938		0.046875	0.345703	0.0332031	0.173828	0.173828
g8923764_3p_a_at	CACNA2D3	calcium channel, voltage-dependent, alpha 2/delta subunit 3	CACNA2D3	chr3p21.1	3	ENSG00000157445	55799	B4DSF6 /// C9JAV5 /// C9JUT8 /// F8WAV4 /// H7BZW3 /// Q8IZS8	606399	NP_060868	NM_018398	NM_018398.1	Hs.656687		0.75213	1.11902	1.92854	2.45125		0.74707	0.219482	0.0561523	0.0302734	0.129639
g12652656_3p_s_at	CCND1	cyclin D1	CCND1	chr11q13	11	ENSG00000110092	595	B4DR06 /// F5H437 /// P09758 /// P24385 /// Q6FI00 /// Q9H014	114500 /// 151400 /// 168461 /// 193300 /// 254500	NP_444284	NM_053056	BC000076.1	Hs.523852		6.85632	1.2428	1.81245	0.769893		0.00292969	0.171387	0.0375977	0.303711	0.0805664
g4502650_3p_s_at	CD22	CD22 molecule	CD22	chr19q13.1	19	ENSG00000012124	933	B7Z6Y6 /// E7ERG6 /// F5GYU4 /// F5H7U3 /// P20273 /// Q0EAF5 /// Q32M46 /// Q59GD9	107266	NP_001172028 /// NP_001172029 /// NP_001172030 /// NP_001762	NM_001185099 /// NM_001185100 /// NM_001185101 /// NM_001771 /// NM_024916	NM_001771.1	Hs.579691		0.0386951	1.81663	1.67644	2.72902		0.466064	0.0561523	0.129639	0.0461426	0.334473
Hs.155912.0.S1_3p_x_at	CDH24	cadherin 24, type 2	CDH24	chr14q11.2	14	ENSG00000139880	64403	A8K0L1 /// E7EMU3 /// Q2TAL1 /// Q4VBZ5 /// Q86T00 /// Q86TS8 /// Q86UP0 /// Q9H6Y4	---	NP_071923 /// NP_659422	NM_022478 /// NM_144985	AL137477.1	Hs.155912		0.386015	1.84218	1.94185	4.78722		0.239258	0.0239258	0.0805664	0.0107422	0.0952148
g4502730_3p_x_at	CDK10	cyclin-dependent kinase 10	CDK10	chr16q24	16	ENSG00000185324	8558	A8K370 /// A8K8I6 /// B2R507 /// B3KQJ3 /// B3KYB1 /// B7Z319 /// B7Z537 /// D6RA59 /// D6REZ2 /// D6RHH3 /// F8W872 /// H3BSN8 /// H3BT74 /// Q15131 /// Q59EI2 /// Q9UHL7	603464	NP_001092003 /// NP_001153839 /// NP_443713 /// NP_443714	NM_001098533 /// NM_001160367 /// NM_003674 /// NM_052987 /// NM_052988 /// NR_027702 /// NR_027703	NM_003674.1	Hs.699177		3.30126	0.899457	1.76032	1.15374		0.0302734	0.266846	0.0561523	0.303711	0.366211
Hs.106070.3.S1_3p_a_at	CDKN1C	cyclin-dependent kinase inhibitor 1C (p57, Kip2)	CDKN1C	chr11p15.5	11	ENSG00000129757	1028	A6NK88 /// B2D1N3 /// P49918	130650 /// 600856	NP_000067 /// NP_001116102 /// NP_001116103	NM_000076 /// NM_001122630 /// NM_001122631	D64137	Hs.106070		2.28775	0.923757	1.35418	1.43718		0.00805664	0.129639	0.067627	0.0375977	0.0952148
Hs.29798.0.S1_3p_x_at	CEP44	centrosomal protein 44kDa	CEP44	chr4q34	4	ENSG00000164118	80817	D6RBX1 /// D6RC25 /// D6RGX6 /// Q9C0F1	---	NP_001035247 /// NP_001138786	NM_001040157 /// NM_001145314 /// NM_030633	AI633734	Hs.555989		5.09482	1.2903	1.66861	1.60793		0.0141602	0.171387	0.0805664	0.0561523	0.0952148
Hs.141660.1.S1_3p_at	CLCN2	chloride channel, voltage-sensitive 2	CLCN2	chr3q27-q28	3	ENSG00000114859	1181	B4DQT9 /// B4DZ58 /// E9PBD9 /// E9PCD2 /// H7C0Q8 /// P51788	254770 /// 600570 /// 607628 /// 607631 /// 607682	NP_001164558 /// NP_001164559 /// NP_001164560 /// NP_004357	NM_001171087 /// NM_001171088 /// NM_001171089 /// NM_004366	NM_004366.2	Hs.436847		0.902373	3.36774	1.73365	1.20287		0.432373	0.0461426	0.0561523	0.129639	0.334473
g4885152_3p_at	CRKL	v-crk sarcoma virus CT10 oncogene homolog (avian)-like	CRKL	chr22q11.21	22	---	1399	P46109	602007	NP_005198	NM_005207	NM_005207.1	Hs.5613		0.744271	3.74377	1.99086	1.09263		0.567627	0.0561523	0.0375977	0.334473	0.27417
Hs2Affx.1.409.S1_3p_s_at	DAOA	D-amino acid oxidase activator	DAOA	chr13q33.2|13q34	13	ENSG00000182346	267012	A2T115 /// P59103 /// Q86Y17 /// Q8IWM2 /// Q8IWM3 /// Q8IWM4	181500 /// 607408	NP_001155284 /// NP_001155286 /// NP_758958	NM_001161812 /// NM_001161814 /// NM_172370	AY170471.1	Hs.381382		1.53076	3.36748	1.91177	0.121766		0.424072	0.000244141	0.0302734	0.80542	0.19458
g181960_3p_s_at	DBI	diazepam binding inhibitor (GABA receptor modulator, acyl-CoA binding protein)	DBI	chr2q12-q21	2	ENSG00000155368	1622	B8ZWD1 /// B8ZWD2 /// B8ZWD8 /// B8ZWD9 /// P07108	125950	NP_001073331 /// NP_001073332 /// NP_001171488 /// NP_001171512 /// NP_001171513 /// NP_001171514 /// NP_065438	NM_001079862 /// NM_001079863 /// NM_001178017 /// NM_001178041 /// NM_001178042 /// NM_001178043 /// NM_020548	M15887.1	Hs.78888		1.44977	1.0714	2.85753	1.77881		0.303711	0.366211	0.00585938	0.0375977	0.129639
Hs.301394.1.A1_3p_a_at	DBNDD1	dysbindin (dystrobrevin binding protein 1) domain containing 1	DBNDD1	chr16q24.3	16	ENSG00000003249	79007	H3BLZ2 /// H3BS76 /// Q9H9R9	---	NP_001036075 /// NP_076948	NM_001042610 /// NM_024043	AK022644.1	Hs.301394		0.113412	1.24062	0.972723	3.05122		0.904785	0.219482	0.0461426	0.00585938	0.171387
g1710256_3p_s_at	DBP	D site of albumin promoter (albumin D-box) binding protein	DBP	chr19q13.3	19	ENSG00000105516	1628	Q10586 /// Q59HF2	124097	NP_001343	NM_001352	U79283.1	Hs.414480		0.0758392	1.42874	2.22893	1.01448		0.828613	0.0561523	0.0141602	0.0805664	0.129639
g7657147_3p_a_at	DCAF8	DDB1 and CUL4 associated factor 8	DCAF8	chr1q22-q23	1	ENSG00000132716	50717	B7Z8C9 /// G3V3G9 /// Q5TAQ5 /// Q5TAQ6 /// Q5TAQ7 /// Q5TAQ8 /// Q5TAQ9	---	NP_056541	NM_015726 /// NR_028103 /// NR_028104 /// NR_028105 /// NR_028106	NM_015726.1	Hs.632447		1.03602	2.13545	1.74755	1.67426		0.238525	0.0561523	0.067627	0.0461426	0.111572
Hs.9658.1.S1_3p_x_at	DCHS1	dachsous 1 (Drosophila)	DCHS1	chr11p15.4	11	ENSG00000166341	8642	Q8NDT9 /// Q96JQ0 /// Q9HAD6	603057	NP_003728	NM_003737 /// NM_024542	BF222893	Hs.199850		2.28799	1.76014	1.31663	1.11368		0.0107422	0.0952148	0.129639	0.0239258	0.0805664
Hs.306594.0.S1_3p_s_at	DPP3	dipeptidyl-peptidase 3	DPP3	chr11q12-q13.1	11	ENSG00000254986	10072	B4DLX4 /// B4E357 /// E9PKK8 /// E9PNX5 /// E9PPK9 /// E9PQ14 /// E9PQF2 /// F5GXD5 /// F5H8L6 /// G3V180 /// G3V1D3 /// Q53GT4 /// Q53HL4 /// Q5JPB8 /// Q9NY33	606818	NP_001243599 /// NP_005691 /// NP_569710	NM_001256670 /// NM_005700 /// NM_130443	AW250952	Hs.502914		2.04055	0.648624	0.779043	0.61391		0.000244141	0.0952148	0.0375977	0.19458	0.0805664
215800_3p_at	DUOX1	dual oxidase 1	DUOX1	chr15q15.3	15	ENSG00000137857	53905	A8K2V7 /// H0YK19 /// H0YNR5 /// Q14C85 /// Q9NRD9 /// Q9NT13	606758	NP_059130 /// NP_787954	NM_017434 /// NM_175940	AL137592.1	Hs.272813		3.95465	1.233	1.23573	1.60057		0.0239258	0.171387	0.00292969	0.111572	0.171387
225631_3p_at	EEPD1	endonuclease/exonuclease/phosphatase family domain containing 1	EEPD1	chr7p14.2	7	ENSG00000122547	80820	H7C4A5 /// Q7L9B9	---	NP_085139	NM_030636	BE501865	Hs.707160		0.22923	1.35831	2.08049	0.864044		0.601074	0.0107422	0.0239258	0.129639	0.149658
Hs.3052.1.A1_3p_at	EGR4	Early growth response 4	EGR4	chr2p13	2	---	1961	B2RAE3 /// B7ZKU3 /// G3V1T5 /// Q05215	128992	NP_001956	NM_001965	BE045359	Hs.3052		1.74141	2.24486	0.62411	0.616793		0.0805664	0.0141602	0.0141602	0.129639	0.129639
g7706452_3p_a_at	EMCN	endomucin	EMCN	chr4q24	4	ENSG00000164035	51705	D6RHW5 /// H0YAA7 /// Q4W5J1 /// Q53H40 /// Q9ULC0	608350	NP_001153166 /// NP_057326	NM_001159694 /// NM_016242	NM_016242.1	Hs.152913		5.255	1.30566	0.614884	1.88474		0.0185547	0.165527	0.124512	0.0302734	0.219482
212336_3p_at	EPB41L1	erythrocyte membrane protein band 4.1-like 1	EPB41L1	chr20q11.2-q12	20	ENSG00000088367	2036	B3KUB6 /// B7Z653 /// E9PCJ3 /// H0Y482 /// H7C2K6 /// Q29RW3 /// Q4VXN0 /// Q4VXN1 /// Q4VXN2 /// Q4VXN5 /// Q4VXN6 /// Q4VXN7 /// Q4VXN8 /// Q7Z3C9 /// Q9H4G0	602879 /// 614257	NP_001245258 /// NP_001245259 /// NP_001245260 /// NP_036288 /// NP_818932	NM_001258329 /// NM_001258330 /// NM_001258331 /// NM_012156 /// NM_177996	AA912711	Hs.437422		0.120644	0.939747	1.09453	4.07123		0.962402	0.27417	0.0461426	0.0561523	0.067627
Hs.33020.0.A1_3p_x_at	FAM104B	family with sequence similarity 104, member B /// family with sequence similarity 104, member B pseudogene	FAM104B /// LOC100287188	chrXp11.21	X	ENSG00000182518	100287188 /// 90736	B4DSV6 /// D6R9S5 /// D6RDJ5 /// E9PH40 /// Q5XKR9	---	NP_001160171 /// NP_001160172 /// NP_001160173 /// NP_001160174 /// NP_001160175 /// NP_001160176 /// NP_612371 /// XP_003119152 /// XP_003120216	NM_001166699 /// NM_001166700 /// NM_001166701 /// NM_001166702 /// NM_001166703 /// NM_001166704 /// NM_138362 /// NR_030722 /// XM_003119104 /// XM_003120168	BG500573	Hs.415414		1.51315	0.975466	1.35244	2.48527		0.129639	0.0185547	0.0805664	0.0239258	0.0952148
Hs.2055.1.A1_3p_at	FAM120B	family with sequence similarity 120B	FAM120B	chr6q27	6	ENSG00000112584	84498	B4DG54 /// B4DKV5 /// B4DL34 /// B4DSS4 /// F2Z2E1 /// F5GY05 /// F5GZX9 /// Q96EK7	612266	NP_115824	NM_032448	BE966082	Hs.369522		0.137957	3.05257	1.66193	1.02988		0.828613	0.00292969	0.0461426	0.0805664	0.067627
Hs.177664.0.A1_3p_a_at	FAM13A	family with sequence similarity 13, member A	FAM13A	chr4q22.1	4	ENSG00000138640	10144	B4DPB4 /// D6RCC1 /// D6RD35 /// D6RFM4 /// D6RGE4 /// D6RIY4 /// E9PGM7 /// O94988 /// Q6P521	613299	NP_001015045 /// NP_001252507 /// NP_001252508 /// NP_001252509 /// NP_055698	NM_001015045 /// NM_001265578 /// NM_001265579 /// NM_001265580 /// NM_014883	AW450403	Hs.97270		1.80164	1.20141	1.82116	2.13892		0.149658	0.171387	0.0107422	0.0107422	0.129639
g8923642_3p_at	FAM70A	family with sequence similarity 70, member A	FAM70A	chrXq24	X	---	55026	B1APR4 /// B3KPI6 /// E5RFR0 /// E9PAR3 /// Q5JRV8 /// Q7Z4S8	---	NP_001098014 /// NP_001098015 /// NP_060408	NM_001104544 /// NM_001104545 /// NM_017938	NM_017938.1	Hs.437563		0.0924512	0.22536	1.48062	2.75071		0.951416	0.491699	0.0561523	0.0375977	0.219482
Hs2.8728.2.A1_3p_x_at	FBLIM1	filamin binding LIM protein 1	FBLIM1	chr1p36.21	1	ENSG00000162458	54751	D6R9I4 /// D6R9V9 /// D6RA19 /// D6RAI6 /// D6RAI8 /// E7EN81 /// E7EPI5 /// E7EWE8 /// Q5VVD3 /// Q8WUP2	607747	NP_001019386 /// NP_001019387 /// NP_060026	NM_001024215 /// NM_001024216 /// NM_017556	AF459643.1	Hs.530101		1.00895	3.83151	1.56622	0.446054		0.238525	0.00805664	0.0561523	0.5	0.0952148
g4503664_3p_a_at	FBLN2	fibulin 2	FBLN2	chr3p25.1	3	ENSG00000163520	2199	B7Z6T9 /// B7Z9B8 /// C9JQS6 /// F5H1F3 /// H7BXL0 /// H7C1A3 /// P98095 /// Q86V58 /// Q9Y3V7	135821	NP_001004019 /// NP_001158507 /// NP_001989	NM_001004019 /// NM_001165035 /// NM_001998	NM_001998.1	Hs.198862		0.833672	2.20735	1.34102	1.2626		0.246094	0.0107422	0.00585938	0.149658	0.0952148
Hs2.288720.1.S1_3p_s_at	FBXL13	F-box and leucine-rich repeat protein 13	FBXL13	chr7q22.1	7	---	222235	C9JI88 /// E7ERH8 /// H7BXR1 /// Q4G192 /// Q8N1P0 /// Q8NEE6	609080	NP_001104508 /// NP_659469	NM_001111038 /// NM_145032	AK021560.1	Hs.660029		0.741785	3.41814	0.752964	1.65217		0.665527	0.0185547	0.171387	0.0461426	0.219482
Hs.296719.0.S1_3p_at	GPR144	G protein-coupled receptor 144	GPR144	chr9q33.3	9	---	347088	A1E4E7 /// A1E4E8 /// A1E4E9 /// H7C2G4 /// Q7Z7M1	---	NP_001155280	NM_001161808 /// NM_182611	AU148039	Hs.454099		1.00888	1.76396	1.17564	2.05997		0.196289	0.0566406	0.113281	0.0078125	0.0732422
g2618767_3p_a_at	GYG2	glycogenin 2	GYG2	chrXp22.3	X	ENSG00000056998	8908	A8K8Y1 /// B3KUV6 /// E5RIC9 /// E5RID9 /// O15488 /// Q1ZYL7	300198	NP_001073324 /// NP_001171631 /// NP_001171632 /// NP_001171633 /// NP_003909	NM_001079855 /// NM_001184702 /// NM_001184703 /// NM_001184704 /// NM_003918	U94363.1	Hs.567381		1.82794	1.27657	2.97213	1.38162		0.366211	0.219482	0.0302734	0.0529785	0.398926
Hs.28921.0.S2_3p_a_at	GZF1	GDNF-inducible zinc finger protein 1	GZF1	chr20p11.21	20	ENSG00000125812	64412	B4DF58 /// B4DI14 /// F5H2R0 /// Q5JXG1 /// Q9H116	613842	NP_071927	NM_022482	AL046381	Hs.709462		0.293295	0.391194	1.20251	3.52883		0.753906	0.366211	0.0107422	0.0175781	0.0805664
211863_3p_x_at	HFE	hemochromatosis	HFE	chr6p21.3	6	ENSG00000010704	3077	B4DDZ1 /// B4DV50 /// B7ZB37 /// F5H4B0 /// F8W7W8 /// H7C4K4 /// Q30201 /// Q6B0J5 /// Q86WL1	104300 /// 176100 /// 176200 /// 190000 /// 235200 /// 612635 /// 613609 /// 614193	NP_000401 /// NP_620572 /// NP_620573 /// NP_620575 /// NP_620576 /// NP_620577 /// NP_620578 /// NP_620579 /// NP_620580	NM_000410 /// NM_139002 /// NM_139003 /// NM_139004 /// NM_139005 /// NM_139006 /// NM_139007 /// NM_139008 /// NM_139009 /// NM_139010 /// NM_139011	AF079408.1	Hs.233325		0.738697	1.84663	2.62937	1.81911		0.432373	0.111572	0.0375977	0.0461426	0.27417
Hs.180779.1.S1_3p_at	HIST1H2BD	histone cluster 1, H2bd	HIST1H2BD	chr6p21.3	6	ENSG00000158373	3017	A8K9J7 /// P58876 /// P62807	602799	NP_066407 /// NP_619790	NM_021063 /// NM_138720	AL353759	Hs.591797		0.188107	1.93553	1.68867	2.96795		0.929688	0.0805664	0.00415039	0.0302734	0.0952148
g4504394_3p_a_at	HK3	hexokinase 3 (white cell)	HK3	chr5q35.2	5	ENSG00000160883	3101	P52790 /// Q59H08	142570	NP_002106	NM_002115	NM_002115.1	Hs.411695		0.895331	2.51896	1.5066	1.70925		0.219482	0.00805664	0.0375977	0.0952148	0.129639
4868039C_3p_s_at	HMGXB3	HMG box domain containing 3	HMGXB3	chr5q32	5	---	22993	E9PEK0 /// G5E9Y4 /// H0YAC2 /// Q12766 /// Q562E5 /// Q6P442 /// Q9BRX4	---	NP_055798	NM_014983	---	Hs.719189		1.40058	0.89854	2.03414	1.3125		0.0561523	0.303711	0.0141602	0.219482	0.067627
g13623262_3p_at	IKBKB	inhibitor of kappa light polypeptide gene enhancer in B-cells, kinase beta	IKBKB	chr8p11.2	8	ENSG00000104365	3551	A1L159 /// A8K4I7 /// B3KRB7 /// B4DP95 /// B4E0A7 /// O14920	603258	NP_001177649 /// NP_001229707 /// NP_001547	NM_001190720 /// NM_001190721 /// NM_001190722 /// NM_001242778 /// NM_001556 /// NR_033818 /// NR_033819 /// NR_040009	BC006231.1	Hs.597664		1.24974	2.20206	1.47109	1.98994		0.19458	0.0561523	0.0185547	0.0805664	0.067627
g4504672_3p_at	IL6R	interleukin 6 receptor	IL6R	chr1q21	1	ENSG00000160712	3570	A0N0L5 /// D6R9R8 /// H0Y949 /// H0Y9B1 /// P08887	147880	NP_000556 /// NP_001193795 /// NP_852004	NM_000565 /// NM_001206866 /// NM_181359	NM_000565.1	Hs.135087		0.880634	0.85147	2.13536	1.24025		0.303711	0.334473	0.0239258	0.0141602	0.0952148
Hs2.37062.1.S1_3p_s_at	INSL3	insulin-like 3 (Leydig cell)	INSL3	chr19p13.2-p12	19	ENSG00000248099	3640	G3XAG0 /// P51460 /// Q6YNB5	146738 /// 219050	NP_001252516 /// NP_005534	NM_001265587 /// NM_005543	NM_005543.1	Hs.37062		0.0491649	1.94581	1.15104	2.05207		0.80542	0.0805664	0.0461426	0.0302734	0.219482
g6650627_3p_at	ITGA10	integrin, alpha 10	ITGA10	chr1q21	1	ENSG00000143127	8515	B2RTV5 /// B4E282 /// B4E2A1 /// F5GY13 /// F5H3T9 /// O75578	604042	NP_003628	NM_003637	AF112345.1	Hs.158237		1.3786	2.37739	1.8354	1.21747		0.326416	0.0185547	0.0302734	0.0805664	0.0952148
223162_3p_s_at	KIAA1147	KIAA1147	KIAA1147	chr7q34	7	ENSG00000257093 /// ENSG00000262599	57189	A4D1U4 /// C9J7X6 /// Q9P1C9	---	NP_001073861	NM_001080392	AF116707.1	Hs.521240		1.38358	0.459777	1.42916	2.49121		0.334473	0.466064	0.0302734	0.0239258	0.149658
Hs.136280.0.S1_3p_s_at	KLF16	Kruppel-like factor 16	KLF16	chr19p13.3	19	ENSG00000129911	83855	Q9BXK1	606139	NP_114124	NM_031918	BF590630	Hs.136280		0.977032	2.2698	0.628031	1.08087		0.398926	0.0141602	0.19458	0.0561523	0.0952148
g9257229_3p_s_at	LDHC	lactate dehydrogenase C	LDHC	chr11p15.1	11	ENSG00000166796	3948	D6NKH9 /// F5GWS6 /// F5GZ11 /// F5H155 /// F5H245 /// F5H326 /// F5H5G7 /// G3XAP5 /// G9BCY7 /// G9BCY8 /// G9BCY9 /// G9BCZ0 /// G9BCZ1 /// P07864	150150	NP_002292 /// NP_059144	NM_002301 /// NM_017448	NM_002301.2	Hs.654377		3.46689	1.60745	1.24429	0.450388		0.0302734	0.0302734	0.0952148	0.111572	0.171387
g8922203_3p_x_at	LIMS2	LIM and senescent cell antigen-like domains 2	LIMS2	chr2q14.3	2	ENSG00000072163	55679	A0PJ44 /// B3KNZ3 /// B4DMV1 /// C9JHB2 /// E7ENJ8 /// F5H6E6 /// F8WEF3 /// H0Y592 /// Q7Z4I2 /// Q7Z4I3 /// Q7Z4I4 /// Q7Z4I5 /// Q7Z4I7 /// Q9BV95 /// Q9H058 /// Q9NWG2	607908	NP_001129509 /// NP_001154875 /// NP_001154876 /// NP_001243471 /// NP_060450	NM_001136037 /// NM_001161403 /// NM_001161404 /// NM_001256542 /// NM_017980 /// NR_027823	NM_017980.1	Hs.469881		1.67544	0.749213	0.743166	3.46748		0.0561523	0.27417	0.19458	0.0561523	0.398926
Hs.79732.5.A1_3p_at	LOC100506076	uncharacterized LOC100506076 /// uncharacterized LOC100506123	LOC100506076 /// LOC100506123	chr2q11	2	ENSG00000230606	100506076 /// 100506123	---	---	---	NR_040097 /// XR_109917 /// XR_109918 /// XR_109919 /// XR_109920	AI983904	---		1.20523	2.17895	1.69295	1.15316		0.239258	0.0375977	0.0561523	0.27417	0.171387
g12654388_3p_a_at	RPL39	uncharacterized LOC100652821 /// ribosomal protein L39	LOC100652821 /// RPL39	chrXq24	X	ENSG00000198918	100652821 /// 6170	P62891	601904	NP_000991	NM_001000 /// XR_132688	BC001019.1	Hs.300141		1.15069	0.231881	0.0916109	2.68492		0.0561523	0.567627	0.696289	0.00805664	0.303711
Hs.244616.0.A1_3p_at	LOC100128644	LMNE6487	LOC100128644	chr3p25.1	3	---	100128644	Q6UXR2	---	---	XR_110032 /// XR_112483	BF509140	Hs.729644		0.459806	1.29054	1.58051	2.44151		0.129639	0.0107422	0.19458	0.0375977	0.303711
Hs.225987.0.S1_3p_at	LOC100287387	Uncharacterized LOC100287387	LOC100287387	chr2q37.3	2	---	100287387	B7ZL79	---	XP_002342351 /// XP_003403809	XM_002342310 /// XM_003403761	AL050153.1	Hs.516864		0.338299	3.89594	1.37929	0.682167		0.780518	0.00195313	0.0461426	0.27417	0.0952148
Hs2.437149.1.S1_3p_at	LOC285300	uncharacterized LOC285300	LOC285300	chr3p14.1	3	---	285300	---	---	---	---	AK095655.1	Hs.638436		2.36734	0.863642	1.93154	1.77247		0.0561523	0.171387	0.000244141	0.111572	0.129639
Hs.155538.0.A1_3p_x_at	LPAR5	lysophosphatidic acid receptor 5	LPAR5	chr12p13.31	12	ENSG00000184574	57121	B4DZ78 /// Q5KU18 /// Q9H1C0	606926	NP_001136433 /// NP_065133	NM_001142961 /// NM_020400	AW183080	Hs.155538		4.989	1.26487	1.41913	1.99977		0.0231934	0.0461426	0.171387	0.129639	0.0952148
Hs.90800.1.S3_3p_at	MMP16	matrix metallopeptidase 16 (membrane-inserted)	MMP16	chr8q21.3	8	ENSG00000156103	4325	E5RJA7 /// P51512	602262	NP_005932	NM_005941 /// NM_022564 /// NM_032297	U79292.1	Hs.546267		1.37303	0.0903205	1.08976	2.72735		0.432373	0.87085	0.0239258	0.0356445	0.219482
Hs.167003.0.A1_3p_s_at	MUSK	muscle, skeletal, receptor tyrosine kinase	MUSK	chr9q31.3-q32	9	ENSG00000030304	4593	F5H3K9 /// F5H6T2 /// G8JLG0 /// O15146 /// Q15457 /// Q5T0B5 /// Q5VZW9	601296 /// 608931	NP_001159752 /// NP_001159753 /// NP_005583	NM_001166280 /// NM_001166281 /// NM_005592	AI341265	Hs.521653		3.44009	0.954436	1.11747	1.2333		0.0102539	0.398926	0.0175781	0.0915527	0.111572
220471_3p_s_at	MYCT1	myc target 1	MYCT1	chr6q25.2	6	ENSG00000120279	80177	D6Q1S4 /// E9PQ55 /// H0YDV5 /// Q8N699	---	NP_079383	NM_025107	NM_025107.1	Hs.18160		0.130372	1.88423	1.90842	2.21225		0.919434	0.0239258	0.067627	0.0649414	0.0952148
Hs.174497.0.A1_3p_at	MYOM3	myomesin family, member 3	MYOM3	chr1p36.11	1	ENSG00000142661	127294	A6NI63 /// A6NIU4 /// F8WFB1 /// Q5VTT5 /// Q6ZU56	---	NP_689585	NM_152372	BF108688	Hs.523413		0.773876	0.998398	2.52097	1.30131		0.432373	0.334473	0.0141602	0.00292969	0.129639
g5174656_3p_s_at	NDRG1	N-myc downstream regulated 1	NDRG1	chr8q24.3	8	ENSG00000104419	10397	B3KR80 /// B3KU62 /// B3KWB2 /// B7Z446 /// B7Z4H0 /// B7Z505 /// B7Z5Z7 /// E5RG99 /// E5RGG6 /// E5RGM5 /// E5RH82 /// E5RI76 /// E5RIM2 /// E5RIR1 /// E5RIV1 /// E5RJ98 /// E5RJY1 /// E5RK17 /// E7ESM1 /// E9PDL6 /// F5H654 /// Q53EU7 /// Q597H1 /// Q8N959 /// Q92597	601455 /// 605262	NP_001128714 /// NP_001245361 /// NP_001245362 /// NP_006087	NM_001135242 /// NM_001258432 /// NM_001258433 /// NM_006096	NM_006096.1	Hs.613170		0.264823	2.34506	0.728392	1.6397		0.5	0.0107422	0.334473	0.0461426	0.067627
g4758765_3p_at	NDST3	N-deacetylase/N-sulfotransferase (heparan glucosaminyl) 3	NDST3	chr4q26	4	ENSG00000164100	9348	B4DI67 /// O95803	603950	NP_004775	NM_004784	NM_004784.1	Hs.480596		0.634586	3.69969	1.56089	0.227191		0.72583	0.00585938	0.0375977	0.747314	0.466064
g9994194_3p_at	NF2	neurofibromin 2 (merlin)	NF2	chr22q12.2	22	ENSG00000186575	4771	A5A158 /// B7Z4B6 /// P35240 /// Q16231 /// Q9P1N4	101000 /// 162091 /// 607174 /// 607379	NP_000259 /// NP_057502 /// NP_861546 /// NP_861966 /// NP_861967 /// NP_861968 /// NP_861969 /// NP_861970 /// NP_861971	NM_000268 /// NM_016418 /// NM_181825 /// NM_181826 /// NM_181827 /// NM_181828 /// NM_181829 /// NM_181830 /// NM_181831 /// NM_181832 /// NM_181833 /// NM_181834 /// NM_181835	NM_016418.1	Hs.187898		1.37642	1.52279	1.70175	2.07389		0.19458	0.0302734	0.111572	0.0302734	0.0805664
g10864078_3p_at	NFS1	NFS1 nitrogen fixation 1 homolog (S. cerevisiae)	NFS1	chr20q11.22	20	ENSG00000244005	9054	A2A2M1 /// B2R5S3 /// B4DHP7 /// B4DNL7 /// B4DXH0 /// B4DXK9 /// F2Z2E7 /// F5GYK5 /// F8WB23 /// F8WCX6 /// F8WER8 /// H0YGN5 /// H7C0I5 /// H7C3D4 /// Q53FP3 /// Q5QP19 /// Q8WV90 /// Q9Y697	603485	NP_001185918 /// NP_066923	NM_001198989 /// NM_021100 /// NM_181679 /// NR_037570	NM_021100.1	Hs.194692		3.08705	0.408638	1.30763	0.416265		0.0185547	0.624512	0.0375977	0.696289	0.398926
g13182796_3p_s_at	NLRP12	NLR family, pyrin domain containing 12	NLRP12	chr19q13.42	19	ENSG00000142405	91662	A8K407 /// A8MTQ2 /// B3KTE7 /// C9JK73 /// C9JZX9 /// F2Z321 /// F5H0E4 /// P59046	609648 /// 611762	NP_150639 /// NP_653288	NM_033297 /// NM_144687	AF231021.1	Hs.631573		0.946795	2.24016	1.53674	0.762196		0.27417	0.0141602	0.0141602	0.303711	0.149658
g11907931_3p_at	NRP1	neuropilin 1	NRP1	chr10p12	10	ENSG00000099250	8829	A8K9V7 /// E7EX60 /// E9PEP6 /// E9PHT1 /// E9PHT5 /// F5H8K8 /// H0Y4A0 /// H0Y4N6 /// H0Y7Z2 /// O14786 /// Q59F20 /// Q5JWQ2 /// Q5JWQ4 /// Q5JWQ6 /// Q5T7F0 /// Q5T7F1 /// Q68DN3 /// Q6AWA9 /// Q6X907 /// Q71SW6 /// Q96I90 /// Q9H2E0 /// Q9H2E1	602069	NP_001019799 /// NP_001019800 /// NP_001231901 /// NP_001231902 /// NP_003864	NM_001024628 /// NM_001024629 /// NM_001244972 /// NM_001244973 /// NM_003873 /// NR_045259	AF280547.1	Hs.131704		1.19822	0.344119	1.70385	2.28997		0.334473	0.432373	0.0461426	0.0461426	0.171387
Hs2.17778.5.S1_3p_x_at	NRP2	neuropilin 2	NRP2	chr2q33.3	2	ENSG00000118257	8828	A8K4G9 /// B7ZL68 /// C9JH98 /// E9PF66 /// F5H1G4 /// F5H2X3 /// O60462 /// Q7LBX6 /// Q7Z3T9 /// Q96GU8 /// Q9H2E2	602070	NP_003863 /// NP_061004 /// NP_957716 /// NP_957718 /// NP_957719 /// NP_958436	NM_003872 /// NM_018534 /// NM_201264 /// NM_201266 /// NM_201267 /// NM_201279	BC009222.1	Hs.471200		3.19796	0.429357	0.683474	0.436979		0.00195313	0.396484	0.00585938	0.345703	0.0859375
1556277_3p_a_at	PAPD4	PAP associated domain containing 4	PAPD4	chr5q14.1	5	ENSG00000164329	167153	D6RAF2 /// Q6PIY7	614121	NP_001107865 /// NP_001107866 /// NP_776158	NM_001114393 /// NM_001114394 /// NM_173797	BG542611	Hs.418198		0.194599	0.504857	1.7726	2.81665		0.696289	0.753906	0.0375977	0.0461426	0.219482
Hs.173515.1.A1_3p_at	PLK1S1	Polo-like kinase 1 substrate 1	PLK1S1	chr20p11.23	20	ENSG00000088970	55857	B4DEC7 /// B4DI09 /// Q2M2Z5 /// Q69YZ6	---	NP_001156494 /// NP_001156495 /// NP_060944	NM_001163022 /// NM_001163023 /// NM_018474	AI806322	Hs.187635 /// Hs.668407		2.61353	1.74752	1.40613	1.04164		0.0375977	0.19458	0.219482	0.0375977	0.171387
g6005831_3p_at	PMF1	polyamine-modulated factor 1	PMF1	chr1q12	1	ENSG00000160783	11243	Q5TCK1 /// Q6P1K2 /// Q6ZVE6	609176	NP_001186582 /// NP_001186583 /// NP_009152	NM_001199653 /// NM_001199654 /// NM_007221	NM_007221.1	Hs.530479		1.43091	2.55449	1.50815	0.228697		0.432373	0.0012207	0.0461426	0.398926	0.246094
g4505936_3p_s_at	POLG	polymerase (DNA directed), gamma	POLG	chr15q25	15	ENSG00000140521	5428	A8K5G6 /// E5KNU5 /// H0YCD2 /// H0YCV2 /// H0YD36 /// H0YDF1 /// H0YE43 /// P54098	157640 /// 174763 /// 203700 /// 258450 /// 603041 /// 607459 /// 613662	NP_001119603 /// NP_002684	NM_001126131 /// NM_002693	NM_002693.1	Hs.706868		0.217304	2.56713	1.33682	1.41711		0.633789	0.0214844	0.0214844	0.149414	0.0727539
203735_3p_x_at	PPFIBP1	PTPRF interacting protein, binding protein 1 (liprin beta 1)	PPFIBP1	chr12p12.1	12	ENSG00000110841	8496	B4DFU8 /// F5GY63 /// F5GZP6 /// F5H0E0 /// F5H1A9 /// F5H495 /// F5H6Q7 /// F5H7K5 /// H0YFE4 /// H0YGH8 /// Q05CN4 /// Q86W92	603141	NP_001185844 /// NP_001185845 /// NP_003613 /// NP_803193	NM_001198915 /// NM_001198916 /// NM_003622 /// NM_177444	N35896	Hs.172445		0.0993357	1.15955	1.25777	2.43206		0.567627	0.19458	0.0561523	0.017334	0.0805664
Hs.259636.0.S1_3p_at	PRM3	protamine 3	PRM3	chr16p13.3	16	ENSG00000178257	58531	Q9NNZ6	---	NP_067070	NM_021247	NM_021247.1	Hs.259636		0.908615	2.30167	1.15296	0.154974		0.111572	0.0375977	0.0561523	0.567627	0.171387
Hs.212587.0.S1_3p_at	PRMT2	protein arginine methyltransferase 2	PRMT2	chr21q22.3	21	---	3275	A8MXR3 /// B7U630 /// B7U631 /// B7U632 /// E7EUX2 /// H7C2H9 /// P55345 /// Q49AF9 /// Q53FX4 /// Q5U7D4 /// Q9H3L6	601961	NP_001229793 /// NP_001229794 /// NP_001229795 /// NP_001526 /// NP_996845	NM_001242864 /// NM_001242865 /// NM_001242866 /// NM_001535 /// NM_206962	AL050065.1	Hs.154163		0.3088	3.42835	1.45225	0.655933		0.95166	0.0561523	0.0375977	0.424072	0.246094
g2853276_3p_a_at	PRPF4	PRP4 pre-mRNA processing factor 4 homolog (yeast)	PRPF4	chr9q31-q33	9	ENSG00000136875	9128	B2R7V4 /// O43172 /// Q59EL4 /// Q5T1M7 /// Q6IAP9	607795	NP_001231855 /// NP_004688	NM_001244926 /// NM_004697	U82756.1	Hs.530284		1.06915	2.41856	0.807905	0.582509		0.0375977	0.0185547	0.19458	0.0952148	0.111572
g12707581_3p_at	PRRX2	paired related homeobox 2	PRRX2	chr9q34.1	9	ENSG00000167157	51450	Q99811	604675	NP_057391	NM_016307	NM_016307.2	Hs.660115		0.311762	1.658	1.72475	2.16368		0.466064	0.0302734	0.111572	0.0375977	0.149658
g4506320_3p_x_at	PTPRN	protein tyrosine phosphatase, receptor type, N	PTPRN	chr2q35-q36.1	2	ENSG00000054356	5798	A8K604 /// B3KV50 /// B4DK12 /// C9J392 /// C9JCQ0 /// C9JJL7 /// C9JR27 /// F5GZS3 /// F5H035 /// F8WCK8 /// H7C0U9 /// Q16849 /// Q59FU1 /// Q7KZS4 /// Q96IA0	601773	NP_001186692 /// NP_001186693 /// NP_002837	NM_001199763 /// NM_001199764 /// NM_002846	NM_002846.1	Hs.89655		2.11586	1.81202	1.973	1.19001		0.0239258	0.0461426	0.0805664	0.19458	0.111572
Hs.5174.2.S1_3p_s_at	RPS17	ribosomal protein S17 /// ribosomal protein S17-like	RPS17 /// RPS17L	chr15q	15	ENSG00000060303 /// ENSG00000182774 /// ENSG00000184779 /// ENSG00000232346	100505503 /// 6218	H0YK46 /// H0YN73 /// H0YN88 /// P08708 /// P0CW22	180472 /// 612527	NP_001012 /// NP_001185986	NM_001021 /// NM_001199057	BF026595	Hs.512525		1.31	8.34023	0.887914	0.165353		0.0539551	0.000732422	0.19458	0.533936	0.0805664
Hs.182426.4.A1_3p_x_at	RPS2	ribosomal protein S2 /// small nucleolar RNA, H/ACA box 64	RPS2 /// SNORA64	chr16p13.3	16	ENSG00000140988	26784 /// 6187	P15880 /// Q3KQT6 /// Q6IPX5 /// Q8J014 /// Q8N5L9 /// Q8NI61 /// Q8NI62 /// Q9BSW5	603624	NP_002943	NM_002952 /// NR_002326	L48784	Hs.356366		1.88662	1.42938	2.27805	0.27844		0.0461426	0.246094	0.00805664	0.398926	0.27417
Hs.238030.1.S1_3p_x_at	SCAMP2	secretory carrier membrane protein 2	SCAMP2	chr15q23-q25	15	ENSG00000140497	10066	A8K769 /// B3KU14 /// F5H353 /// H3BMN2 /// H3BN93 /// H3BPL9 /// H3BQW2 /// H3BUB6 /// H3BV04 /// O15127 /// Q6IBK3	606912	NP_005688	NM_005697	AW409599	Hs.458917		2.6906	0.281076	1.42157	1.17682		0.0461426	0.398926	0.0461426	0.219482	0.129639
g12655170_3p_s_at	SKP2	S-phase kinase-associated protein 2, E3 ubiquitin protein ligase	SKP2	chr5p13	5	ENSG00000145604	6502	B4DHK6 /// B4DJT4 /// C9JN85 /// D6R9R7 /// D6RAG5 /// D6RF40 /// H0Y9I9 /// Q13309	601436	NP_001230049 /// NP_005974 /// NP_116026	NM_001243120 /// NM_005983 /// NM_032637	BC001441.1	Hs.23348		1.99539	1.823	2.01396	1.87366		0.067627	0.0375977	0.0644531	0.219482	0.171387
g3834394_3p_a_at	SLC16A7	solute carrier family 16, member 7 (monocarboxylic acid transporter 2)	SLC16A7	chr12q13	12	ENSG00000118596	9194	B4DWX9 /// F5H843 /// F8VQS4 /// F8VS95 /// F8VVU7 /// F8VXG4 /// F8VYZ2 /// F8W0N3 /// F8W0U4 /// F8W1M4 /// O60669 /// Q8NEM3	603654	NP_004722	NM_004731	AF049608.1	Hs.439643		2.60096	1.36478	0.81114	0.838041		0.0375977	0.0561523	0.129639	0.27417	0.211914
g4506998_3p_s_at	SLC22A1	solute carrier family 22 (organic cation transporter), member 1	SLC22A1	chr6q25.3	6	ENSG00000175003	6580	F5GY86 /// F5H5P3 /// O15245	602607	NP_003048 /// NP_694857	NM_003057 /// NM_153187	NM_003057.1	Hs.117367		0.77027	2.67863	0.148722	1.80653		0.567627	0.0302734	0.219238	0.0537109	0.171387
Hs.170931.0.A1_3p_at	SMU1	smu-1 suppressor of mec-8 and unc-52 homolog (C. elegans)	SMU1	chr9p12	9	---	55234	A0MNN4 /// B4E3L0 /// Q2TAY7	---	NP_060695	NM_018225	AL512690.1	Hs.655351		0.914087	0.866966	1.59643	3.86934		0.0805664	0.0771484	0.0239258	0.0185547	0.0805664
Hs.193128.0.S2_3p_at	SMU1	smu-1 suppressor of mec-8 and unc-52 homolog (C. elegans)	SMU1	chr9p12	9	ENSG00000122692	55234	A0MNN4 /// B4E3L0 /// Q2TAY7	---	NP_060695	NM_018225	AI611315	Hs.655351		1.34472	1.51716	2.16906	0.48563		0.19458	0.0375977	0.00415039	0.27417	0.067627
Hs.99214.0.A1_3p_at	SPATA17	spermatogenesis associated 17	SPATA17	chr1q41	1	ENSG00000162814	128153	Q96L03	611032	NP_620151	NM_138796	AA905508	Hs.171130		1.22966	1.52017	1.59287	3.48913		0.398926	0.213135	0.000732422	0.0302734	0.149658
g5803218_3p_at	SPINK5	serine peptidase inhibitor, Kazal type 5	SPINK5	chr5q32	5	---	11005	B4DRW4 /// B4DWS3 /// E5RFU9 /// E5RG22 /// E7EWP9 /// Q9NQ38	147050 /// 256500 /// 605010	NP_001121170 /// NP_001121171 /// NP_006837	NM_001127698 /// NM_001127699 /// NM_006846	NM_006846.1	Hs.331555		1.10074	1.55457	0.932923	2.10498		0.753906	0.0302734	0.219482	0.0561523	0.246094
g10835066_3p_a_at	SSB	Sjogren syndrome antigen B (autoantigen La)	SSB	chr2q31.1	2	ENSG00000138385	6741	B5BUB5 /// E7ERC4 /// E9PFH8 /// E9PFL9 /// E9PGX9 /// F5H673 /// P05455 /// Q14730 /// Q2F832	109090	NP_003133	NM_003142	NM_003142.1	Hs.309316		1.08	1.31826	0.350634	2.37069		0.633789	0.165283	0.00805664	0.0302734	0.19458
Hs.2554.0.A2_3p_at	ST6GAL1	ST6 beta-galactosamide alpha-2,6-sialyltranferase 1	ST6GAL1	chr3q27-q28	3	ENSG00000073849	6480	B2R513 /// C9IYS8 /// C9J6X5 /// C9JAT4 /// C9JFM4 /// C9JH16 /// C9JI90 /// C9JKG0 /// C9JPG6 /// C9JR47 /// C9JTR0 /// C9JVK7 /// C9K0R8 /// H7C472 /// P15907	109675	NP_003023 /// NP_775323 /// NP_775324	NM_003032 /// NM_173216 /// NM_173217	AI743792	Hs.207459		0.746211	1.67627	1.51251	3.25082		0.219482	0.144775	0.00195313	0.0012207	0.129639
Hs.14894.0.S1_3p_a_at	TGOLN2	trans-golgi network protein 2	TGOLN2	chr2p11.2	2	ENSG00000152291	10618	B2R686 /// F8W8W7 /// F8WBK2 /// O43493	603062	NP_001193769 /// NP_001193770 /// NP_001193773 /// NP_006455	NM_001206840 /// NM_001206841 /// NM_001206844 /// NM_006464	BF061845	Hs.593382		0.104725	1.22498	2.10106	1.52419		0.688721	0.111572	0.0141602	0.0649414	0.171387
Hs.125359.1.S1_3p_x_at	THY1	Thy-1 cell surface antigen	THY1	chr11q23.3	11	ENSG00000154096	7070	B0YJA4 /// E9PIE1 /// E9PIM6 /// E9PNQ8 /// H0YDI9 /// P04216 /// Q9HBB0	188230	NP_006279	NM_006288	AA218868	Hs.731439		1.0478	2.09507	1.69305	1.75882		0.567627	0.0285645	0.0805664	0.0141602	0.111572
Hs.9741.0.S1_3p_s_at	TJAP1	tight junction associated protein 1 (peripheral)	TJAP1	chr6p21.1	6	ENSG00000137221	93643	B3KT40 /// H0Y4D6 /// Q5JTD0	612658	NP_001139488 /// NP_001139489 /// NP_001139490 /// NP_001139491 /// NP_001139492 /// NP_542171	NM_001146016 /// NM_001146017 /// NM_001146018 /// NM_001146019 /// NM_001146020 /// NM_080604 /// NR_027394	AK024269.1	Hs.520145		0.156239	1.91379	2.07642	0.900372		0.72583	0.0185547	0.0649414	0.266602	0.246094
g5031756_3p_at	TLX1	T-cell leukemia homeobox 1	TLX1	chr10q24	10	ENSG00000107807	3195	P31314	186770	NP_001182446 /// NP_005512	NM_001195517 /// NM_005521	NM_005521.1	Hs.89583		3.72639	0.866278	1.08592	1.90625		0.0239258	0.171387	0.067627	0.00585938	0.067627
g12407398_3p_s_at	TRIM8	tripartite motif containing 8	TRIM8	chr10q24.3	10	ENSG00000171206	81603	Q5JSM3 /// Q9BZR9	606125	NP_112174	NM_030912	AF220034.1	Hs.336810		1.86244	1.80952	2.16079	1.60966		0.0805664	0.27417	0.0239258	0.0461426	0.111572
Hs.211420.0.A1_3p_at	TSPY26P	testis specific protein, Y-linked 26, pseudogene	TSPY26P	chr20q11.21	20	ENSG00000235217	128854	Q9H489	---	---	NR_002781	AI971189	Hs.647447		1.90172	1.10538	1.4772	2.79378		0.366211	0.334473	0.0561523	0.0375977	0.19458
g13562091_3p_s_at	TTLL5	tubulin tyrosine ligase-like family, member 5	TTLL5	chr14q24.3	14	ENSG00000119685	23093	A0PJ69 /// E7EP12 /// E9PF35 /// F8W7N3 /// G3V2J9 /// G3V2U8 /// G3V4R8 /// Q2TAY9 /// Q6EMB2 /// Q9UF64	612268	NP_055887	NM_015072	NM_015072.1	Hs.709609		2.96414	0.256229	1.67532	1.88897		0.0561523	0.491699	0.171387	0.0107422	0.398926
Hs.28505.0.S3_3p_a_at	UBE2H	ubiquitin-conjugating enzyme E2H	UBE2H	chr7q32	7	ENSG00000186591	7328	A4D1L5 /// A4D1L6 /// C9J8Q9 /// C9JZG9 /// C9JZY6 /// H7C4M9 /// P62256 /// Q7Z6F4	601082	NP_001189427 /// NP_003335 /// NP_874356	NM_001202498 /// NM_003344 /// NM_182697	Z29331.1	Hs.643548		0.81638	1.94072	1.39486	2.96302		0.822998	0.00585938	0.171387	0.0141602	0.171387
Hs.93649.2.S1_3p_a_at	USF2	upstream transcription factor 2, c-fos interacting	USF2	chr19q13	19	ENSG00000105698	7392	B4DLJ1 /// Q15853 /// Q6YI47	600390	NP_003358 /// NP_997174	NM_003367 /// NM_207291	AY007087.1	Hs.454534		0.805234	1.30025	1.45053	2.47508		0.366211	0.0561523	0.171387	0.0461426	0.149658
g11693043_3p_x_at	WNT6	wingless-type MMTV integration site family, member 6	WNT6	chr2q35	2	ENSG00000115596	7475	Q8N2E5 /// Q9Y6F9	604663	NP_006513	NM_006522	AY009401.1	Hs.29764		2.76496	1.64774	0.251983	0.240193		0.0141602	0.0375977	0.432373	0.432373	0.149658
Hs2.336947.1.S1_3p_at	WNT9A	wingless-type MMTV integration site family, member 9A	WNT9A	chr1q42	1	ENSG00000143816	7483	O14904	602863	NP_003386	NM_003395	NM_003395.1	Hs.149504		1.71008	1.81563	1.96493	2.18389		0.0915527	0.0375977	0.111572	0.00805664	0.0952148
Hs2.434753.1.S1_3p_at	ZACN	zinc activated ligand-gated ion channel	ZACN	chr17q25.3	17	ENSG00000186919	353174	Q401N2	610935	NP_851321	NM_180990	AF512521.1	Hs.714919		0.250727	2.02075	0.721147	1.38602		0.633789	0.0461426	0.0805664	0.0239258	0.171387
Hs2.434169.1.S1_3p_x_at	ZMYM6	zinc finger, MYM-type 6	ZMYM6	chr1p34.2	1	---	9204	---	613567	NP_009098	NM_007167	BC043174.1	Hs.623978		3.84976	0.393951	1.23742	1.17141		0.0561523	0.633789	0.0461426	0.111572	0.111572
g4508030_3p_x_at	ZNF74	zinc finger protein 74	ZNF74	chr22q11.21	22	---	7625	A8K5P3 /// B5MCE3 /// B5MDQ6 /// C9J3V1 /// F8WDT0 /// Q05BG0 /// Q16587 /// Q59EZ8	194548	NP_001243452 /// NP_001243453 /// NP_001243454 /// NP_003417	NM_001256523 /// NM_001256524 /// NM_001256525 /// NM_003426 /// NR_003253 /// NR_046282	NM_003426.1	Hs.517418		5.0745	1.60039	1.21396	1.93071		0.000244141	0.017334	0.0805664	0.27417	0.366211
Hs.107369.0.A1_3p_at	2013-03-01	membrane-associated ring finger (C3HC4) 1, E3 ubiquitin protein ligase	2013-03-01	chr4q32.2	4	ENSG00000145416	55016	A8K0Z6 /// B7Z739 /// D6REN1 /// D6RGC4 /// Q8TCQ1	613331	NP_001159845 /// NP_060393	NM_001166373 /// NM_017923	AI707896	Hs.592804		60.4887	24.1687	27.9319	20.2784		0.0561523	0.334473	0.129639	0.171387	0.976074
Hs2.6129.3.S1_3p_at	ABCB9	ATP-binding cassette, sub-family B (MDR/TAP), member 9	ABCB9	chr12q24	12	ENSG00000150967	23457	B4DFR8 /// B4E2J0 /// F5GX63 /// F5GX86 /// F5GXZ5 /// F5GYI2 /// F5H0G0 /// F5H4Y2 /// F5H5F9 /// F5H5I5 /// F5H5Q0 /// F5H7U2 /// H7C478 /// Q6P2Q0 /// Q8NCH1 /// Q9NP78	605453	NP_001229942 /// NP_001229943 /// NP_062570 /// NP_062571 /// NP_982269	NM_001243013 /// NM_001243014 /// NM_019624 /// NM_019625 /// NM_203444 /// NM_203445	BC017348.1	Hs.511951		2.88153	8.05173	13.1174	20.1548		0.665527	0.567627	0.067627	0.0375977	0.71875
Hs.139336.0.S2_3p_at	ABCC4	ATP-binding cassette, sub-family C (CFTR/MRP), member 4	ABCC4	chr13q32	13	ENSG00000125257	10257	A8K2Q2 /// B7Z3Q7 /// B7Z5H4 /// O15439 /// O75555 /// Q59GY6 /// Q8IUA3 /// Q8IWU1	605250	NP_001098985 /// NP_005836	NM_001105515 /// NM_005845	AI948503	Hs.508423		69.5049	28.0256	21.0546	8.67297		0.0910645	0.26709	0.0439453	0.295898	0.633789
Hs.118021.3.A1_3p_a_at	ABR	active BCR-related	ABR	chr17p13.3	17	ENSG00000159842	29	B3KW89 /// B7Z2X0 /// B7Z683 /// B7Z6H7 /// B7Z7Z1 /// E9PFN9 /// F5H3S2 /// F5H8B3 /// I3L0R7 /// I3L1U8 /// I3L259 /// I3L2C0 /// I3L2L3 /// I3L2P5 /// I3L379 /// I3L3W0 /// I3L434 /// I3L4Y1 /// I3NI05 /// Q12979 /// Q6ZT60	155255 /// 600365	NP_001083 /// NP_001153218 /// NP_001243776 /// NP_068781	NM_001092 /// NM_001159746 /// NM_001256847 /// NM_021962 /// NR_046393	L19704	Hs.159306		2.22666	2.24823	4.96823	2.2617		0.0805664	0.219482	0.0302734	0.19458	0.303711
g4501866_3p_at	ACO2	aconitase 2, mitochondrial	ACO2	chr22q13.2	22	ENSG00000100412	50	A2A274 /// B2RBW5 /// B4DEC3 /// B4DJW1 /// B4DLY4 /// B4DW08 /// B4DZ08 /// F5H2A5 /// Q99798	100850 /// 614559	NP_001089	NM_001098	NM_001098.1	Hs.643610		11.5675	15.5103	15.4662	4.4182		0.27417	0.19458	0.0375977	0.334473	0.303711
Hs.277543.0.S3_3p_at	ACSBG1	acyl-CoA synthetase bubblegum family member 1	ACSBG1	chr15q23-q24	15	ENSG00000103740	23205	B3KNS7 /// B7Z210 /// B7Z2Y6 /// B7Z5Z1 /// F5H4U6 /// H0YM34 /// H0YMC3 /// H0YMF5 /// H0YMH2 /// H0YMZ0 /// H0YNX0 /// Q96GR2	614362	NP_001186306 /// NP_055977	NM_001199377 /// NM_015162	AB014531.1	Hs.655760		2.00919	3.81153	2.82994	2.1619		0.19458	0.0239258	0.246094	0.149658	0.149658
243208_3p_x_at	ACTL9	actin-like 9	ACTL9	chr19p13.2	19	ENSG00000181786 /// ENSG00000263000	284382	Q8TC94	---	NP_848620	NM_178525	AI028227	Hs.209206		45.1401	22.0001	33.3575	21.0103		0.0805664	0.219482	0.0141602	0.111572	0.822998
1561451_3p_a_at	ADAM29	ADAM metallopeptidase domain 29	ADAM29	chr4q34	4	ENSG00000168594	11086	D6RBU0 /// D6RHU0 /// D6RIU9 /// Q4W5F3 /// Q9UKF5	604778	NP_001124175 /// NP_001124176 /// NP_001124177 /// NP_055084	NM_001130703 /// NM_001130704 /// NM_001130705 /// NM_014269	BC034301.1	Hs.126838		2.04035	18.6413	8.83541	13.9562		0.969727	0.0461426	0.5	0.828613	0.904785
216276_3p_s_at	ADAM3A	ADAM metallopeptidase domain 3A (pseudogene)	ADAM3A	chr8p11.23	8	ENSG00000197475	1587	B4DY53	---	---	NR_001569 /// NR_024106 /// NR_024107	X89657.1	Hs.98848		7.52687	7.50379	17.7405	10.2217		0.303711	0.0805664	0.0239258	0.188477	0.780518
g7657318_3p_at	ADAMDEC1	ADAM-like, decysin 1	ADAMDEC1	chr8p21.2	8	ENSG00000134028	27299	B7Z6U5 /// B7Z6V5 /// E5RK05 /// O15204	606393	NP_001138743 /// NP_001138744 /// NP_055294	NM_001145271 /// NM_001145272 /// NM_014479	NM_014479.1	Hs.521459		18.5097	2.28651	13.5731	17.964		0.19458	0.904785	0.0375977	0.129639	0.780518
Hs.128138.0.A1_3p_s_at	ADAMTSL1	ADAMTS-like 1	ADAMTSL1	chr9p21.3	9	ENSG00000178031	92949	A2A343 /// A6NIB9 /// A8K3Q2 /// F8WEP3 /// G8JLH3 /// H7BYE3 /// Q6MZQ3 /// Q8N6G6	609198	NP_001035362 /// NP_443098	NM_001040272 /// NM_052866 /// NM_139238 /// NM_139264	BF111214	Hs.522019		2.63294	2.04441	5.617	2.18373		0.5	0.246094	0.0107422	0.149658	0.27417
Hs.119976.0.S1_3p_at	ADAT2	adenosine deaminase, tRNA-specific 2	ADAT2	chr6q24.2	6	ENSG00000189007	134637	Q7Z6V5	---	NP_872309	NM_182503	AA706895	Hs.709561		13.0267	11.825	4.47822	14.6763		0.0229492	0.266602	0.334473	0.219482	0.559326
Hs.2352.0.S2_3p_at	ADCY2	adenylate cyclase 2 (brain)	ADCY2	chr5p15.3	5	ENSG00000078295	108	B3KVN7 /// B4DID1 /// B4DSJ6 /// B4E1Z0 /// B7Z2C1 /// D6REB8 /// E9PGA2 /// F5GZT5 /// H0YA58 /// Q08462 /// Q68D02 /// Q71UM8	103071	NP_065433	NM_020546	AB028983.1	Hs.481545		12.0226	23.9306	6.74318	4.05869		0.665527	0.0561523	0.398926	0.665527	0.919434
g409028_3p_x_at	ADRA1A	adrenoceptor alpha 1A	ADRA1A	chr8p21.2	8	ENSG00000120907	148	P35348 /// Q7KYZ9	104221	NP_000671 /// NP_150645 /// NP_150646 /// NP_150647	NM_000680 /// NM_033302 /// NM_033303 /// NM_033304	U02569.1	Hs.709175		5.3651	9.17485	6.79529	4.11117		0.124756	0.0302734	0.219482	0.246094	0.601074
g13325159_3p_at	AFAP1	AFAP1 antisense RNA 1 (non-protein coding)	AFAP1-AS1	chr4p16.1	4	---	84740	---	---	---	NM_032654 /// NR_026892	BC004397.1	Hs.663029		4.1925	3.05202	2.99634	3.74636		0.266602	0.466064	0.0461426	0.398926	0.533936
1557380_3p_at	AGAP11	ankyrin repeat and GTPase domain Arf GTPase activating protein 11	AGAP11	chr10q23.2	10	ENSG00000151303 /// ENSG00000261011	119385	Q6P5Q0 /// Q8TF27	---	NP_597704	NM_133447	AI659151	Hs.511787		26.9502	18.0015	2.45218	20.0428		0.111572	0.246094	0.72583	0.0461426	0.932373
Hs.127958.0.A1_3p_at	AGPAT4	1-acylglycerol-3-phosphate O-acyltransferase 4 (lysophosphatidic acid acyltransferase, delta)	AGPAT4	chr6q26	6	ENSG00000026652	56895	B4DHC0 /// B4DIE2 /// B4DIY1 /// B4DMU6 /// B4DSF9 /// G3XAF1 /// H0Y5R3 /// Q5TEE8 /// Q6AI25 /// Q6PJN9 /// Q9NRZ5	---	NP_064518	NM_001012733 /// NM_001012734 /// NM_020133	AI733330	Hs.353175		10.7572	2.95234	6.09474	4.59617		0.219482	0.432373	0.0185547	0.457764	0.696289
Hs.42322.0.A2_3p_a_at	AKAP2	A kinase (PRKA) anchor protein 2 /// PALM2-AKAP2 readthrough	AKAP2 /// PALM2-AKAP2	chr9q31.3	9	ENSG00000157654 /// ENSG00000241978	11217 /// 445815	B4E2K2 /// C9JA33 /// C9JZH4 /// D3YTA4 /// Q8IXS6 /// Q9Y2D5	604582	NP_001004065 /// NP_001130034 /// NP_001185585 /// NP_009134 /// NP_671492	NM_001004065 /// NM_001136562 /// NM_001198656 /// NM_007203 /// NM_147150	BE879367	Hs.591908		18.5885	19.486	2.04244	17.1782		0.466064	0.0361328	0.5	0.19458	0.432373
Hs2.191600.1.S1_3p_at	ALDH1L2	aldehyde dehydrogenase 1 family, member L2	ALDH1L2	chr12q23.3	12	ENSG00000136010	160428	B4DTU7 /// H0YHN9 /// Q3SY69	613584	NP_001029345	NM_001034173 /// NR_027752	AF086109.1	Hs.42572		3.3256	4.79359	4.61424	2.33017		0.466064	0.0302734	0.067627	0.334473	0.432373
g13129069_3p_at	ALG8	asparagine-linked glycosylation 8, alpha-1,3-glucosyltransferase homolog (S. cerevisiae)	ALG8	chr11q14.1	11	ENSG00000159063	79053	A6NDW6 /// B3KQL8 /// E9PK79 /// E9PKA5 /// E9PLP7 /// E9PNE2 /// E9PP04 /// E9PP80 /// E9PP96 /// E9PR58 /// H0YCV0 /// H0YD42 /// H0YDD3 /// H0YDQ1 /// H0YDV4 /// H0YEE0 /// Q9BVK2	608103 /// 608104	NP_001007028 /// NP_076984	NM_001007027 /// NM_001007028 /// NM_024079	NM_024079.1	Hs.503368		35.5431	23.997	2.11672	8.42828		0.00585938	0.246094	0.850342	0.398926	0.633789
228342_3p_s_at	ALPK3	alpha-kinase 3	ALPK3	chr15q25.2	15	ENSG00000136383	57538	B4DU37 /// Q96L96	---	NP_065829	NM_020778	AA843297	Hs.459183		2.23575	29.9972	9.03889	15.6089		0.828613	0.0561523	0.303711	0.219482	0.72583
g5901917_3p_at	ALX1	ALX homeobox 1	ALX1	chr12q21.31	12	ENSG00000180318	8092	Q15699	601527 /// 613456	NP_008913	NM_006982	NM_006982.1	Hs.41683		8.0084	9.85553	3.26295	2.5311		0.129639	0.00415039	0.366211	0.407227	0.633789
Hs.313860.0.A1_3p_at	ANAPC10	anaphase promoting complex subunit 10	ANAPC10	chr4q31	4	---	10393	D6R9Q5 /// D6RA92 /// D6RB36 /// D6RD74 /// Q9UM13	613745	NP_001243635 /// NP_001243636 /// NP_001243637 /// NP_001243638 /// NP_001243639 /// NP_001243640 /// NP_001243641 /// NP_055700	NM_001256706 /// NM_001256707 /// NM_001256708 /// NM_001256709 /// NM_001256710 /// NM_001256711 /// NM_001256712 /// NM_014885 /// NR_046345	AW025455	Hs.480876		265.156	69.8381	4.1418	7.97162		0.0354004	0.334473	0.888428	0.77417	0.932373
g12654502_3p_s_at	ANAPC5	anaphase promoting complex subunit 5	ANAPC5	chr12q24.31	12	ENSG00000089053	51433	B4DFK4 /// B7Z6Z3 /// E9PFB2 /// F5GY68 /// F5GZ05 /// F5H0F9 /// F5H0N1 /// F5H3S5 /// H0YFB5 /// Q49A41 /// Q9UJX4 /// Q9Y2B7	606948	NP_001131031 /// NP_057321	NM_001137559 /// NM_016237	BC001081.1	Hs.7101		63.4924	61.1933	65.651	59.0769		0.366211	0.0952148	0.0302734	0.19458	0.327393
217630_3p_at	ANGEL2	angel homolog 2 (Drosophila)	ANGEL2	chr1q32.3	1	ENSG00000174606	90806	B7Z297 /// B7Z5N3 /// B7Z5T0 /// F5H476 /// Q5VTE6 /// Q96AL9	---	NP_653168	NM_144567	AI188346	Hs.157078		28.7173	16.5855	7.79167	5.7509		0.19458	0.0375977	0.432373	0.533936	0.850342
Hs.32556.0.S1_3p_at	ANKRD28	ankyrin repeat domain 28	ANKRD28	chr3p25.1	3	ENSG00000206560	23243	B4DIW9 /// B4DS25 /// F8WDU2 /// O15084	611122	NP_001182027 /// NP_001182028 /// NP_056014	NM_001195098 /// NM_001195099 /// NM_015199	AI081194	Hs.335239		2.24052	3.63728	3.26962	3.69048		0.466064	0.0217285	0.124756	0.246094	0.334473
Hs2.397429.1.A1_3p_s_at	ANKRD36BP2	ankyrin repeat domain 36B pseudogene 2	ANKRD36BP2	chr2p11.2	2	ENSG00000230006	645784	---	---	---	NR_015424	AA632139	Hs.105323		29.1694	25.6841	2.48778	4.04863		0.5	0.0429688	0.654297	0.333984	0.914063
Hs.272309.0.S1_3p_at	ANKRD44	ankyrin repeat domain 44	ANKRD44	chr2q33.1	2	ENSG00000065413	91526	B7Z6Z7 /// H7C209 /// Q8N8A2	---	NP_001182073 /// NP_710181	NM_001195144 /// NM_153697	AL133087.1	Hs.432706		13.5554	15.9998	2.99124	14.178		0.334473	0.0175781	0.246094	0.219482	0.5
g12005731_3p_at	AP1S2	adaptor-related protein complex 1, sigma 2 subunit	AP1S2	chrXp22.2	X	---	8905	B4DSU4 /// B7Z3M9 /// B7Z853 /// P56377 /// Q549M9 /// Q7Z677	300629 /// 300630	NP_003907	NM_003916	AF251295.1	Hs.653504		7.16848	68.309	71.94	120.22		0.969727	0.246094	0.067627	0.0185547	0.665527
Hs.130858.0.A1_3p_at	AP4B1	Adaptor-related protein complex 4, beta 1 subunit	AP4B1	chr1p13.2	1	---	10717	B1ALD0 /// B1ALD1 /// B1ALD2 /// B1ALD3 /// B2RBF6 /// B3KSJ4 /// B4DTG3 /// B7Z4X3 /// Q9Y6B7	607245 /// 614066	NP_001240781 /// NP_001240782 /// NP_006585	NM_001253852 /// NM_001253853 /// NM_006594	AW195570	Hs.515048		4.61565	11.8483	8.89072	14.418		0.188477	0.067627	0.149658	0.0302734	0.71875
g9294746_3p_s_at	APOBEC3C	apolipoprotein B mRNA editing enzyme, catalytic polypeptide-like 3C	APOBEC3C	chr22q13.1	22	ENSG00000244509	27350	F8WB92 /// Q59GY0 /// Q9NRW3	607750	NP_055323	NM_014508	AF165520.1	Hs.441124		4.94839	8.247	7.56594	8.74935		0.0185547	0.111572	0.0805664	0.149658	0.601074
Hs.118249.1.S1_3p_a_at	ARFGEF2	ADP-ribosylation factor guanine nucleotide-exchange factor 2 (brefeldin A-inhibited)	ARFGEF2	chr20q13.13	20	ENSG00000124198	10564	B3KMT7 /// B4DYN7 /// F5H3H3 /// Q59FR3 /// Q86TH5 /// Q9Y6D5	605371 /// 608097	NP_006411	NM_006420	AV657604	Hs.62578		5.35884	14.2198	7.40735	24.1772		0.601074	0.149658	0.171387	0.0302734	0.780518
Hs.301064.0.S2_3p_at	ARFIP1	ADP-ribosylation factor interacting protein 1	ARFIP1	chr4q31.3	4	ENSG00000164144	27236	B4DS69 /// B4E273 /// B7ZA10 /// P53367 /// Q8N8M9	605928	NP_001020764 /// NP_001020766 /// NP_055262	NM_001025593 /// NM_001025595 /// NM_014447	AL044651	Hs.416089		18.5174	9.05712	32.7743	3.92816		0.72583	0.334473	0.0444336	0.559082	0.72583
Hs.132942.0.A1_3p_a_at	ARHGAP26	Rho GTPase activating protein 26	ARHGAP26	chr5q31	5	ENSG00000145819	23092	B3KT96 /// B4DQA2 /// D9ZGG7 /// F8W9V9 /// H0Y4P9 /// Q9UNA1	605370 /// 607785	NP_001129080 /// NP_055886	NM_001135608 /// NM_015071	BE671084	Hs.654668		4.44039	11.5824	21.1803	14.908		0.432373	0.334473	0.0561523	0.0805664	0.633789
g7770232_RC_3p_a_at	ARHGEF12	Rho guanine nucleotide exchange factor (GEF) 12	ARHGEF12	chr11q23.3	11	ENSG00000196914	23365	B4DGW2 /// B4E2K6 /// E9PMR6 /// Q9NZN5 /// Q9UI75	601626 /// 604763	NP_001185594 /// NP_056128	NM_001198665 /// NM_015313	AF119898.1	Hs.24598		7.3614	6.40693	10.0215	10.4815		0.5	0.239258	0.0375977	0.171387	0.303711
Hs.4779.0.S1_3p_x_at	ARL8A	ADP-ribosylation factor-like 8A	ARL8A	chr1q32.1	1	ENSG00000143862	127829	B2R7U5 /// Q96BM9	---	NP_001243058 /// NP_620150	NM_001256129 /// NM_138795	AL520984	Hs.497399		4.14158	2.96177	2.30966	4.97429		0.0302734	0.19458	0.111572	0.149658	0.129639
g12053024_3p_at	ARMC2	armadillo repeat containing 2	ARMC2	chr6q21	6	ENSG00000118690	84071	B0QZC1 /// B3KT98 /// B4DGF5 /// G5E993 /// H0Y4P5 /// Q8NEN0	---	NP_115507	NM_032131	AL136754.1	Hs.645481		158.613	2.50519	17.4071	20.4583		0.0185547	0.753906	0.601074	0.456299	0.961426
g12965168_3p_at	ATP1B4	ATPase, Na+/K+ transporting, beta 4 polypeptide	ATP1B4	chrXq24	X	ENSG00000101892	23439	B7ZKV8 /// B7ZKW0 /// Q9UN42	---	NP_001135919 /// NP_036201	NM_001142447 /// NM_012069	NM_012069.2	Hs.292599		112.643	70.976	32.0836	6.99616		0.0771484	0.0375977	0.171387	0.753906	0.888428
g13112054_3p_a_at	AVPR1A	arginine vasopressin receptor 1A	AVPR1A	chr12q14-q15	12	---	552	F8VW98 /// P37288	600821	NP_000697	NM_000706	NM_000706.2	Hs.2131		18.3065	10.1345	6.21457	14.1296		0.27417	0.0952148	0.334473	0.0561523	0.919434
Hs.321670.0.A1_3p_at	BAG2	BCL2-associated athanogene 2	BAG2	chr6p12.1-p11.2	6	ENSG00000112208	9532	A2A296 /// B3KM36 /// B3KN59 /// B4DXE2 /// O95816	603882	NP_004273	NM_004282	AI654091	Hs.729098		37.6161	47.5302	17.025	26.1996		0.111572	0.0461426	0.366211	0.398682	0.780518
Hs2.376530.1.S1_3p_s_at	BANK1	B-cell scaffold protein with ankyrin repeats 1	BANK1	chr4q24	4	ENSG00000153064	55024	B4DXE4 /// Q8NDB2	152700 /// 610292	NP_001077376 /// NP_001120979 /// NP_060405	NM_001083907 /// NM_001127507 /// NM_017935	BG200452	Hs.480400		4.97304	69.6387	54.7403	46.9974		0.870361	0.0952148	0.0107422	0.0952148	0.696289
Hs.54890.1.A1_3p_at	BBS1	Bardet-Biedl syndrome 1	BBS1	chr11q13	11	---	582	B4DH75 /// B4DJZ7 /// B4DYY3 /// E7EQH1 /// E9PJ28 /// E9PMB7 /// E9PPR3 /// E9PQD9 /// E9PQK2 /// E9PR55 /// Q32MM9 /// Q4G0L2 /// Q5HYI2 /// Q8NFJ9 /// Q9H5C3	209900 /// 209901	NP_078925	NM_024649	AA988322	Hs.502915		2.72373	25.8524	9.10913	15.1701		0.72583	0.0461426	0.366211	0.398926	0.870361
g13162289_3p_at	BHMT2	betaine--homocysteine S-methyltransferase 2	BHMT2	chr5q13	5	ENSG00000132840	23743	B2RDF4 /// E5RGH5 /// E5RH96 /// Q9H2M3	605932	NP_001171476 /// NP_060084	NM_001178005 /// NM_017614	NM_017614.2	Hs.114172		29.1281	19.416	4.7681	2.13905		0.0561523	0.165527	0.432373	0.457764	0.72583
g4502408_3p_s_at	BICD1	bicaudal D homolog 1 (Drosophila)	BICD1	chr12p11.2-p11.1	12	ENSG00000151746	636	A8MVZ6 /// F8VZX7 /// F8W056 /// F8W113 /// Q96G01	602204	NP_001003398 /// NP_001705	NM_001003398 /// NM_001714	NM_001714.1	Hs.505202		4.41332	9.80086	9.17934	2.77		0.398926	0.0915527	0.0302734	0.26709	0.398926
1557582_3p_at	BIN3	bridging integrator 3	BIN3	chr8p21.3	8	ENSG00000147439	55909	E5RGB5 /// E5RHU4 /// E5RJI6 /// H7BYV6 /// Q53HW0 /// Q8NF35 /// Q9NQY0	606396	NP_061158	NM_018688	AI570261	Hs.654720		6.10372	32.5553	31.6947	29.5412		0.533936	0.0952148	0.00195313	0.129639	0.466064
Hs2.271404.1.S1_3p_at	BMP1	Bone morphogenetic protein 1	BMP1	chr8p21.3	8	---	649	A5PLK9 /// B7ZKR5 /// E5RH22 /// P13497 /// Q3MIM8 /// Q59F71 /// Q8WZ01 /// Q9UQA5	112264	NP_001190 /// NP_006120	NM_001199 /// NM_006128 /// NM_006129 /// NM_006130 /// NM_006131 /// NM_006132 /// NR_033403 /// NR_033404	AF289591.1	Hs.1274		8.11539	6.24638	11.3246	9.80207		0.0952148	0.19458	0.0461426	0.0805664	0.432373
Hs.61472.1.A1_3p_a_at	BOLA3	bolA homolog 3 (E. coli)	BOLA3	chr2p13.1	2	ENSG00000163170	388962	G3XAB0 /// Q53S33 /// Q8N338	613183 /// 614299	NP_001030582 /// NP_997717	NM_001035505 /// NM_212552	AI380704	Hs.61472		78.6454	21.9254	7.86128	2.47667		0.00415039	0.303711	0.567627	0.943848	0.969727
g7706368_3p_at	BRP44L	brain protein 44-like	BRP44L	chr6q27	6	ENSG00000060762	51660	H7BXW7 /// Q5TI65 /// Q9Y5U8	---	NP_057182	NM_016098	NM_016098.1	Hs.172755		16.9096	5.36483	9.59337	8.62741		0.213135	0.490234	0.00415039	0.0952148	0.850342
g6325463_3p_s_at	BTN3A2	butyrophilin, subfamily 3, member A2 /// butyrophilin, subfamily 3, member A3	BTN3A2 /// BTN3A3	chr6p21.3 /// chr6p22.1	6	ENSG00000111801 /// ENSG00000186470	10384 /// 11118	A8K4B5 /// A8K6Q7 /// B2R753 /// B4DRT7 /// B4DWI7 /// B4E103 /// C9J3Q8 /// C9J877 /// C9JNZ3 /// C9JPK0 /// C9JQT8 /// C9JUV8 /// C9JVU4 /// C9JZT5 /// D0FY33 /// E9PCP5 /// F5H791 /// F8W6E0 /// O00478 /// P78410 /// Q53FI5 /// Q53FK5 /// Q59F79 /// Q7KYR6	613594 /// 613595	NP_001184175 /// NP_001184176 /// NP_001184177 /// NP_001184178 /// NP_001229732 /// NP_008925 /// NP_008978 /// NP_932078	NM_001197246 /// NM_001197247 /// NM_001197248 /// NM_001197249 /// NM_001242803 /// NM_006994 /// NM_007047 /// NM_197974	NM_006994.2	Hs.167741		51.2189	24.4221	31.4074	16.3241		0.457764	0.5	0.0302734	0.5	0.870361
Hs2.351133.1.S1_3p_s_at	C11orf45	chromosome 11 open reading frame 45	C11orf45	chr11q24.3	11	ENSG00000174370	219833	Q8TAV5	---	NP_001243017 /// NP_659450	NM_001256088 /// NM_145013 /// NR_045767	NM_145013.1	Hs.351133		16.5881	4.37025	9.94027	2.19185		0.00195313	0.5	0.171387	0.559082	0.696289
g13376186_3p_at	C11orf63	chromosome 11 open reading frame 63	C11orf63	chr11q24.1	11	ENSG00000109944	79864	B3KUM2 /// Q6NUN7	---	NP_079082 /// NP_954575	NM_024806 /// NM_199124	NM_024806.1	Hs.164705		4.64935	18.5106	5.43823	48.868		0.753906	0.525391	0.144531	0.0375977	0.968018
Hs.152003.0.A1_3p_x_at	C11orf80	chromosome 11 open reading frame 80	C11orf80	chr11q13.2	11	ENSG00000173715	79703	B4DXL1 /// C9JZP8 /// E9PIE7 /// E9PJS1 /// E9PKM2 /// E9PKZ8 /// E9PMI8 /// E9PMU2 /// E9PNG9 /// E9PPA3 /// H0YD22 /// H0YD55 /// H0YDL3 /// H0YE21 /// Q8N6T0	---	NP_078926	NM_024650 /// NR_048553	AW962511	Hs.292088		26.8447	21.3715	16.6893	36.0454		0.567627	0.0439453	0.558594	0.19458	0.696289
Hs.120170.0.S1_3p_a_at	C12orf49	chromosome 12 open reading frame 49	C12orf49	chr12q24.22	12	ENSG00000111412	79794	B7Z5F0 /// F5H6Y2 /// F8VPB4 /// F8VVN2 /// H0YHS8 /// Q9H741	---	NP_079014	NM_024738	AW872378	Hs.592011		3.92086	4.07648	5.1435	6.53647		0.129639	0.0561523	0.129639	0.246094	0.466064
Hs2.403945.1.S1_3p_at	C14orf105	chromosome 14 open reading frame 105	C14orf105	chr14q22.3	14	ENSG00000100557	55195	B7ZL43 /// E9PI50 /// E9PSE9 /// F5GWJ3 /// H0YES7 /// Q05C89 /// Q17R99 /// Q9NVL8	---	NP_060638	NM_018168	BC028060.1	Hs.659706		2.16914	2.85647	2.17457	3.96871		0.129639	0.0952148	0.149658	0.0561523	0.19458
Hs.296320.0.A1_3p_a_at	C14orf182	chromosome 14 open reading frame 182	C14orf182	chr14q21.3	14	ENSG00000214900	283551	A1A4T8 /// B7ZM91 /// Q8NF59	---	NP_001012724	NM_001012706	AV700174	Hs.660867		4.37584	2.49246	3.65576	2.61107		0.0461426	0.303711	0.0952148	0.398926	0.5
Hs2.434191.1.S1_3p_x_at	C14orf64	chromosome 14 open reading frame 64	C14orf64	chr14q32.2	14	ENSG00000246223	388011	H0YJ13 /// H0YJ23 /// H0YJ28 /// H0YJB0 /// H0YJM9 /// H0YJQ2	---	---	NR_015430	BC043585.1	Hs.651477		5.05238	23.0553	10.4945	6.8556		0.398926	0.00805664	0.129639	0.149658	0.601074
Hs2.368035.1.A1_3p_at	C15orf57	Chromosome 15 open reading frame 57	C15orf57	chr15q15.1	15	---	90416	Q9BV29	---	NP_001074260 /// NP_001074261 /// NP_443081	NM_001080791 /// NM_001080792 /// NM_052849	AA972842	Hs.654661		23.3693	49.0234	4.43429	32.1835		0.398926	0.0561523	0.423828	0.334473	0.780518
Hs.125875.0.A1_3p_at	C16orf78	chromosome 16 open reading frame 78	C16orf78	chr16q12.1	16	ENSG00000166152	123970	Q8WTQ4	---	NP_653203	NM_144602	AI478870	Hs.125875		8.752	6.57558	6.31323	11.7432		0.107178	0.27417	0.0805664	0.0185547	0.398926
Hs.128674.0.A1_3p_at	C16orf88	chromosome 16 open reading frame 88	C16orf88	chr16p12.3	16	ENSG00000103550	400506	H3BMC9 /// H3BNU8 /// H3BPL4 /// Q1ED39	---	NP_001013009	NM_001012991	AI927643	Hs.585209		8.05261	3.83257	15.8942	14.2441		0.144775	0.246094	0.0561523	0.171387	0.5
Hs.306809.0.S1_3p_x_at	C19orf44	chromosome 19 open reading frame 44	C19orf44	chr19p13.11	19	ENSG00000105072	84167	B4DN63 /// Q8IWX8 /// Q9H6X5	---	NP_115583	NM_032207	AW272413	Hs.631627		16.9593	13.6806	11.2097	10.271		0.0375977	0.366211	0.601074	0.665527	0.943848
Hs.97258.0.A1_3p_at	C1orf186	chromosome 1 open reading frame 186 /// uncharacterized LOC100505650	C1orf186 /// LOC100505650	chr1q32.1	1	ENSG00000196533	100505650 /// 440712	Q6ZWK4	---	NP_001007545	NM_001007544 /// XR_110787 /// XR_110788 /// XR_110789 /// XR_112000 /// XR_112001 /// XR_112002	AI587638	Hs.662248		15.32	15.8885	10.9431	12.2704		0.0805664	0.111572	0.00585938	0.219482	0.533936
Hs.26226.0.S1_3p_at	C1orf52	chromosome 1 open reading frame 52	C1orf52	chr1p22.3	1	ENSG00000162642	148423	Q8N6N3	---	NP_932343	NM_198077 /// NR_024113	AA738437	Hs.26226		3.53908	67.2237	32.9134	13.8402		0.266846	0.0644531	0.19458	0.466064	0.326416
Hs.75798.1.S1_3p_at	C20orf111	chromosome 20 open reading frame 111	C20orf111	chr20q13.11	20	---	51526	Q9NX31	---	NP_057554	NM_016470	AA160474	Hs.75798		3.18189	2.6103	2.49326	3.75755		0.303711	0.129639	0.0441894	0.0805664	0.19458
Hs2.399813.1.S1_3p_at	C20orf201	chromosome 20 open reading frame 201	C20orf201	chr20q13.33	20	ENSG00000171695	198437	Q8TD35	---	NP_001007126	NM_001007125	BC036837.1	Hs.570316		2.64974	5.01624	2.75657	3.81827		0.067627	0.0805664	0.0375977	0.129639	0.0952148
Hs.302122.0.S1_3p_at	C20orf26	chromosome 20 open reading frame 26	C20orf26	chr20p11.23	20	ENSG00000089101	26074	B7Z8Z0 /// C9IZK3 /// C9J610 /// C9JA66 /// C9JHE8 /// C9JMV0 /// F8W6E2 /// F8W6K4 /// F8WDF5 /// H0Y3Y7 /// Q5JXV5 /// Q8NHU2	---	NP_001161288 /// NP_056400	NM_001167816 /// NM_015585	AL117439.1	Hs.729168		3.20414	8.3967	5.04534	4.75847		0.559082	0.0561523	0.246094	0.246094	0.366211
g7705994_3p_at	C22orf43	chromosome 22 open reading frame 43	C22orf43	chr22q11.2	22	---	51233	Q6PGQ1	---	NP_057533	NM_016449	NM_016449.1	Hs.517466		11.4826	10.014	4.3605	7.86453		0.0561523	0.129639	0.0952148	0.556641	0.72583
Hs2.352211.1.S1_3p_x_at	C2orf15	chromosome 2 open reading frame 15 /// mitochondrial ribosomal protein L30	C2orf15 /// MRPL30	chr2q11.2	2	ENSG00000241962	150590 /// 51263	B2RAC6 /// B8ZZV5 /// I3L085 /// Q8TCC3 /// Q8WU43	611838	NP_653307 /// NP_660213	NM_016503 /// NM_144706 /// NM_145212 /// NM_145213 /// NR_028356	NM_144706.1	Hs.346736		4.80488	4.44697	3.7255	4.30073		0.0566406	0.34668	0.0917969	0.137695	0.477539
Hs2.341906.5.A1_3p_s_at	C3orf15	chromosome 3 open reading frame 15 /// uncharacterized LOC100652862	C3orf15 /// LOC100652862	chr3q12-q13.3	3	ENSG00000183833	100652862 /// 89876	B4E1V2 /// F8WC74 /// F8WEV1 /// F8WF10 /// H7C5C8 /// Q4G0Y0 /// Q7Z4T9 /// Q9UFB4	609910	NP_203528	NM_033364 /// XR_132494	BC035248.1	Hs.341906		14.9551	5.46119	8.33429	8.48992		0.357178	0.303711	0.067627	0.0461426	0.5
Hs2.341906.3.A1_3p_x_at	C3orf15	chromosome 3 open reading frame 15 /// uncharacterized LOC100652862	C3orf15 /// LOC100652862	chr3q12-q13.3	3	ENSG00000183833	100652862 /// 89876	B4E1V2 /// F8WC74 /// F8WEV1 /// F8WF10 /// H7C5C8 /// Q7Z4T9	609910	NP_203528	NM_033364 /// XR_132494	AB063298.1	Hs.341906		6.04615	9.8786	9.74342	20.8374		0.665527	0.432373	0.432373	0.0461426	0.601074
Hs2.407369.1.S1_3p_at	C4orf21	Chromosome 4 open reading frame 21	C4orf21	chr4q25	4	---	55345	B3KQX2 /// B4DSN6 /// B4DYU8 /// D6RB47 /// D6REN9 /// D6REQ7 /// E9PDE1 /// G3XAL8 /// G5EA02 /// I3L0G6 /// Q6ZU11 /// Q86YA3	---	NP_060862	NM_001099776 /// NM_018392 /// NM_138698	H53523	Hs.380346		61.9352	25.9568	8.12599	9.5028		0.0356445	0.0952148	0.171387	0.533936	0.533936
g8923502_3p_s_at	C4orf27	chromosome 4 open reading frame 27	C4orf27	chr4q33	4	ENSG00000056050	54969	Q9NWY4	---	NP_060337	NM_017867	NM_017867.1	Hs.406756		6.89787	8.52567	6.89664	3.17982		0.19458	0.0141602	0.129639	0.303711	0.358887
Hs.145955.0.A1_3p_at	C4orf46	chromosome 4 open reading frame 46	C4orf46	chr4q32.1	4	ENSG00000205208	201725	D6RFF4 /// Q504U0	---	NP_001008394	NM_001008393	AI276663	Hs.380920		41.5661	18.4171	2.63041	24.4476		0.0437012	0.219482	0.366211	0.125244	0.72583
Hs.281434.0.A1_3p_at	C5orf24	chromosome 5 open reading frame 24	C5orf24	chr5q31.1	5	ENSG00000181904	134553	Q7Z6I8	---	NP_001129058 /// NP_689622	NM_001135586 /// NM_152409	BG492488	Hs.708536		2.04106	4.38971	6.95144	3.06726		0.780518	0.491699	0.0239258	0.601074	0.828613
g13236556_3p_s_at	C7orf23	chromosome 7 open reading frame 23	C7orf23	chr7q21.12	7	ENSG00000135185	79161	C9JY04 /// Q9BU79	---	NP_077291	NM_024315	NM_024315.1	Hs.619593		23.7115	7.21785	3.10998	36.3915		0.171387	0.219482	0.296143	0.00415039	0.219482
Hs.49890.0.S1_3p_at	C8orf22	chromosome 8 open reading frame 22	C8orf22	chr8q11	8	ENSG00000168333	492307	G3V137 /// Q8WWR9	---	NP_001007177 /// NP_001243525 /// NP_001243526 /// NP_001243527	NM_001007176 /// NM_001256596 /// NM_001256597 /// NM_001256598	N70563	Hs.49890		13.821	15.4546	25.645	21.1879		0.5	0.219482	0.0461426	0.0952148	0.665527
1554228_3p_a_at	C8orf56	chromosome 8 open reading frame 56	C8orf56	chr8q22.3	8	ENSG00000236939	157556	P0C853	---	---	NM_198099 /// NR_027071	BC029562.1	Hs.459124		7.56489	4.19017	7.50732	9.25726		0.0375977	0.334473	0.27417	0.246094	0.904785
Hs.120858.0.S1_3p_s_at	C9orf116	chromosome 9 open reading frame 116	C9orf116	chr9q34.3	9	ENSG00000160345	138162	H0Y549 /// Q5BN46	614502	NP_001041730 /// NP_653255	NM_001048265 /// NM_144654	AU160041	Hs.414028		3.33213	7.57809	3.23617	4.33841		0.432373	0.0375977	0.19458	0.149658	0.334473
g4126973_3p_x_at	CA11	carbonic anhydrase XI	CA11	chr19q13.3	19	ENSG00000063180	770	O75493	604644	NP_001208	NM_001217	AB018195.1	Hs.428446		8.25442	8.81663	8.15683	7.75316		0.0805664	0.0461426	0.067627	0.171387	0.432373
Hs.13503.0.A1_3p_at	CA5B	carbonic anhydrase VB, mitochondrial	CA5B	chrXp21.1	X	ENSG00000169239	11238	C9IZP3 /// C9JA11 /// H7C4G3 /// Q9Y2D0	300230	NP_009151	NM_007220	AW003516	Hs.728980		11.717	6.97716	3.9931	6.20918		0.149658	0.45752	0.334473	0.0561523	0.559326
g6912457_3p_s_at	CABIN1	calcineurin binding protein 1	CABIN1	chr22q11.23	22	ENSG00000099991	23523	B5MEB3 /// C9J068 /// C9JT60 /// F5H085 /// F5H5W5 /// G5E9F3 /// Q05C66 /// Q6PHY0 /// Q8IVX9 /// Q8WTX5 /// Q9NPU0 /// Q9Y6J0	604251	NP_001186210 /// NP_001188358 /// NP_036427	NM_001199281 /// NM_001201429 /// NM_012295	NM_012295.1	Hs.517478		14.1995	13.9738	3.89601	9.0615		0.0561523	0.129639	0.19458	0.246094	0.633789
g179831_3p_a_at	CANX	calnexin	CANX	chr5q35	5	ENSG00000127022	821	B4DGP8 /// B4E2T8 /// D6RAQ8 /// D6RAU8 /// D6RB85 /// D6RD16 /// D6RDP7 /// D6RFL1 /// D6RFW4 /// D6RG29 /// D6RGY2 /// D6RHJ3 /// E7ETH2 /// F5H856 /// H0Y9H1 /// H0Y9Q7 /// P27824 /// Q16094 /// Q6ZP56	114217	NP_001019820 /// NP_001737	NM_001024649 /// NM_001746	M94859.1	Hs.567968		3.80738	203.076	2.54414	12.2637		0.91626	0.0141602	0.870361	0.665527	0.80542
Hs.104125.2.A1_3p_a_at	CAP1	CAP, adenylate cyclase-associated protein 1 (yeast)	CAP1	chr1p34.2	1	ENSG00000131236	10487	B2RDY9 /// B4DI38 /// B4DNA3 /// B4DNW7 /// B4DNY3 /// B4DUZ8 /// D3DPU2 /// F5H6Z3 /// Q01518 /// Q5T0R1 /// Q5T0R2 /// Q5T0R3 /// Q5T0R4 /// Q5T0R5 /// Q5T0R6 /// Q5T0R7 /// Q5T0R8 /// Q5T0R9 /// Q5T0S3	---	NP_001099000 /// NP_006358	NM_001105530 /// NM_006367	AA806142	Hs.370581		11.8037	5.97844	7.38716	9.98601		0.171387	0.219238	0.27417	0.0302734	0.601074
Hs.161049.0.S1_3p_at	CASZ1	castor zinc finger 1	CASZ1	chr1p36.22	1	ENSG00000130940	54897	B3KRV8 /// B7Z1S3 /// Q86V15	609895	NP_001073312 /// NP_060236	NM_001039183 /// NM_001079843 /// NM_017766	AI085338	Hs.439894		4.35433	4.98718	5.86991	6.07581		0.19458	0.0239258	0.149658	0.129639	0.533936
Hs.90960.0.A1_3p_at	CBL	Cbl proto-oncogene, E3 ubiquitin protein ligase	CBL	chr11q23.3	11	ENSG00000110395	867	P22681	165360 /// 613563	NP_005179	NM_005188	AV710415	Hs.504096		17.8999	12.28	9.5438	3.2837		0.0644531	0.334473	0.19458	0.5	0.753906
g4757919_3p_a_at	CBLB	Cbl proto-oncogene, E3 ubiquitin protein ligase B	CBLB	chr3q13.11	3	ENSG00000114423	868	A8K9S7 /// B3KSS7 /// B3KVR2 /// B4DYP3 /// B4DZF4 /// B5MC15 /// B7ZAG1 /// B8K284 /// C9JRB3 /// C9JU85 /// E7ENW2 /// E9PHA9 /// F5H4J9 /// Q13191 /// Q68CY2	604491	NP_733762	NM_170662	NM_004351.1	Hs.430589		103.101	11.5395	31.4967	30.9713		0.00585938	0.601074	0.366211	0.334473	0.665527
g13540613_3p_s_at	CCDC130	coiled-coil domain containing 130	CCDC130	chr19p13.2	19	ENSG00000104957	81576	B3KUZ1 /// B7Z1U2 /// P13994	---	NP_110445	NM_030818	NM_030818.1	Hs.24998		15.9825	17.4543	9.9421	14.9211		0.149658	0.0185547	0.171387	0.0952148	0.366211
Hs.314241.0.S1_3p_at	CCDC57	coiled-coil domain containing 57	CCDC57	chr17q25.3	17	---	284001	E7ENZ0 /// E9PDF5 /// H0Y6U9 /// H7BYI8 /// Q2TAC2 /// Q8TE98 /// Q9NT49	---	NP_932348	NM_152675 /// NM_198082	AL137530.1	Hs.631724		11.2791	5.29042	4.10709	4.64152		0.0910645	0.0561523	0.171387	0.246094	0.633789
Hs2.209100.1.S1_3p_s_at	CCDC69	coiled-coil domain containing 69	CCDC69	chr5q33.1	5	ENSG00000198624	26112	A6NI79 /// B4DNU4 /// E5RK59 /// H0YB32 /// H0YBY5 /// Q6QIX4 /// Q7L2X4 /// Q9H8E5 /// Q9Y4P0	---	NP_056436	NM_015621	BC016647.1	Hs.655336		30.1311	5.63637	5.22149	15.8534		0.0302734	0.567627	0.334473	0.171387	0.74707
Hs.255890.0.S1_3p_at	CCNB2	Cyclin B2	CCNB2	chr15q22.2	15	---	9133	H1UBN3 /// O95067 /// Q53HG9 /// Q5U0M0 /// Q7Z4Z4	602755	NP_004692	NM_004701	AK023404.1	Hs.194698		6.51292	6.48439	12.8427	6.59134		0.822754	0.625732	0.0541992	0.559082	0.943848
208712_3p_at	CCND1	cyclin D1	CCND1	chr11q13	11	ENSG00000110092	595	B4DR06 /// F5H437 /// P24385 /// Q6FI00	114500 /// 151400 /// 168461 /// 193300 /// 254500	NP_444284	NM_053056	M73554.1	Hs.523852		5.1984	6.22165	2.21825	6.83048		0.149658	0.111572	0.246094	0.013916	0.432373
g1236234_3p_a_at	CCNG2	cyclin G2	CCNG2	chr4q21.1	4	ENSG00000138764	901	B4DF25 /// Q16589 /// Q6FGA7 /// Q6FGC6 /// Q8N5D4	603203	NP_004345	NM_004354	L49506.1	Hs.740456		10.0578	13.8675	135.091	2.76385		0.665527	0.27417	0.000732422	0.780518	0.850342
Hs2.6820.2.A1_3p_s_at	CCNY	cyclin Y	CCNY	chr10p11.21	10	ENSG00000108100	219771	B2RBH6 /// B7Z8E4 /// Q8ND76	612786	NP_659449 /// NP_859049	NM_145012 /// NM_181698	AF413522.1	Hs.14745		2.42116	4.54517	2.51609	4.2735		0.171387	0.246094	0.334473	0.0361328	0.334473
g7673008_3p_a_at	CCR9	chemokine (C-C motif) receptor 9	CCR9	chr3p21.3	3	ENSG00000173585	10803	B2R734 /// B2R8G9 /// C9JWC0 /// P51686 /// Q9UN87	604738	NP_001243298 /// NP_006632 /// NP_112477	NM_001256369 /// NM_006641 /// NM_031200 /// NR_036525	AF145439.1	Hs.225946		38.0231	16.2866	10.4629	32.025		0.398926	0.326416	0.246094	0.0529785	0.822998
g5729760_3p_at	CCT6B	chaperonin containing TCP1, subunit 6B (zeta 2)	CCT6B	chr17q12	17	ENSG00000132141	10693	B4DX20 /// Q5H9P8 /// Q92526	610730	NP_001180458 /// NP_001180459 /// NP_006575	NM_001193529 /// NM_001193530 /// NM_006584	NM_006584.1	Hs.73072		5.66529	24.4173	6.86948	6.33995		0.466064	0.0375977	0.149658	0.219482	0.466064
4853636C_3p_s_at	CD22	CD22 molecule	CD22	chr19q13.1	19	ENSG00000012124	933	B7Z6Y6 /// E7ERG6 /// F5GYU4 /// F5H7U3 /// P20273 /// Q0EAF5 /// Q32M46 /// Q59GD9	107266	NP_001172028 /// NP_001172029 /// NP_001172030 /// NP_001762	NM_001185099 /// NM_001185100 /// NM_001185101 /// NM_001771 /// NM_024916	---	Hs.579691		8.78527	15.5531	14.658	28.6934		0.533936	0.219482	0.111572	0.0375977	0.533936
[truncated: 2,594 more rows]
