# Supplementary material for: In-Vivo Fusion of Human Cancer and Hamster Stromal Cells Permanently Transduces and Transcribes Human DNA
Source: PLoS One. 2014 Sep 26;9(9):e107927. doi: 10.1371/journal.pone.0107927 (PMC4178054; doi:10.1371/journal.pone.0107927)
Supplement: Table S2 — All probe sets found to be expressed in all four human-hamster hybrid samples. (XLSX) [file pone.0107927.s003.xlsx]

## Sheet: Table 2
Table S2. All Probe Sets found to be Expressed in All Four Human-Hamster Hybrid Samples
(39 probe sets; 33 unique Entrez Gene IDs)
Probe Set ID	Primary Gene Symbol	Gene Title	All Gene Symbols	Chromosomal Location	Chromosome	Ensembl	Entrez Gene	SwissProt	OMIM	RefSeq Protein ID	RefSeq Transcript ID	Representative Public ID	UniGene ID		Max FC vs IMM006		IMM001 vs IMM006 FC	IMM002 vs IMM006 FC	IMM003 vs IMM006 FC	IMM004 vs IMM006 FC		IMM001-U133_X3P.mas5-Detection p-value	IMM002-U133_X3P.mas5-Detection p-value	IMM003-U133_X3P.mas5-Detection p-value	IMM004-U133_X3P.mas5-Detection p-value	IMM006-U133_X3P.mas5-Detection p-value
Hs.183274.0.A1_3p_at	HOXB8	homeobox B8	HOXB8	chr17q21.3	17	ENSG00000120068	3218	I3L221 /// I3L383 /// I3L3R1 /// P17481 /// Q8N8T3	142963	NP_076921	NM_024016	AI277015	Hs.514292		2718.48		894.468	375.46	2718.48	1176.8		0.00415039	0.00292969	0.000244141	0.00195313	0.901856
g2429159_3p_a_at	CFLAR	CASP8 and FADD-like apoptosis regulator	CFLAR	chr2q33-q34	2	ENSG00000003402	8837	B4DJE0 /// B4DMB6 /// B4E361 /// C9JK38 /// F8WBH9 /// O15519 /// Q59F61	603599	NP_001120655 /// NP_001120656 /// NP_001189444 /// NP_001189445 /// NP_001189446 /// NP_001189447 /// NP_001189448 /// NP_003870	NM_001127183 /// NM_001127184 /// NM_001202515 /// NM_001202516 /// NM_001202517 /// NM_001202518 /// NM_001202519 /// NM_003879	AF009619.1	Hs.390736		293.98		293.98	41.7219	49.434	66.6913		0.0185547	0.0644531	0.000244141	0.0239258	0.828613
Hs2.120250.2.S1_3p_a_at	PARP15	poly (ADP-ribose) polymerase family, member 15	PARP15	chr3q21.1	3	ENSG00000173200	165631	B3KUL9 /// B7ZL48 /// C9J7L3 /// F5H8I1 /// Q460N3	612066	NP_001106995 /// NP_689828	NM_001113523 /// NM_152615	AK097515.1	Hs.120250		29.345		18.0381	29.345	17.0477	22.6554		0.0302734	0.0239258	0.0461426	0.0561523	0.5
35666_3p_at	SEMA3F	sema domain, immunoglobulin domain (Ig), short basic domain, secreted, (semaphorin) 3F	SEMA3F	chr3p21.3	3	ENSG00000001617	6405	C9IYS6 /// C9J1V2 /// C9J4H5 /// C9JPG5 /// C9JQ85 /// H7C4A2 /// Q13275 /// Q59G50	601124	NP_004177	NM_004186	---	Hs.32981		29.1454		12.1591	17.4151	25.1072	29.1454		0.0114474	0.000804598	0.000388206	0.00135385	0.52062
g13376118_3p_at	NAA40	N(alpha)-acetyltransferase 40, NatD catalytic subunit, homolog (S. cerevisiae)	NAA40	chr11q13.1	11	ENSG00000110583	79829	B4DR03 /// B4DU10 /// B4E0W9 /// F2YHM7 /// F5GXF6 /// F5GY41 /// F5H2C9 /// Q86UY6	---	NP_079047	NM_024771	NM_024771.1	Hs.523753		27.7896		18.9572	23.3488	27.7896	18.5035		0.015625	0.0644531	0.046875	0.046875	0.396484
Hs.79741.1.S1_3p_at	MREG	melanoregulin	MREG	chr2q35	2	ENSG00000118242	55686	Q8N565	609207	NP_060470	NM_018000	BG167210	Hs.620391		21.8003		21.7571	20.6467	13.8424	21.8003		0.0285645	0.0439453	0.0375977	0.0544434	0.665527
4871689C_3p_s_at	SEMA3F	sema domain, immunoglobulin domain (Ig), short basic domain, secreted, (semaphorin) 3F	SEMA3F	chr3p21.3	3	ENSG00000001617	6405	C9IYS6 /// C9J1V2 /// C9J4H5 /// C9JPG5 /// C9JQ85 /// H7C4A2 /// Q13275 /// Q59G50	601124	NP_004177	NM_004186	---	Hs.32981		15.6766		7.21664	6.93214	15.6766	10.9955		0.0185547	0.0239258	0.0302734	0.0185547	0.19458
Hs.210778.1.A1_3p_at	QRSL1	glutaminyl-tRNA synthase (glutamine-hydrolyzing)-like 1	QRSL1	chr6q21	6	ENSG00000130348	55278	B2RBJ8 /// Q9H0R6	---	NP_060762	NM_018292	AK022251.1	Hs.406917		13.3621		7.02259	5.0348	9.22632	13.3621		0.0239258	0.0375977	0.0239258	0.0302734	0.466064
Hs2.132171.1.S1_3p_x_at	SLC9A5	solute carrier family 9, subfamily A (NHE5, cation proton antiporter 5), member 5	SLC9A5	chr16q22.1	16	ENSG00000262691	6553	F8WDV9 /// H3BNX0 /// H3BNY2 /// H3BP05 /// Q14940 /// Q9NSW9	600477	NP_004585	NM_004594	AK021876.1	Hs.439650		10.0659		5.44946	10.0659	5.99267	5.61638		0.0185547	0.0461426	0.0107422	0.00805664	0.5
1568609_3p_s_at	FAM91A2	family with sequence similarity 91, member A2 /// uncharacterized FLJ39739 /// uncharacterized LOC100286793 /// uncharacterized LOC728855 /// uncharacterized LOC728875	FAM91A2 /// FLJ39739 /// LOC100286793 /// LOC728855 /// LOC728875	chr1q21.1	1	ENSG00000215863 /// ENSG00000223804 /// ENSG00000232151 /// ENSG00000235398 /// ENSG00000236943	100286793 /// 388685 /// 57234 /// 728855 /// 728875	P0C866 /// Q8N8A9	---	---	NM_207400 /// NR_024510 /// NR_024511 /// NR_024584 /// NR_027468 /// NR_027469 /// NR_046135 /// NR_046136 /// NR_046137 /// NR_046138 /// NR_046139 /// XR_040635	AL118843	Hs.456578		10.0176		4.36188	5.60387	10.0176	2.82822		0.0375977	0.0302734	0.000244141	0.0141602	0.219482
g4502722_3p_at	CDH3	cadherin 3, type 1, P-cadherin (placental)	CDH3	chr16q22.1	16	ENSG00000062038	1001	B4DLF0 /// P22223	114021 /// 225280 /// 601553	NP_001784	NM_001793	NM_001793.1	Hs.191842		9.47216		3.59371	5.76628	4.16758	9.47216		0.0302734	0.0185547	0.00585938	0.043457	0.334473
g5454081_3p_at	RBM17	RNA binding motif protein 17	RBM17	chr10p15.1	10	ENSG00000134453	84991	Q5W009 /// Q5W012 /// Q96I25	606935	NP_001139019 /// NP_116294	NM_001145547 /// NM_032905	NM_006450.1	Hs.498548		8.5884		3.77055	5.38564	8.5884	3.92283		0.0561523	0.0561523	0.0375977	0.0141602	0.0952148
Hs.241205.0.S1_3p_a_at	PXMP4	peroxisomal membrane protein 4, 24kDa	PXMP4	chr20q11.22	20	ENSG00000101417	11264	A2A2I7 /// B4DLI8 /// B4DWH1 /// Q6FIF5 /// Q9Y6I8	---	NP_009169 /// NP_899634	NM_007238 /// NM_183397	BF057649	Hs.654857		8.55431		8.08338	7.08477	8.55431	7.02427		0.0439453	0.0561523	0.0375977	0.00585938	0.533936
Hs.147381.0.A1_3p_at	POU2F2	POU class 2 homeobox 2	POU2F2	chr19q13.2	19	---	5452	B5ME60 /// E9PK32 /// E9PNC9 /// E9PR37 /// H0YKT2 /// H0YLD5 /// H0YLL6 /// H0YMY4 /// H0YNG1 /// H0YNL2 /// H0YNW1 /// P09086 /// Q16624 /// Q16638 /// Q9UMI6 /// Q9UMJ4	164176	NP_001193954 /// NP_001193955 /// NP_001234923 /// NP_002689	NM_001207025 /// NM_001207026 /// NM_001247994 /// NM_002698	BF509229	Hs.147381		8.50087		3.20257	8.50087	4.39223	8.43956		0.0185547	0.00805664	0.0375977	0.0302734	0.19458
g8923482_3p_s_at	SSH3	slingshot homolog 3 (Drosophila)	SSH3	chr11q13.2	11	ENSG00000172830	54961	C9JUG3 /// E9PIT5 /// E9PJJ6 /// E9PMS1 /// Q8TE77	606780	NP_060327	NM_017857 /// NM_018276	NM_017857.1	Hs.29173		8.29825		2.91184	5.05716	2.40916	8.29825		0.0375977	0.0107422	0.0561523	0.0185547	0.149658
Hs.128691.0.S1_3p_at	ZFHX2	zinc finger homeobox 2	ZFHX2	chr14q11.2	14	ENSG00000136367	85446	A2RRC6 /// B7ZM83 /// B9EK48 /// C9JSX6 /// G3V3N5 /// H0YL44 /// Q9C0A1	---	NP_207646	NM_033400	BE673662	Hs.508937		8.10875		3.01564	4.47685	6.99198	8.10875		0.0561523	0.0107422	0.00585938	0.0375977	0.0952148
g12652612_3p_at	PPARA	peroxisome proliferator-activated receptor alpha	PPARA	chr22q13.31	22	ENSG00000186951	5465	B0G0X3 /// B0QYX1 /// B0QYX2 /// B2R4U0 /// F1D8S4 /// F5H1U1 /// O75780 /// Q07869 /// Q86SF0	170998	NP_001001928 /// NP_005027	NM_001001928 /// NM_001001929 /// NM_001001930 /// NM_005036 /// NM_032644	BC000052.1	Hs.103110		7.8981		7.8981	4.16364	3.64581	6.09202		0.0078125	0.0117188	0.0566406	0.0429688	0.0732422
Hs.126067.0.A1_3p_at	TMEM184A	transmembrane protein 184A	TMEM184A	chr7p22.3	7	ENSG00000164855	202915	B7WNT3 /// C9J4I0 /// C9JDD9 /// C9JKG9 /// F8W8F1 /// F8WEG1 /// Q6ZMB5	---	NP_001091089	NM_001097620 /// NM_152689	AA890722	Hs.592174		7.60779		3.70411	5.27901	7.60779	6.69184		0.0239258	0.0302734	0.0141602	0.0461426	0.171387
1555620_3p_a_at	PTGIR	prostaglandin I2 (prostacyclin) receptor (IP)	PTGIR	chr19q13.3	19	ENSG00000160013	5739	B2RCU1 /// P43119 /// Q2YD89	600022	NP_000951	NM_000960	BC017857.1	Hs.458324		7.47923		6.51263	5.61627	7.47923	6.81591		0.0302734	0.0107422	0.0302734	0.0185547	0.5
Hs.129782.1.S1_3p_a_at	MUC3A	mucin 3A, cell surface associated /// mucin 3B, cell surface associated	MUC3A /// MUC3B	chr7q22	7	---	4584 /// 57876	H0Y6M1 /// Q02505 /// Q9H195 /// Q9H3Q6	158371 /// 191390 /// 605633	XP_001725406 /// XP_003403600 /// XP_003403602 /// XP_003403848 /// XP_003403880	XM_001725354 /// XM_003403552 /// XM_003403554 /// XM_003403800 /// XM_003403832	AF113616	Hs.489354		6.99167		2.21158	6.99167	6.96114	5.61533		0.0234375	0.00292969	0.0078125	0.00292969	0.477539
g4758231_3p_x_at	ECEL1	endothelin converting enzyme-like 1	ECEL1	chr2q37.1	2	ENSG00000171551	9427	H7C3M0 /// O95672 /// Q86SN0	605896	NP_004817	NM_004826	NM_004826.1	Hs.26880		6.95553		6.95553	6.10668	3.35962	6.58114		0.0239258	0.0302734	0.0302734	0.0185547	0.567627
Hs.103978.0.S1_3p_x_at	TSSK2	testis-specific serine kinase 2	TSSK2	chr22q11.21	22	ENSG00000206203	23617	A0ZT99 /// Q96PF2	610710	NP_443732	NM_053006	AI652441	Hs.740826		6.81897		4.3488	6.06772	6.81897	4.79231		0.0375977	0.00195313	0.0239258	0.0302734	0.366211
g6912587_3p_at	GTPBP6	GTP binding protein 6 (putative)	GTPBP6	chrXp22.33; Yp11.32	X	ENSG00000178605	8225	B4DJB5 /// B4DPB2 /// H0Y2S1 /// H7BYW4 /// O43824 /// Q8N2Q6	300124	NP_036359	NM_012227	NM_012227.1	Hs.437145		6.71877		3.65872	6.71877	3.89448	4.28556		0.0107422	0.0375977	0.000244141	0.000244141	0.111572
g4506520_3p_a_at	RGS9	regulator of G-protein signaling 9	RGS9	chr17q24	17	ENSG00000108370	8787	A8K1G1 /// B4DWX8 /// E9PD91 /// O75916 /// Q4G1B2 /// Q4QRI4	604067 /// 608415	NP_001075424 /// NP_001159405 /// NP_003826	NM_001081955 /// NM_001165933 /// NM_003835	NM_003835.1	Hs.664380		6.54013		2.7297	3.52223	6.54013	4.41142		0.0561523	0.0185547	0.00415039	0.000244141	0.111572
g4503430_3p_at	DYSF	dysferlin, limb girdle muscular dystrophy 2B (autosomal recessive)	DYSF	chr2p13.3	2	ENSG00000135636	8291	B7Z2R1 /// B7Z8G4 /// O75923 /// Q8TCI0	253601 /// 254130 /// 603009 /// 606768	NP_001123927 /// NP_001124448 /// NP_001124449 /// NP_001124450 /// NP_001124451 /// NP_001124452 /// NP_001124453 /// NP_001124454 /// NP_001124455 /// NP_001124456 /// NP_001124457 /// NP_001124458 /// NP_001124459 /// NP_003485	NM_001130455 /// NM_001130976 /// NM_001130977 /// NM_001130978 /// NM_001130979 /// NM_001130980 /// NM_001130981 /// NM_001130982 /// NM_001130983 /// NM_001130984 /// NM_001130985 /// NM_001130986 /// NM_001130987 /// NM_003494	NM_003494.1	Hs.252180		6.3806		4.47457	6.03762	6.3806	5.17105		0.0375977	0.0107422	0.0107422	0.0375977	0.334473
Hs2.376165.1.S1_3p_at	LOC286068	uncharacterized LOC286068	LOC286068	chr8q11.21	8	---	286068	---	---	---	---	AK096200.1	Hs.555244		5.74042		4.61195	4.23074	3.66518	5.74042		0.0227051	0.00415039	0.0107422	0.0239258	0.366211
Hs.146084.0.A1_3p_at	GPAT2	glycerol-3-phosphate acyltransferase 2, mitochondrial	GPAT2	chr2q11.1	2	ENSG00000186281	150763	B4DNZ9 /// B4DZF3 /// B4DZH1 /// C9JYV5 /// E9PE95 /// Q6NUI2 /// Q86YV7	---	NP_997211	NM_207328	AW082827	Hs.348629		5.57234		3.30096	5.57234	3.91067	5.31917		0.0141602	0.0239258	0.0561523	0.0141602	0.246094
g12382772_3p_at	CARD11	caspase recruitment domain family, member 11	CARD11	chr7p22	7	ENSG00000198286	84433	E2QRC0 /// H7BY05 /// Q8TES3 /// Q9BXL7	607210	NP_115791	NM_032415	AF322641.1	Hs.648101		5.36653		5.36653	3.13662	4.77504	4.43467		0.0107422	0.0185547	0.00805664	0.0141602	0.149658
Hs.274260.2.S1_3p_at	ABCC6	ATP-binding cassette, sub-family C (CFTR/MRP), member 6	ABCC6	chr16p13.1	16	ENSG00000091262	368	A2RRN8 /// A8Y988 /// B4DPE1 /// E7ESW8 /// F5GWQ0 /// H0Y2L3 /// I3L1Z6 /// O95255 /// Q8TCY8	177850 /// 264800 /// 603234 /// 614473	NP_001072996 /// NP_001162	NM_001079528 /// NM_001171	AI074459	Hs.442182		5.28255		3.65796	5.28255	4.4288	2.99574		0.0302734	0.00415039	0.00585938	0.0224609	0.303711
g12653688_3p_a_at	DARS	aspartyl-tRNA synthetase	DARS	chr2q21.3	2	ENSG00000115866	1615	C9J7S3 /// C9JLC1 /// C9JQM9 /// H7BZ35 /// H7C278 /// P14868 /// Q68CR9	603084	NP_001340	NM_001349	BC000629.1	Hs.503787		4.90969		3.90377	3.32073	4.90969	2.55693		0.0375977	0.0561523	0.0239258	0.0561523	0.0952148
Hs.129782.0.S1_3p_a_at	MUC3A	mucin 3A, cell surface associated /// mucin 3B, cell surface associated	MUC3A /// MUC3B	chr7q22	7	---	4584 /// 57876	H0Y6M1 /// Q02505 /// Q9H195 /// Q9H3Q6	158371 /// 191390 /// 605633	XP_001725406 /// XP_003403600 /// XP_003403602 /// XP_003403848 /// XP_003403880	XM_001725354 /// XM_003403552 /// XM_003403554 /// XM_003403800 /// XM_003403832	AB038783.1	Hs.489354		4.63313		2.70315	4.63313	4.09424	3.65939		0.0322266	0.0078125	0.0322266	0.0234375	0.230469
g7705880_3p_a_at	ZNF580	zinc finger protein 580	ZNF580	chr19q13.42	19	ENSG00000213015	51157	Q9UK33	---	NP_001156895 /// NP_057286 /// NP_996998	NM_001163423 /// NM_016202 /// NM_207115	NM_016202.1	Hs.631551		4.28394		3.15706	3.14331	3.45327	4.28394		0.00805664	0.00292969	0.00585938	0.00195313	0.067627
Hs.163546.0.A1_3p_x_at	UBE2E1	Ubiquitin-conjugating enzyme E2E 1	UBE2E1	chr3p24.2	3	---	7324	B7Z306 /// C9J2P0 /// C9J8K2 /// H7C061 /// P51965	602916	NP_001189405 /// NP_003332 /// NP_872607	NM_001202476 /// NM_003341 /// NM_182666	BG164006	Hs.164853		4.20594		2.10162	4.20594	2.93811	3.3517		0.0561523	0.00805664	0.00292969	0.00585938	0.0952148
g5803174_3p_x_at	GUSBP2	glucuronidase, beta pseudogene 2 /// glucuronidase, beta pseudogene 3 /// glucuronidase, beta pseudogene 9 /// glucuronidase, beta pseudogene /// glucuronidase, beta pseudogene /// glucuronidase, beta pseudogene	GUSBP2 /// GUSBP3 /// GUSBP9 /// LOC100170939 /// SMA4 /// SMA5	chr5q13 /// chr5q13.2 /// chr6p21	5	ENSG00000196302 /// ENSG00000198237 /// ENSG00000215158 /// ENSG00000235558 /// ENSG00000239650 /// ENSG00000241549 /// ENSG00000253203 /// ENSG00000253333 /// ENSG00000253366 /// ENSG00000253816 /// ENSG00000254701 /// ENSG00000263035 /// ENSG00000263113 /// ENSG00000263330	100049076 /// 100170939 /// 11039 /// 11042 /// 387036 /// 653188	B7ZVW5 /// Q15486	---	---	NM_001033523 /// NM_006780 /// NM_021036 /// NM_021652 /// NR_003504 /// NR_024054 /// NR_027386 /// NR_029426 /// NR_033968 /// NR_034021	NM_006780.1	Hs.631974		3.75987		2.10682	2.59356	2.17228	3.75987		0.0239258	0.0302734	0.0375977	0.0302734	0.5
g12751054_3p_s_at	RPS6	ribosomal protein S6	RPS6	chr9p21	9	ENSG00000137154	6194	A2A3R5 /// A2A3R6 /// P62753 /// Q96DV6 /// Q9BZU1	180460	NP_001001	NM_001010	AF274945.1	Hs.408073		3.67002		3.67002	2.83992	2.48174	3.21164		0.00805664	0.0302734	0.0561523	0.0185547	0.129639
Hs.325905.0.A1_3p_x_at	FUT7	fucosyltransferase 7 (alpha (1,3) fucosyltransferase)	FUT7	chr9q34.3	9	ENSG00000180549	2529	Q11130	602030	NP_004470	NM_004479	AA767713	Hs.457		3.53796		2.80151	2.00559	3.53796	2.28944		0.0239258	0.0141602	0.0107422	0.0461426	0.067627
Hs.101150.0.A1_3p_at	PPP1R18	protein phosphatase 1, regulatory subunit 18	PPP1R18	chr6p21.3	6	ENSG00000146112 /// ENSG00000206485 /// ENSG00000225060 /// ENSG00000229998 /// ENSG00000230341 /// ENSG00000231247 /// ENSG00000234000 /// ENSG00000236428	170954	B1AZZ6 /// F8WBK4 /// G8JLJ4 /// Q6NYC8 /// Q6ZTV1	610990	NP_001128342 /// NP_597728 /// XP_003403645	NM_001134870 /// NM_133471 /// XM_003403597	BG251556	Hs.101150		3.41989		2.58693	3.26584	3.41989	2.28026		0.0461426	0.00292969	0.00805664	0.0107422	0.067627
241669_3p_x_at	PRKD2	protein kinase D2	PRKD2	chr19q13.3	19	---	25865	A0JLT6 /// B4DTS2 /// B4E125 /// Q8N2H2 /// Q8NCK8 /// Q9BZL6	607074	NP_001073349 /// NP_001073350 /// NP_001073351 /// NP_057541	NM_001079880 /// NM_001079881 /// NM_001079882 /// NM_016457	AI251399	Hs.466987		2.87466		2.51504	2.87466	2.57737	2.64563		0.00292969	0.0239258	0.00585938	0.0185547	0.171387
g11065890_3p_a_at	F11R	F11 receptor	F11R	chr1q21.2-q21.3	1	ENSG00000158769	50848	B7Z5W1 /// B7Z941 /// Q6FIB4 /// Q9Y5B2 /// Q9Y624	605721	NP_058642	NM_016946 /// NM_144501 /// NM_144502 /// NM_144503 /// NM_144504	AF191495.1	Hs.517293		2.48482		2.24754	2.10782	2.03232	2.48482		0.0461426	0.0141602	0.0561523	0.0561523	0.0805664
