# Supplementary material for: In-Vivo Fusion of Human Cancer and Hamster Stromal Cells Permanently Transduces and Transcribes Human DNA
Source: PLoS One. 2014 Sep 26;9(9):e107927. doi: 10.1371/journal.pone.0107927 (PMC4178054; doi:10.1371/journal.pone.0107927)
Supplement: Table S4 — All probe sets found to be expressed in all four human-hamster hybrid samples using a relaxed detection p -value. (XLSX) [file pone.0107927.s005.xlsx]

## Sheet: Table 3
Table S4. All Probe Sets found to be Expressed in All Four Human-Hamster Hybrid Samples using a Relaxed Detection p-value Requirement ( 1 Detection p-value < 0.065 in any hybrid sample).
(1120 probe sets; 982 unique Entrez Gene IDs)
Probe Set ID	Primary Gene Symbol	Gene Title	All Gene Symbols	Chromosomal Location	Chromosome	Ensembl	Entrez Gene	SwissProt	OMIM	RefSeq Protein ID	RefSeq Transcript ID	Representative Public ID	UniGene ID		IMM001 vs IMM006 FC	IMM002 vs IMM006 FC	IMM003 vs IMM006 FC	IMM004 vs IMM006 FC		IMM001-U133_X3P.mas5-Detection p-value	IMM002-U133_X3P.mas5-Detection p-value	IMM003-U133_X3P.mas5-Detection p-value	IMM004-U133_X3P.mas5-Detection p-value	IMM006-U133_X3P.mas5-Detection p-value
Hs.324728.0.S1_3p_at	LOC100170939	glucuronidase, beta pseudogene	LOC100170939	chr5q13	5	---	100170939	---	---	---	NR_024054	X75940.1	---		70.2517	66.3938	71.1577	67.1338		0.188477	0.0302734	0.0012207	0.067627	0.80542
g4505944_3p_at	POLR2E	polymerase (RNA) II (DNA directed) polypeptide E, 25kDa	POLR2E	chr19p13.3	19	---	5434	B4DJ89 /// P19388	180664	NP_002686	NM_002695	NM_002695.1	Hs.24301		7.26547	6.94474	7.25521	6.75522		0.0952148	0.111572	0.0561523	0.19458	0.5
g12654502_3p_s_at	ANAPC5	anaphase promoting complex subunit 5	ANAPC5	chr12q24.31	12	ENSG00000089053	51433	B4DFK4 /// B7Z6Z3 /// E9PFB2 /// F5GY68 /// F5GZ05 /// F5H0F9 /// F5H0N1 /// F5H3S5 /// H0YFB5 /// Q49A41 /// Q9UJX4 /// Q9Y2B7	606948	NP_001131031 /// NP_057321	NM_001137559 /// NM_016237	BC001081.1	Hs.7101		63.4924	61.1933	65.651	59.0769		0.366211	0.0952148	0.0302734	0.19458	0.327393
g13324687_3p_a_at	WDR11	WD repeat domain 11	WDR11	chr10q26	10	ENSG00000120008	55717	B2RCJ6 /// B4DX09 /// Q659C9 /// Q9BZH6 /// Q9NVU3 /// Q9NWV7	137800 /// 606417	NP_060587	NM_018117	NM_018117.8	Hs.144447		8.63271	8.48058	7.85199	8.53666		0.432373	0.064209	0.0375977	0.188477	0.32666
g13376393_3p_a_at	POF1B	premature ovarian failure, 1B	POF1B	chrXq21.2	X	ENSG00000124429	79983	F2Z2D5 /// Q8WVV4	300603 /// 300604	NP_079197	NM_024921	NM_024921.1	Hs.267038		7.1527	6.95724	7.22402	7.70234		0.111572	0.0185547	0.00415039	0.067627	0.111572
g4126973_3p_x_at	CA11	carbonic anhydrase XI	CA11	chr19q13.3	19	ENSG00000063180	770	O75493	604644	NP_001208	NM_001217	AB018195.1	Hs.428446		8.25442	8.81663	8.15683	7.75316		0.0805664	0.0461426	0.067627	0.171387	0.432373
g4557652_3p_x_at	HTN3	histatin 3	HTN3	chr4q13	4	ENSG00000205649	3347	P15516	142702	NP_000191	NM_000200	NM_000200.1	Hs.654442		46.1323	45.5685	47.1007	52.094		0.356934	0.303711	0.0537109	0.171387	0.943848
g1903391_3p_a_at	CD6	CD6 molecule	CD6	chr11q13	11	ENSG00000013725	923	A4KAD4 /// A4KAD5 /// A8K9I9 /// G5E973 /// P30203 /// Q6AZ88 /// Q8N4Q7	186720	NP_001241679 /// NP_001241680 /// NP_006716	NM_001254750 /// NM_001254751 /// NM_006725 /// NR_045638	U66145.1	Hs.643167		9.0314	9.03672	9.72623	10.5053		0.334473	0.525391	0.0302734	0.366211	0.850342
g12804066_3p_x_at	FAM27A	family with sequence similarity 27, member A	FAM27A	chr9q12	9	ENSG00000154537 /// ENSG00000170215 /// ENSG00000182368	548321	Q5VT28	---	---	NM_001024942 /// NR_024060	BC002886.1	Hs.645763		2.78996	3.08503	2.94706	3.16725		0.0952148	0.0375977	0.0239258	0.0185547	0.246094
Hs.30327.0.A1_3p_at	MAPKAPK5	MAPKAPK5 antisense RNA 1 (non-protein coding)	MAPKAPK5-AS1	chr12q24.12	12	ENSG00000234608	51275	Q8N8E1	---	---	NM_016534 /// NR_015404	NM_003668.1	Hs.333120		11.6491	13.5332	12.6663	13.9603		0.246094	0.067627	0.129639	0.0141602	0.780518
Hs.9731.2.S1_3p_x_at	NFKBIB	nuclear factor of kappa light polypeptide gene enhancer in B-cells inhibitor, beta	NFKBIB	chr19q13.1	19	ENSG00000104825	4793	G5E9C2 /// H0YFH0 /// I3L1A4 /// I3L4X3 /// Q15653 /// Q59EM7 /// Q96LS1	604495	NP_001001716 /// NP_001230045 /// NP_002494	NM_001001716 /// NM_001243116 /// NM_002503 /// NR_040515	NM_002503.1	Hs.9731		2.56616	2.76096	2.95114	2.70894		0.0361328	0.0952148	0.0805664	0.0239258	0.0805664
Hs2.60563.4.A1_3p_a_at	NETO1	neuropilin (NRP) and tolloid (TLL)-like 1	NETO1	chr18q22.2	18	ENSG00000166342	81832	Q8TDF5	607973	NP_001188394 /// NP_620416 /// NP_620552	NM_001201465 /// NM_138966 /// NM_138999 /// NM_153181	AL834354.1	Hs.465407		4.11516	3.59391	3.78778	3.56135		0.00585938	0.149658	0.0302734	0.19458	0.334473
224073_3p_at	FLJ20464	uncharacterized protein FLJ20464	FLJ20464	chr22q12.2	22	ENSG00000213888	54944	Q6ICM0 /// Q9NX35	---	---	NM_017834 /// XR_109707 /// XR_112236	BC004550.1	Hs.648259		4.28705	4.19533	4.78654	4.77857		0.0239258	0.19458	0.246094	0.171387	0.398926
241669_3p_x_at	PRKD2	protein kinase D2	PRKD2	chr19q13.3	19	---	25865	A0JLT6 /// B4DTS2 /// B4E125 /// Q8N2H2 /// Q8NCK8 /// Q9BZL6	607074	NP_001073349 /// NP_001073350 /// NP_001073351 /// NP_057541	NM_001079880 /// NM_001079881 /// NM_001079882 /// NM_016457	AI251399	Hs.466987		2.51504	2.87466	2.57737	2.64563		0.00292969	0.0239258	0.00585938	0.0185547	0.171387
Hs2.112921.2.S1_3p_at	UNC13C	unc-13 homolog C (C. elegans)	UNC13C	chr15q21.3	15	ENSG00000137766	440279	B4DF98 /// F5H090 /// F5H7F0 /// H0YL13 /// H3BRP8 /// Q8NB66	614568	NP_001074003	NM_001080534	BC039494.1	Hs.657273		5.80377	4.99115	5.77173	5.12468		0.5	0.0649414	0.129639	0.19458	0.665527
g1552995_3p_at	KLF1	Kruppel-like factor 1 (erythroid)	KLF1	chr19p13.2	19	ENSG00000105610	10661	Q13351	111150 /// 600599 /// 613556 /// 613566 /// 613673	NP_006554	NM_006563	U65404.1	Hs.37860		38.9296	45.1393	35.956	42.0809		0.398926	0.0439453	0.149658	0.334473	0.633789
Hs.263925.0.S1_3p_x_at	NDE1	nudE nuclear distribution E homolog 1 (A. nidulans)	NDE1	chr16p13.11	16	ENSG00000072864	54820	I3L2R3 /// I3L2R9 /// I3L2S8 /// I3L2T8 /// I3L3G9 /// I3L464 /// I3L522 /// I3L533 /// Q9NXR1	609449 /// 614019	NP_001137451 /// NP_060138	NM_001143979 /// NM_017668	BF973292	Hs.655378		11.111	13.4592	10.9753	11.3892		0.0185547	0.149658	0.246094	0.27417	0.533936
Hs2.397042.1.S1_3p_at	PRMT1	protein arginine methyltransferase 1	PRMT1	chr19q13.3	19	ENSG00000126457	3276	B4DJ87 /// B4DVD9 /// B4E3C3 /// E9PI83 /// E9PIE2 /// E9PIX6 /// E9PKG1 /// E9PMW9 /// E9PMZ2 /// E9PNR9 /// E9PQ98 /// G5E9B6 /// H0YDE4 /// H7C2I1 /// Q5U8W9 /// Q8WUW5 /// Q99873	602950	NP_001193971 /// NP_001527 /// NP_938074	NM_001207042 /// NM_001536 /// NM_198318 /// NM_198319 /// NR_033397	AF085918.1	Hs.20521		11.9175	15.2502	13.6633	14.0064		0.303711	0.149658	0.149658	0.0561523	0.466064
Hs.131439.0.A1_3p_at	RCOR3	REST corepressor 3	RCOR3	chr1q32.2	1	ENSG00000117625	55758	B4DV59 /// E9PPC5 /// E9PQE5 /// E9PR63 /// H0YDD7 /// H0YDR8 /// H0YF22 /// Q9P2K3	---	NP_001129695 /// NP_001129696 /// NP_001129697 /// NP_060724	NM_001136223 /// NM_001136224 /// NM_001136225 /// NM_018254	AI023806	Hs.356399		6.72568	5.75793	5.41753	5.94803		0.00756836	0.00805664	0.00415039	0.067627	0.19458
g4505078_3p_at	MAGEB1	melanoma antigen family B, 1	MAGEB1	chrXp21.3	X	ENSG00000214107	4112	P43366	300097	NP_002354 /// NP_796379 /// NP_803134	NM_002363 /// NM_177404 /// NM_177415	NM_002363.1	Hs.73021		18.5961	21.7577	23.0571	23.4629		0.493164	0.129639	0.0461426	0.19458	0.888428
Hs.241205.0.S1_3p_a_at	PXMP4	peroxisomal membrane protein 4, 24kDa	PXMP4	chr20q11.22	20	ENSG00000101417	11264	A2A2I7 /// B4DLI8 /// B4DWH1 /// Q6FIF5 /// Q9Y6I8	---	NP_009169 /// NP_899634	NM_007238 /// NM_183397	BF057649	Hs.654857		8.08338	7.08477	8.55431	7.02427		0.0439453	0.0561523	0.0375977	0.00585938	0.533936
Hs.290839.0.S1_3p_x_at	SPATA5	spermatogenesis associated 5	SPATA5	chr4q28.1	4	---	166378	Q8NB90	613940	NP_660208	NM_145207	BF791392	Hs.709648		8.52316	6.68521	7.53324	7.48636		0.107178	0.0141602	0.0107422	0.0185547	0.111572
Hs.326142.0.S2_3p_s_at	AMMECR1	Alport syndrome, mental retardation, midface hypoplasia and elliptocytosis chromosomal region gene 1	AMMECR1	chrXq22.3	X	ENSG00000101935	9949	B2RBC1 /// B3KMF2 /// Q5JYV9 /// Q9Y4X0 /// Q9Y597	300194 /// 300195	NP_001020751 /// NP_001165160 /// NP_056180	NM_001025580 /// NM_001171689 /// NM_015365	AK023637.1	Hs.656243		8.91052	7.54833	7.09877	7.27408		0.0183105	0.149658	0.0239258	0.111572	0.219482
Hs.283522.0.A1_3p_at	LIN37	lin-37 homolog (C. elegans)	LIN37	chr19q13.1	19	---	55957	B4DXI6 /// Q96GY3	---	NP_061977	NM_019104	AL137752.1	Hs.529100		8.99542	8.60969	7.66265	7.13505		0.296143	0.067627	0.0561523	0.0805664	0.466064
Hs2.385565.1.S1_3p_at	LOC284632	uncharacterized LOC284632	LOC284632	chr1p36.11	1	ENSG00000230023	284632	---	---	---	NR_027087	BC033556.1	Hs.638906		4.37037	5.32256	4.28757	4.84016		0.0239258	0.067627	0.0461426	0.0285645	0.334473
Hs2.112772.3.S1_3p_a_at	VWA3B	von Willebrand factor A domain containing 3B	VWA3B	chr2q11.2	2	ENSG00000168658	200403	B7Z3D8 /// B7Z7Q7 /// F8W737 /// F8WBX4 /// F8WD48 /// F8WD56 /// H0YCW7 /// H0YDS6 /// H0YEM4 /// H0YF54 /// Q502W6	---	NP_659429	NM_144992	BC026091.1	Hs.269977		25.0108	19.5578	25.5605	24.2357		0.0461426	0.19458	0.149658	0.0805664	0.533936
233098_3p_s_at	EPB41L4B	erythrocyte membrane protein band 4.1 like 4B	EPB41L4B	chr9q31-q32	9	ENSG00000095203	54566	E9PE35 /// Q59GC2 /// Q9H329 /// Q9NSG9 /// Q9NX84	610340	NP_060894 /// NP_061987	NM_018424 /// NM_019114	AL353947.1	Hs.591901		12.7983	13.5463	16.2952	12.5539		0.303711	0.171387	0.00585938	0.219482	0.366211
Hs.283316.0.A1_3p_at	ZNF793	zinc finger protein 793	ZNF793	chr19q13.12	19	ENSG00000188227	390927	B4E1A1 /// E9PGN4 /// Q6ZN11	---	NP_001013681	NM_001013659	AI039201	Hs.568010		14.6955	11.8315	11.1134	12.0501		0.432373	0.0302734	0.0302734	0.0107422	0.533936
g6912697_3p_a_at	RRAS2	related RAS viral (r-ras) oncogene homolog 2	RRAS2	chr11p15.2	11	ENSG00000133818 /// ENSG00000236360 /// ENSG00000262489	22800	B7Z5Z2 /// B7Z6C4 /// E9PK85 /// E9PQ87 /// E9PQC5 /// E9PQK5 /// P62070	600098	NP_001096139 /// NP_001170785 /// NP_001170786 /// NP_036382	NM_001102669 /// NM_001177314 /// NM_001177315 /// NM_012250	NM_012250.1	Hs.502004		3.59175	4.04217	3.31079	4.01188		0.357178	0.144531	0.0302734	0.27417	0.303711
Hs2.352211.1.S1_3p_x_at	C2orf15	chromosome 2 open reading frame 15 /// mitochondrial ribosomal protein L30	C2orf15 /// MRPL30	chr2q11.2	2	ENSG00000241962	150590 /// 51263	B2RAC6 /// B8ZZV5 /// I3L085 /// Q8TCC3 /// Q8WU43	611838	NP_653307 /// NP_660213	NM_016503 /// NM_144706 /// NM_145212 /// NM_145213 /// NR_028356	NM_144706.1	Hs.346736		4.80488	4.44697	3.7255	4.30073		0.0566406	0.34668	0.0917969	0.137695	0.477539
1555620_3p_a_at	PTGIR	prostaglandin I2 (prostacyclin) receptor (IP)	PTGIR	chr19q13.3	19	ENSG00000160013	5739	B2RCU1 /// P43119 /// Q2YD89	600022	NP_000951	NM_000960	BC017857.1	Hs.458324		6.51263	5.61627	7.47923	6.81591		0.0302734	0.0107422	0.0302734	0.0185547	0.5
Hs.283910.0.S1_3p_x_at	RNF215	ring finger protein 215	RNF215	chr22q12.2	22	ENSG00000099999	200312	B4DF28 /// C9JDL7 /// H0Y2L4 /// H0Y8B2 /// H7C0R1 /// H7C5A1 /// Q9Y6U7	---	NP_001017981	NM_001017981	AC004997	Hs.592194		2.64028	2.16013	2.38809	2.39952		0.0915527	0.0185547	0.0952148	0.0461426	0.246094
Hs2.434268.1.S1_3p_x_at	NAT16	N-acetyltransferase 16 (GCN5-related, putative)	NAT16	chr7q22.1	7	ENSG00000167011	375607	B3KRS2 /// C9JB11 /// Q8N8M0	---	NP_940973	NM_198571	BC037583.1	Hs.213044		8.59508	6.35471	7.31605	7.31796		0.00805664	0.149658	0.111572	0.0805664	0.567627
232158_3p_x_at	NIPAL1	NIPA-like domain containing 1	NIPAL1	chr4p12	4	ENSG00000163293	152519	D6RIY2 /// H0Y8W0 /// Q6NVV3	---	NP_997213	NM_207330	AU158253	Hs.134190		5.76885	5.71409	7.40766	6.34242		0.149658	0.0239258	0.0561523	0.149658	0.238281
Hs.306094.0.S2_3p_at	EP400	E1A binding protein p400	EP400	chr12q24.33	12	ENSG00000183495	57634	A7E2D7 /// F8WCN8 /// Q96L91	606265	NP_056224	NM_015409	AL563727	Hs.595201		13.3206	11.3097	14.9286	11.4286		0.27417	0.466064	0.0185547	0.567627	0.696289
202222_3p_s_at	DES	desmin	DES	chr2q35	2	ENSG00000175084	1674	A5Z217 /// B4DUI0 /// P17661 /// Q45VM6 /// Q45VM7 /// Q45VM8 /// Q53SB5 /// Q549R7 /// Q549R8 /// Q549R9 /// Q9H319	125660 /// 181400 /// 601419 /// 604765	NP_001918	NM_001927	NM_001927.1	Hs.594952		4.47614	4.46328	5.23396	3.96449		0.149658	0.0302734	0.0805664	0.0561523	0.567627
g5174482_3p_a_at	UBE4B	ubiquitination factor E4B	UBE4B	chr1p36.3	1	ENSG00000130939	10277	A8K8S9 /// B1AQ61 /// B4E2Y2 /// G0ZJH6 /// O95155	613565	NP_001099032 /// NP_006039	NM_001105562 /// NM_006048	NM_006048.1	Hs.593974		9.76395	11.3537	8.58928	8.65749		0.149658	0.067627	0.0537109	0.303711	0.398926
Hs.183583.0.S1_3p_x_at	SERPINB1	serpin peptidase inhibitor, clade B (ovalbumin), member 1	SERPINB1	chr6p25	6	ENSG00000021355	1992	B4DNT0 /// B4E3A8 /// P30740	130135	NP_109591	NM_030666	NM_030666.1	Hs.381167		3.23854	3.30224	3.61872	4.08558		0.19458	0.0805664	0.00585938	0.067627	0.187744
215454_3p_x_at	SFTPC	surfactant protein C	SFTPC	chr8p21	8	ENSG00000168484	6440	B4DNY9 /// E9PGX3 /// P11686	178500 /// 178620 /// 265120 /// 610913	NP_001165828 /// NP_001165881 /// NP_003009	NM_001172357 /// NM_001172410 /// NM_003018	AI831055	Hs.1074		4.18797	4.64695	5.2266	4.04146		0.0952148	0.0239258	0.0012207	0.00292969	0.303711
Hs.28661.0.S1_3p_at	CHML	choroideremia-like (Rab escort protein 2)	CHML	chr1q42-qter	1	ENSG00000203668	1122	P26374	118825	NP_001812	NM_001821	AU155565	Hs.654545		8.69867	10.0757	11.2006	8.38882		0.27417	0.27417	0.0561523	0.303711	0.567627
Hs2.382132.1.S1_3p_x_at	ZNF230	Zinc finger protein 230	ZNF230	chr19q13.31	19	---	7773	O14853 /// Q9UIE0	---	NP_006291	NM_006300	BC030810.1	Hs.193583		9.56501	9.26931	11.2848	8.06809		0.303711	0.0302734	0.0302734	0.0561523	0.432373
Hs.127476.0.A1_3p_at	ZNF74	zinc finger protein 74	ZNF74	chr22q11.21	22	ENSG00000185252	7625	A8K5P3 /// B5MCE3 /// B5MDQ6 /// C9J3V1 /// F8WDT0 /// Q05BG0 /// Q16587 /// Q59EZ8	194548	NP_001243452 /// NP_001243453 /// NP_001243454 /// NP_003417	NM_001256523 /// NM_001256524 /// NM_001256525 /// NM_003426 /// NR_003253 /// NR_046282	AI554700	Hs.517418		2.88126	3.25921	2.54931	2.75979		0.149658	0.0141602	0.0952148	0.0239258	0.334473
Hs2.375870.1.S1_3p_x_at	C15orf55	chromosome 15 open reading frame 55	C15orf55	chr15q14	15	ENSG00000184507	256646	B4DZ00 /// B7Z7Y4 /// C9JN79 /// E7EVE8 /// F5H4I6 /// O60885 /// Q86Y26	608963	NP_786883	NM_175741	AK098568.1	Hs.525769		4.06029	3.09504	3.69117	3.7549		0.0952148	0.067627	0.00415039	0.0107422	0.533936
Hs.62245.1.S1_3p_at	SLC25A17	solute carrier family 25 (mitochondrial carrier; peroxisomal membrane protein, 34kDa), member 17	SLC25A17	chr22q13.2	22	ENSG00000100372	10478	B0QYW5 /// B1AHN4 /// B4DP73 /// B4DU97 /// F2Z2I9 /// F5GYD1 /// F8WA85 /// F8WBA4 /// F8WCH6 /// F8WCN9 /// F8WE74 /// F8WEC6 /// F8WF87 /// O43808	606795	NP_006349	NM_006358	AL049764	Hs.474938		15.8388	17.2162	15.6341	21.4721		0.0461426	0.0185547	0.171387	0.0952148	0.780518
Hs.62119.0.S1_3p_at	SPRYD3	SPRY domain containing 3	SPRYD3	chr12q13.13	12	ENSG00000167778	84926	B7Z1Y3 /// F8VWW7 /// H0YI85 /// Q8N2P1 /// Q8NCJ5	---	NP_116229	NM_032840	AF131774.1	Hs.343334		8.96882	10.2037	10.5042	12.7		0.067627	0.0561523	0.0107422	0.0302734	0.334473
g4894662_3p_a_at	ESR2	estrogen receptor 2 (ER beta)	ESR2	chr14q23.2	14	ENSG00000140009	2100	F1D8N3 /// F5GWJ8 /// G3V5M5 /// G3V5S2 /// Q0PTK2 /// Q59F41 /// Q7LCB3 /// Q92731	601663	NP_001035365 /// NP_001035366 /// NP_001201831 /// NP_001201832 /// NP_001428	NM_001040275 /// NM_001040276 /// NM_001214902 /// NM_001214903 /// NM_001437	AF124790.1	Hs.660607		2.47758	2.53802	2.40973	2.99717		0.334473	0.0141602	0.00195313	0.0131836	0.246094
g11065890_3p_a_at	F11R	F11 receptor	F11R	chr1q21.2-q21.3	1	ENSG00000158769	50848	B7Z5W1 /// B7Z941 /// Q6FIB4 /// Q9Y5B2 /// Q9Y624	605721	NP_058642	NM_016946 /// NM_144501 /// NM_144502 /// NM_144503 /// NM_144504	AF191495.1	Hs.517293		2.24754	2.10782	2.03232	2.48482		0.0461426	0.0141602	0.0561523	0.0561523	0.0805664
Hs2.355236.1.S1_3p_at	OTUD7A	OTU domain containing 7A	OTUD7A	chr15q13.3	15	ENSG00000169918	161725	Q8TE49	612024	NP_570971	NM_130901	NM_130901.1	Hs.355236		2.41707	2.86968	2.48995	2.28644		0.0107422	0.129639	0.303711	0.246094	0.219482
Hs.145779.0.S1_3p_at	UROS	uroporphyrinogen III synthase	UROS	chr10q25.2-q26.3	10	ENSG00000188690	7390	P10746 /// Q5T3L8 /// Q9BT54	263700 /// 606938	NP_000366	NM_000375	BC004338.1	Hs.501376		5.09525	6.27213	4.97589	4.63553		0.067627	0.0561523	0.0461426	0.0461426	0.398926
g4759231_3p_at	MYO18A	myosin XVIIIA /// TGFB1-induced anti-apoptotic factor 1	MYO18A /// TIAF1	chr17q11.2	17	ENSG00000196535 /// ENSG00000221995	399687 /// 9220	B3KVF8 /// B4DFN7 /// B4DYM1 /// B4DZ32 /// B4E0T8 /// E9PN42 /// E9PPV5 /// E9PQN8 /// F8W6U1 /// F8W6Y3 /// H0YEF8 /// H0YEV9 /// O95411 /// Q5QD01 /// Q92614 /// Q9NYE8	609517 /// 610067	NP_004731 /// NP_510880 /// NP_976063	NM_004740 /// NM_078471 /// NM_203318	NM_004740.1	Hs.732033		12.4272	8.76778	9.75985	10.2005		0.0302734	0.111572	0.0437012	0.171387	0.398926
Hs2.189921.1.S1_3p_at	RNF170	ring finger protein 170	RNF170	chr8p11.21	8	ENSG00000120925	81790	E9PIL4 /// E9PNG8 /// E9PP55 /// Q96K19	608984 /// 614649	NP_001153695 /// NP_001153696 /// NP_001153697 /// NP_112216	NM_001160223 /// NM_001160224 /// NM_001160225 /// NM_030954 /// NR_027668 /// NR_027669	BC032393.1	Hs.491626		3.28765	3.63913	2.86115	3.60483		0.067627	0.00805664	0.0375977	0.0561523	0.303711
g8922990_3p_at	MBNL3	muscleblind-like splicing regulator 3	MBNL3	chrXq26.2	X	ENSG00000076770	55796	B1AKI2 /// B1AKI4 /// B1AKI5 /// B1AKI6 /// Q8IUR4 /// Q9NUK0	300413	NP_001164172 /// NP_001164173 /// NP_001164174 /// NP_001164175 /// NP_060858 /// NP_597846	NM_001170701 /// NM_001170702 /// NM_001170703 /// NM_001170704 /// NM_018388 /// NM_133486	NM_018388.1	Hs.105134		63.6172	71.3224	87.1295	88.3559		0.432373	0.0356445	0.0375977	0.246094	0.688721
Hs.34892.0.S1_3p_at	MIB1	mindbomb E3 ubiquitin protein ligase 1	MIB1	chr18q11.2	18	ENSG00000101752	57534	B3KRA8 /// Q86YT6	608677	NP_065825	NM_020774	W80418	Hs.140903		9.62687	8.81841	9.21346	12.3121		0.746094	0.390137	0.0239258	0.303711	0.633789
Hs2.352216.1.S1_3p_a_at	SLFN5	schlafen family member 5	SLFN5	chr17q12	17	ENSG00000166750	162394	B4E0B1 /// B4E128 /// Q08AF3	---	NP_659412	NM_144975	NM_144975.1	Hs.709347		25.2526	32.2938	36.9005	27.965		0.0227051	0.129639	0.149658	0.149658	0.533936
Hs.282990.0.S1_3p_at	TP53RK	TP53 regulating kinase	TP53RK	chr20q13.2	20	ENSG00000172315	112858	B2RCM6 /// Q5JZ02 /// Q96S44	608679	NP_291028	NM_033550	BG339450	Hs.440263		3.35107	4.18894	3.13138	3.40247		0.0239258	0.0302734	0.111572	0.111572	0.111572
220725_3p_x_at	DNAH3	dynein, axonemal, heavy chain 3	DNAH3	chr16p12.3	16	ENSG00000158486	55567	B4E1S1 /// Q8TD57 /// Q9H5D3	603334	NP_060009	NM_017539	NM_025095.1	Hs.526500		2.73149	2.44567	2.26502	2.87297		0.0185547	0.0561523	0.0805664	0.171387	0.171387
Hs2.60340.1.S1_3p_s_at	CCDC14	coiled-coil domain containing 14	CCDC14	chr3q21.1	3	ENSG00000175455	64770	B7Z2Q3 /// C9J6B5 /// C9JSI8 /// C9JU82 /// C9JWZ1 /// H3BM06 /// H7C2U5 /// H7C5T3 /// Q49A88	---	NP_073594	NM_022757	AF086562.1	Hs.731836		25.9804	17.3673	20.7835	23.2616		0.0561523	0.111572	0.0461426	0.0375977	0.567627
Hs2.34665.1.S1_3p_s_at	DCBLD1	discoidin, CUB and LCCL domain containing 1	DCBLD1	chr6q22.1	6	ENSG00000164465	285761	E9PD74 /// H0Y4G4 /// Q5H993 /// Q68DD5 /// Q8N8Z6	---	NP_775945	NM_173674	NM_173674.1	Hs.658304		12.5722	15.6117	10.4686	13.6661		0.0239258	0.0952148	0.0805664	0.0805664	0.398926
Hs.141660.0.A1_3p_at	FAM131A	family with sequence similarity 131, member A	FAM131A	chr3q27.1	3	ENSG00000175182	131408	C9JPT9 /// G5E9B1 /// Q6UXB0	---	NP_001164564 /// NP_653236	NM_001171093 /// NM_144635	AI141670	Hs.591307		5.55465	5.86012	4.68539	4.3377		0.0561523	0.0952148	0.111572	0.27417	0.27417
g7705741_3p_x_at	GAL	galanin prepropeptide	GAL	chr11q13.3	11	---	51083	P22466 /// Q9Y2S1	137035	NP_057057	NM_015973	NM_015973.1	Hs.278959		2.67687	3.57329	3.32074	3.30844		0.303711	0.0561523	0.0141602	0.0375977	0.303711
Hs.249247.1.A2_3p_a_at	HNRNPA3	heterogeneous nuclear ribonucleoprotein A3 /// heterogeneous nuclear ribonucleoprotein A3 pseudogene 1	HNRNPA3 /// HNRNPA3P1	chr10q11.21 /// chr2q31.2	10	ENSG00000170144	10151 /// 220988	B4DDB6 /// B4E036 /// B4E3E6 /// E7ERJ4 /// E7EWI9 /// H7C1J8 /// P51991 /// Q65ZQ3 /// Q66K53 /// Q8NFG3	605372	NP_919223	NM_194247 /// NR_002726	AA528233	Hs.632956		4.03432	4.07793	3.13824	3.44384		0.334473	0.0185547	0.0952148	0.111572	0.0805664
Hs.94013.0.A1_3p_at	ZBTB49	zinc finger and BTB domain containing 49	ZBTB49	chr4p16.3	4	ENSG00000168826	166793	A8K936 /// D6RB16 /// D6RC96 /// D6RJ00 /// H0Y8P2 /// H0YAD4 /// Q32MK9 /// Q32ML0 /// Q6ZSB9	---	NP_660334	NM_145291	BF061904	Hs.419997		5.91395	8.4143	7.17774	6.31227		0.398926	0.111572	0.0561523	0.246094	0.72583
Hs.321149.0.S1_3p_at	LPCAT4	lysophosphatidylcholine acyltransferase 4	LPCAT4	chr15q14	15	ENSG00000176454	254531	B7ZM32 /// H3BMK4 /// Q643R3	612039	NP_705841	NM_153613	BG255923	Hs.352614		4.83686	3.93691	5.46568	4.1922		0.525635	0.149658	0.0302734	0.111572	0.5
g10798740_3p_s_at	NECAB3	N-terminal EF-hand calcium binding protein 3	NECAB3	chr20q11.22	20	ENSG00000125967	63941	Q96P71	612478	NP_112508 /// NP_112509	NM_031231 /// NM_031232	AB039947.1	Hs.516986		3.53551	4.36433	4.16381	5.06428		0.0461426	0.0952148	0.111572	0.0107422	0.366211
Hs.748.8.A1_3p_at	FGFR1	fibroblast growth factor receptor 1	FGFR1	chr8p12	8	ENSG00000077782	2260	A0N6Y5 /// B5A958 /// B5A959 /// P11362 /// Q53G05 /// Q7Z2S2	101600 /// 123150 /// 136350 /// 146110 /// 147950 /// 166250 /// 190440 /// 207410	NP_001167534 /// NP_001167535 /// NP_001167536 /// NP_001167537 /// NP_001167538 /// NP_056934 /// NP_075593 /// NP_075594 /// NP_075598	NM_001174063 /// NM_001174064 /// NM_001174065 /// NM_001174066 /// NM_001174067 /// NM_015850 /// NM_023105 /// NM_023106 /// NM_023107 /// NM_023108 /// NM_023109 /// NM_023110 /// NM_023111 /// NM_032191	BE467261	Hs.264887		13.0262	9.1557	13.5305	11.4835		0.246094	0.111572	0.0561523	0.19458	0.567627
Hs.161049.0.S1_3p_at	CASZ1	castor zinc finger 1	CASZ1	chr1p36.22	1	ENSG00000130940	54897	B3KRV8 /// B7Z1S3 /// Q86V15	609895	NP_001073312 /// NP_060236	NM_001039183 /// NM_001079843 /// NM_017766	AI085338	Hs.439894		4.35433	4.98718	5.86991	6.07581		0.19458	0.0239258	0.149658	0.129639	0.533936
Hs.260238.2.S1_3p_a_at	AGK	acylglycerol kinase	AGK	chr7q34	7	ENSG00000006530 /// ENSG00000262327	55750	A4D1U5 /// B4DR72 /// B4E2Z8 /// Q53H12	212350 /// 610345 /// 614467	NP_060708	NM_018238	AJ278150.1	Hs.699361		17.826	12.6542	13.9594	11.8464		0.19458	0.0461426	0.0375977	0.0561523	0.72583
g4154286_3p_a_at	NAPSA	napsin A aspartic peptidase	NAPSA	chr19q13.33	19	ENSG00000131400	9476	O96009	605631	NP_004842	NM_004851	AF090386.1	Hs.512843		4.90075	3.83529	5.1937	5.44552		0.246094	0.303711	0.303711	0.0561523	0.466064
Hs.283935.0.S1_3p_at	EEPD1	endonuclease/exonuclease/phosphatase family domain containing 1	EEPD1	chr7p14.2	7	---	80820	Q9P0C9	---	NP_085139	NM_030636	AF150438	Hs.670591		3.33904	3.41153	2.61491	2.85097		0.0561523	0.334473	0.19458	0.398926	0.246094
g4503430_3p_at	DYSF	dysferlin, limb girdle muscular dystrophy 2B (autosomal recessive)	DYSF	chr2p13.3	2	ENSG00000135636	8291	B7Z2R1 /// B7Z8G4 /// O75923 /// Q8TCI0	253601 /// 254130 /// 603009 /// 606768	NP_001123927 /// NP_001124448 /// NP_001124449 /// NP_001124450 /// NP_001124451 /// NP_001124452 /// NP_001124453 /// NP_001124454 /// NP_001124455 /// NP_001124456 /// NP_001124457 /// NP_001124458 /// NP_001124459 /// NP_003485	NM_001130455 /// NM_001130976 /// NM_001130977 /// NM_001130978 /// NM_001130979 /// NM_001130980 /// NM_001130981 /// NM_001130982 /// NM_001130983 /// NM_001130984 /// NM_001130985 /// NM_001130986 /// NM_001130987 /// NM_003494	NM_003494.1	Hs.252180		4.47457	6.03762	6.3806	5.17105		0.0375977	0.0107422	0.0107422	0.0375977	0.334473
Hs.97258.0.A1_3p_at	C1orf186	chromosome 1 open reading frame 186 /// uncharacterized LOC100505650	C1orf186 /// LOC100505650	chr1q32.1	1	ENSG00000196533	100505650 /// 440712	Q6ZWK4	---	NP_001007545	NM_001007544 /// XR_110787 /// XR_110788 /// XR_110789 /// XR_112000 /// XR_112001 /// XR_112002	AI587638	Hs.662248		15.32	15.8885	10.9431	12.2704		0.0805664	0.111572	0.00585938	0.219482	0.533936
g13376118_3p_at	NAA40	N(alpha)-acetyltransferase 40, NatD catalytic subunit, homolog (S. cerevisiae)	NAA40	chr11q13.1	11	ENSG00000110583	79829	B4DR03 /// B4DU10 /// B4E0W9 /// F2YHM7 /// F5GXF6 /// F5GY41 /// F5H2C9 /// Q86UY6	---	NP_079047	NM_024771	NM_024771.1	Hs.523753		18.9572	23.3488	27.7896	18.5035		0.015625	0.0644531	0.046875	0.046875	0.396484
Hs2.71616.1.A1_3p_s_at	CBR4	carbonyl reductase 4	CBR4	chr4q32.3	4	ENSG00000145439	84869	D6RAV8 /// D6RGF2 /// D6RJF4 /// H0Y962 /// Q8N4T8	---	NP_116172	NM_032783	NM_032783.1	Hs.659311		2.36704	3.10022	2.386	2.64793		0.111572	0.0302734	0.0239258	0.303711	0.111572
g7705880_3p_a_at	ZNF580	zinc finger protein 580	ZNF580	chr19q13.42	19	ENSG00000213015	51157	Q9UK33	---	NP_001156895 /// NP_057286 /// NP_996998	NM_001163423 /// NM_016202 /// NM_207115	NM_016202.1	Hs.631551		3.15706	3.14331	3.45327	4.28394		0.00805664	0.00292969	0.00585938	0.00195313	0.067627
g13376387_3p_x_at	DSN1	DSN1, MIND kinetochore complex component, homolog (S. cerevisiae)	DSN1	chr20q11.23	20	ENSG00000149636	79980	A8K3X3 /// B4DWT2 /// Q4G1A1 /// Q5JW53 /// Q5JW54 /// Q5JW57 /// Q5JW58 /// Q9H410	609175	NP_001138787 /// NP_001138788 /// NP_001138789 /// NP_001138790 /// NP_079194	NM_001145315 /// NM_001145316 /// NM_001145317 /// NM_001145318 /// NM_024918	NM_024918.1	Hs.632268		10.6308	9.10633	6.8133	9.08017		0.0952148	0.0375977	0.0805664	0.129639	0.366211
Hs.135095.0.A1_3p_s_at	FAM93B	family with sequence similarity 93, member B /// uncharacterized LOC389634 /// uncharacterized LOC729732	FAM93B /// LOC389634 /// LOC729732	chr12p13.31 /// chr8p23.1	12	ENSG00000226091	389634 /// 619342 /// 729732	Q8NC93	---	---	NM_001012988 /// NR_024420 /// NR_047662 /// XR_132886 /// XR_133475	AI939345	Hs.696467		7.52517	11.718	8.70916	9.09205		0.0952148	0.0107422	0.0375977	0.0461426	0.5
g9506856_3p_at	APBB1IP	amyloid beta (A4) precursor protein-binding, family B, member 1 interacting protein	APBB1IP	chr10p12.1	10	ENSG00000077420	54518	B4E100 /// Q7Z5R6 /// Q8IYL7 /// Q9NWJ6	609036	NP_061916	NM_019043	NM_019043.1	Hs.310421		8.29927	11.8151	9.95321	12.5864		0.246094	0.0561523	0.000732422	0.0239258	0.533936
396_3p_f_at	EPOR	erythropoietin receptor	EPOR	chr19p13.3-p13.2	19	ENSG00000187266	2057	P19235 /// Q8TEP0	133100 /// 133171	NP_000112	NM_000121 /// NR_033663	---	Hs.631624		6.33412	4.81403	4.30686	4.72829		0.00415039	0.0375977	0.0561523	0.149658	0.466064
g12655156_3p_s_at	CEP250	centrosomal protein 250kDa	CEP250	chr20q11.22	20	ENSG00000126001	11190	A6PVI9 /// B4DMQ1 /// E7ETF9 /// E9PHT2 /// G1UI40 /// H0Y5R2 /// H7C0D6 /// H7C0P0 /// Q5JWS5 /// Q5JWS6 /// Q6IPL3 /// Q9BV73	609689	NP_009117	NM_001035518 /// NM_007186	BC001433.1	Hs.443976		5.53819	5.86332	8.21143	6.82378		0.00292969	0.432373	0.219482	0.398926	0.5
Hs.302242.0.S1_3p_at	NPSR1	NPSR1 antisense RNA 1 (non-protein coding)	NPSR1-AS1	chr7p14.3	7	ENSG00000197085	404744	Q6W4W4	608596	---	NM_207283 /// NM_207284 /// NM_207285 /// NM_207286 /// NM_207287 /// NM_207288 /// NM_207289 /// NM_207290 /// NR_015356 /// NR_033664 /// NR_033665	H72752	Hs.487951		43.7028	61.3419	72.5663	61.4509		0.567627	0.0952148	0.0561523	0.0952148	0.601074
g13569839_3p_at	MACROD1	MACRO domain containing 1	MACROD1	chr11q11	11	ENSG00000133315	28992	Q9BQ69	610400	NP_054786	NM_014067	NM_014067.2	Hs.602898		3.24003	3.7756	2.89124	3.98144		0.165771	0.111572	0.0805664	0.0239258	0.27417
g12652612_3p_x_at	PPARA	peroxisome proliferator-activated receptor alpha	PPARA	chr22q13.31	22	ENSG00000186951	5465	B0G0X3 /// B0QYX1 /// B0QYX2 /// B2R4U0 /// F1D8S4 /// F5H1U1 /// O75780 /// Q07869 /// Q86SF0	170998	NP_001001928 /// NP_005027	NM_001001928 /// NM_001001929 /// NM_001001930 /// NM_005036 /// NM_032644	BC000052.1	Hs.103110		2.78046	3.16531	2.71062	3.69074		0.0561523	0.0107422	0.0375977	0.0952148	0.0805664
Hs.201366.0.A1_3p_at	USP38	ubiquitin specific peptidase 38	USP38	---	---	ENSG00000170185	84640	B3KSB9 /// H0Y9H5 /// Q3ZCV1 /// Q8NB14	---	NP_115946	NM_032557	AI826413	Hs.480848		5.20796	4.17276	4.169	5.78024		0.398926	0.0651855	0.0141602	0.239258	0.303711
220676_3p_at	ADAMTS8	ADAM metallopeptidase with thrombospondin type 1 motif, 8	ADAMTS8	chr11q25	11	---	11095	A7E1X4 /// B3KVX9 /// H0Y6F1 /// Q29RW5 /// Q59EU4 /// Q5FWF1 /// Q9UP79	605175	NP_008968	NM_007037	NM_007037.1	Hs.271605		15.347	12.5797	11.3161	9.63651		0.171387	0.0561523	0.27417	0.0229492	0.850342
Hs.182906.0.A1_3p_at	ATCAY	ataxia, cerebellar, Cayman type	ATCAY	chr19p13.3	19	ENSG00000167654	85300	B3KWN7 /// B4DS11 /// C9J522 /// F5GWF4 /// Q86WG3	601238 /// 608179	NP_149053	NM_033064	AL566774	Hs.418055		7.17098	7.54471	5.77352	9.07091		0.149658	0.0185547	0.00585938	0.0375977	0.303711
Hs.11197.0.S1_3p_at	COMMD7	COMM domain containing 7	COMMD7	chr20q11.21	20	ENSG00000149600	149951	Q86VX2	---	NP_001092809 /// NP_444269	NM_001099339 /// NM_053041	AA148301	Hs.408427		29.0467	25.7675	18.4584	27.6746		0.067627	0.0461426	0.398926	0.27417	0.72583
g11545746_3p_at	KLK14	kallikrein-related peptidase 14	KLK14	chr19q13.3-q13.4	19	ENSG00000129437	43847	Q9P0G3	606135	NP_071329	NM_022046	NM_022046.1	Hs.283925		9.7021	12.3604	7.79208	9.19887		0.0239258	0.0375977	0.171387	0.111572	0.432373
Hs.41215.0.A1_3p_at	RSU1	Ras suppressor protein 1	RSU1	chr10p13	10	ENSG00000148484	6251	F2Z2H2 /// Q15404 /// Q32Q10	179555	NP_036557 /// NP_689937	NM_012425 /// NM_152724	AI866717	Hs.524161		3.32205	3.0616	2.48819	2.60072		0.432373	0.219482	0.0302734	0.149658	0.27417
214605_3p_x_at	GPR1	G protein-coupled receptor 1	GPR1	chr2q33.3	2	ENSG00000183671	2825	C9J456 /// C9JCK1 /// C9JFR8 /// C9JKF3 /// C9JQB7 /// C9JSU0 /// P46091	600239	NP_001091669 /// NP_001248381 /// NP_001248382 /// NP_001248383 /// NP_001248384 /// NP_005270	NM_001098199 /// NM_001261452 /// NM_001261453 /// NM_001261454 /// NM_001261455 /// NM_005279	AL046992	Hs.184907		12.8755	11.4602	10.424	8.10366		0.303711	0.0671387	0.0461426	0.296143	0.657471
Hs.293937.0.A1_3p_x_at	PPP1R35	protein phosphatase 1, regulatory subunit 35	PPP1R35	chr7q22.1	7	ENSG00000160813	221908	Q8TAP8	---	NP_659467	NM_145030	BF000655	Hs.413359		9.00875	7.22566	7.95425	5.77021		0.067627	0.0302734	0.171387	0.0375977	0.432373
g13623408_3p_x_at	C1orf170	chromosome 1 open reading frame 170	C1orf170	chr1p36.33	1	ENSG00000187642	84808	B2R5K7 /// Q5SV97	---	---	NM_032722 /// NR_027693	BC006300.1	Hs.271462		3.22964	3.76431	4.18193	4.73201		0.00585938	0.171387	0.0461426	0.111572	0.149658
Hs2.278739.1.A1_3p_a_at	C21orf49	chromosome 21 open reading frame 49	C21orf49	chr21q22.11	21	ENSG00000205930 /// ENSG00000263140	54067	F2Z3P8 /// F8WB83 /// F8WEE1 /// Q17RA5	---	---	NM_001006116 /// NR_024622 /// NR_024623	BC034794.1	Hs.54725		8.36347	6.26289	5.73564	5.70076		0.165039	0.0566406	0.0566406	0.137695	0.477539
g5174654_3p_s_at	RTN3	reticulon 3	RTN3	chr11q13	11	ENSG00000133318	10313	B7Z361 /// B7Z3E3 /// B7Z4M0 /// B7Z4M1 /// B7Z8W8 /// F5GWG7 /// F5H617 /// F5H774 /// F5H891 /// O95197 /// Q01973 /// Q9BVW7	604249	NP_001252518 /// NP_001252519 /// NP_001252520 /// NP_006045 /// NP_958831 /// NP_958832 /// NP_958833	NM_001265589 /// NM_001265590 /// NM_001265591 /// NM_006054 /// NM_201428 /// NM_201429 /// NM_201430 /// NR_049750 /// NR_049751	NM_006054.1	Hs.731428		5.78442	3.96128	4.61951	4.15113		0.0302734	0.246094	0.111572	0.0952148	0.129639
g13436301_3p_x_at	MGC10814	uncharacterized protein MGC10814	MGC10814	chr19p13.11	19	---	84757	Q9BSM7	---	---	---	BC004943.1	Hs.679519		12.0081	7.78655	11.0304	11.3622		0.0561523	0.219482	0.0805664	0.144531	0.533936
g8924113_3p_at	TLK1	tousled-like kinase 1	TLK1	chr2q31.1	2	ENSG00000198586	9874	A8K8Z3 /// B3KRP1 /// C9JWT6 /// F8W7X8 /// F8WAU8 /// H0Y2Z4 /// Q15444 /// Q9UKI8	608438	NP_001130026 /// NP_001130027 /// NP_036422	NM_001136554 /// NM_001136555 /// NM_012290	NM_018616.1	Hs.731668		16.6996	21.9378	13.5048	15.3539		0.665527	0.27417	0.0375977	0.27417	0.665527
Hs.270788.0.S1_3p_x_at	CUL4A	Cullin 4A	CUL4A	chr13q34	13	---	8451	B2RBV7 /// B4DKT2 /// Q13619	603137	NP_001008895 /// NP_003580	NM_001008895 /// NM_003589	AU155661	Hs.339735		12.5531	19.4025	12.6878	14.5608		0.219482	0.0461426	0.0805664	0.149658	0.567627
Hs.274287.1.S1_3p_x_at	PYCR2	pyrroline-5-carboxylate reductase family, member 2	PYCR2	chr1q42.12	1	ENSG00000143811 /// ENSG00000255835	29920	A6NMB5 /// B3KMB7 /// B4DQK8 /// E7EUS9 /// P32322 /// Q4W8W1 /// Q8NCZ0 /// Q96C36	---	NP_037460	NM_013328	NM_013328.1	Hs.654718		10.374	7.50167	6.51722	8.36379		0.0239258	0.067627	0.0952148	0.111572	0.72583
g182659_3p_a_at	FLI1	Friend leukemia virus integration 1	FLI1	chr11q24.1-q24.3	11	ENSG00000151702	2313	B4DFV4 /// B4DTC6 /// E9PKJ7 /// F1JVV7 /// F1JVV8 /// G3V183 /// Q01543 /// Q16198	193067	NP_001161153 /// NP_002008	NM_001167681 /// NM_002017	M93255.1	Hs.504281		3.20545	4.12628	4.09146	3.11849		0.246094	0.067627	0.0185547	0.0302734	0.129639
217557_3p_s_at	CPM	Carboxypeptidase M	CPM	chr12q14.3	12	---	1368	F8VR29 /// F8VU13 /// F8VVI6 /// F8W111 /// H0YHG6 /// H0YHN7 /// P14384	114860	NP_001005502 /// NP_001865 /// NP_938079	NM_001005502 /// NM_001874 /// NM_198320	AV710357	Hs.654387		9.89473	9.62588	6.86953	7.28192		0.303711	0.0561523	0.246094	0.129639	0.27417
Hs.271511.0.A1_3p_at	ZNF160	zinc finger protein 160	ZNF160	chr19q13.42	19	---	90338	O14889 /// Q68D23 /// Q9BVY9 /// Q9HCG1	600398	NP_001096073 /// NP_150630 /// NP_942596	NM_001102603 /// NM_033288 /// NM_198893	AA701249	Hs.655967		16.4828	13.8937	13.4587	9.84849		0.390137	0.111572	0.0375977	0.107178	0.27417
1557066_3p_at	LUC7L	LUC7-like (S. cerevisiae)	LUC7L	chr16p13.3	16	ENSG00000007392	55692	A8MYV2 /// B8ZZ08 /// B8ZZ09 /// B8ZZ10 /// B8ZZ12 /// F2Z322 /// F8WBC1 /// H7C2U4 /// Q53G47 /// Q9NQ29	607782	NP_060502 /// NP_958815	NM_018032 /// NM_201412	AI744735	Hs.16803		3.0954	3.51722	3.32797	4.50704		0.625244	0.0239258	0.0952148	0.171387	0.303711
Hs.306173.0.S1_3p_s_at	PIGC	uncharacterized LOC100505991 /// phosphatidylinositol glycan anchor biosynthesis, class C	LOC100505991 /// PIGC	chr1q23-q25	1	ENSG00000135845 /// ENSG00000213713	100505991 /// 5279	Q92535	601730	NP_002633 /// NP_714969	NM_002642 /// NM_153747 /// XR_108306 /// XR_108307 /// XR_111995 /// XR_111996 /// XR_111997	AB000359	Hs.188456		2.22912	2.82501	3.07136	2.5022		0.19458	0.00585938	0.0461426	0.0141602	0.19458
Hs.5324.2.A1_3p_at	PAPOLA	poly(A) polymerase alpha	PAPOLA	chr14q32.31	14	ENSG00000090060	10914	B4DHB8 /// B4DYF4 /// B4DZL2 /// B7ZA53 /// P51003	605553	NP_001238935 /// NP_001238936 /// NP_116021	NM_001252006 /// NM_001252007 /// NM_032632	AI670847	Hs.253726		26.3586	17.1418	24.7576	28.6032		0.358887	0.171387	0.00585938	0.00805664	0.246094
g13325159_3p_at	AFAP1	AFAP1 antisense RNA 1 (non-protein coding)	AFAP1-AS1	chr4p16.1	4	---	84740	---	---	---	NM_032654 /// NR_026892	BC004397.1	Hs.663029		4.1925	3.05202	2.99634	3.74636		0.266602	0.466064	0.0461426	0.398926	0.533936
206086_3p_x_at	HFE	hemochromatosis	HFE	chr6p21.3	6	ENSG00000010704	3077	B4DDZ1 /// B4DV50 /// B7ZB37 /// F5H4B0 /// F8W7W8 /// H7C4K4 /// Q30201 /// Q6B0J5 /// Q86WL1 /// Q9HC63	104300 /// 176100 /// 176200 /// 190000 /// 235200 /// 612635 /// 613609 /// 614193	NP_000401 /// NP_620572 /// NP_620573 /// NP_620575 /// NP_620576 /// NP_620577 /// NP_620578 /// NP_620579 /// NP_620580	NM_000410 /// NM_139002 /// NM_139003 /// NM_139004 /// NM_139005 /// NM_139006 /// NM_139007 /// NM_139008 /// NM_139009 /// NM_139010 /// NM_139011	AF115265.1	Hs.233325		5.50651	5.91782	8.55677	6.29133		0.111572	0.0302734	0.0375977	0.107178	0.466064
g1143159_3p_x_at	CIITA	class II, major histocompatibility complex, transactivator	CIITA	chr16p13	16	ENSG00000179583	4261	E9PFE0 /// F2Z2G8 /// I3L2E5 /// I3L2P7 /// P33076 /// Q29675 /// Q29704 /// Q66X48 /// Q8SNB7 /// Q8SNB8 /// Q96KL4	126200 /// 180300 /// 209920 /// 600005	NP_000237	NM_000246	U31931.1	Hs.701991		24.718	15.4633	20.1181	24.1576		0.27417	0.303711	0.246094	0.017334	0.533936
Hs.108319.2.A1_3p_at	THRAP3	Thyroid hormone receptor associated protein 3	THRAP3	chr1p34.3	1	---	9967	E9PML1 /// Q05D20 /// Q6P0P7 /// Q6PJV4 /// Q7Z5U1 /// Q9Y2W1	603809	NP_005110	NM_005119	AK025220.1	Hs.160211		10.6943	9.25006	7.2725	11.8296		0.665527	0.239258	0.0185547	0.129639	0.5
1570210_3p_x_at	PPP6R2	protein phosphatase 6, regulatory subunit 2	PPP6R2	chr22q13.33	22	---	9701	B3KMJ7 /// B3KMU0 /// O75170	610877	NP_001229827 /// NP_001229828 /// NP_001229829 /// NP_055493	NM_001242898 /// NM_001242899 /// NM_001242900 /// NM_014678	BC022346.1	Hs.449098		3.31071	3.10952	3.69008	2.51862		0.0644531	0.303711	0.27417	0.219482	0.303711
Hs.86347.1.A2_3p_at	TMEM173	transmembrane protein 173	TMEM173	chr5q31.2	5	ENSG00000184584	340061	Q86WV6	612374	NP_938023	NM_198282	AA100891	Hs.379754		16.9908	10.1786	11.7984	12.4753		0.129639	0.0461426	0.19458	0.19458	0.828613
Hs.202473.0.S1_3p_at	UBXN10	UBX domain protein 10	UBXN10	chr1p36.12	1	ENSG00000162543	127733	Q3ZCW1 /// Q96LJ8	---	NP_689589	NM_152376	AA382425	Hs.432503		6.41275	7.79027	4.81196	5.86513		0.129639	0.0805664	0.0461426	0.067627	0.27417
Hs.150443.0.S2_3p_at	TLN2	talin 2	TLN2	chr15q15-q21	15	ENSG00000171914	83660	B4DGF3 /// G1UI21 /// H0YMT1 /// H0YN01 /// Q9Y4G6	607349	NP_055874	NM_015059	AB002318.1	Hs.731758		21.3321	24.6049	26.3348	15.8073		0.398926	0.0375977	0.0952148	0.219482	0.533936
g7662355_3p_a_at	RHOBTB3	Rho-related BTB domain containing 3	RHOBTB3	chr5q15	5	ENSG00000164292	22836	D6R935 /// D6RC79 /// D6RG10 /// H0Y8R9 /// H0Y9A8 /// H0Y9E0 /// H0Y9P6 /// H0Y9R7 /// H0Y9W9 /// H0YA85 /// O94955	607353	NP_055714	NM_014899	NM_014899.1	Hs.445030		2.07742	2.63936	2.01944	2.46459		0.334473	0.111572	0.0302734	0.067627	0.0952148
g5803124_3p_x_at	PIM2	pim-2 oncogene	PIM2	chrXp11.23	X	---	11040	C9J8V9 /// Q9P1W9	300295	NP_006866	NM_006875	NM_006875.1	Hs.727148		2.94748	3.37703	3.29449	4.39572		0.0141602	0.0239258	0.067627	0.0107422	0.171387
Hs.79741.1.S1_3p_at	MREG	melanoregulin	MREG	chr2q35	2	ENSG00000118242	55686	Q8N565	609207	NP_060470	NM_018000	BG167210	Hs.620391		21.7571	20.6467	13.8424	21.8003		0.0285645	0.0439453	0.0375977	0.0544434	0.665527
Hs.232158.0.A1_3p_at	GIMAP8	GTPase, IMAP family member 8	GIMAP8	chr7q36.1	7	ENSG00000171115	155038	Q8ND71	---	NP_783161	NM_175571	BE671843	Hs.647121		22.8138	16.7951	26.9018	17.4177		0.108154	0.000244141	0.0952148	0.14917	0.72583
Hs2.376165.1.S1_3p_at	LOC286068	uncharacterized LOC286068	LOC286068	chr8q11.21	8	---	286068	---	---	---	---	AK096200.1	Hs.555244		4.61195	4.23074	3.66518	5.74042		0.0227051	0.00415039	0.0107422	0.0239258	0.366211
Hs.226402.0.A1_3p_at	LOC100287704	uncharacterized LOC100287704 /// uncharacterized LOC100506447	LOC100287704 /// LOC100506447	chr7q11.21	7	ENSG00000230000	100287704 /// 100506447	Q6ZQP9	---	XP_003118642 /// XP_003403599 /// XP_003403846	NM_001013684 /// NR_028348 /// XM_003118594 /// XM_003403551 /// XM_003403798	BF061772	Hs.740703		5.31372	6.44426	6.48459	4.36134		0.19458	0.0805664	0.067627	0.0375977	0.432373
g4503020_3p_a_at	CPT1A	carnitine palmitoyltransferase 1A (liver)	CPT1A	chr11q13.2	11	ENSG00000110090	1374	B2RAQ8 /// H3BMD2 /// H3BP22 /// H3BUJ0 /// H3BUV7 /// P50416 /// Q8WZ48	255120 /// 600528	NP_001027017 /// NP_001867	NM_001031847 /// NM_001876	NM_001876.1	Hs.503043		4.158	3.13565	2.77553	3.1941		0.0561523	0.111572	0.171387	0.129639	0.303711
Hs.306809.0.S1_3p_x_at	C19orf44	chromosome 19 open reading frame 44	C19orf44	chr19p13.11	19	ENSG00000105072	84167	B4DN63 /// Q8IWX8 /// Q9H6X5	---	NP_115583	NM_032207	AW272413	Hs.631627		16.9593	13.6806	11.2097	10.271		0.0375977	0.366211	0.601074	0.665527	0.943848
Hs.286049.2.S2_3p_a_at	SLC1A4	solute carrier family 1 (glutamate/neutral amino acid transporter), member 4	SLC1A4	chr2p15-p13	2	ENSG00000115902	6509	B2R7N6 /// B7Z561 /// B7Z9M1 /// E1B6X0 /// P43007 /// Q53F03 /// Q9P2X2	600229	NP_001180422 /// NP_003029	NM_001135581 /// NM_001193493 /// NM_003038	W72527	Hs.654352		6.29287	4.27011	5.8841	4.53679		0.266602	0.111572	0.00805664	0.00195312	0.303711
Hs.288979.0.S1_3p_x_at	RAB11FIP1	RAB11 family interacting protein 1 (class I)	RAB11FIP1	chr8p11.22	8	ENSG00000156675	80223	B3KRW2 /// E7EX40 /// F8W7Y0 /// Q307T1 /// Q4JIW2 /// Q67C35 /// Q6WKZ3 /// Q6WKZ4 /// Q6WKZ5 /// Q8NF43	608737	NP_001002814 /// NP_079427	NM_001002233 /// NM_001002814 /// NM_025151	BE544375	Hs.191179		20.5194	17.6319	12.0454	18.7941		0.125	0.0952148	0.0302734	0.0561523	0.533936
Hs.32246.1.A1_3p_at	SLC25A23	solute carrier family 25 (mitochondrial carrier; phosphate carrier), member 23	SLC25A23	chr19p13.3	19	ENSG00000125648	79085	B4DI95 /// E7ESZ5 /// E9PD80 /// Q4LBC4 /// Q4LBC5 /// Q9BV35	608746	NP_077008	NM_024103	BG290819	Hs.356231		6.94555	6.54373	4.79775	7.89917		0.0561523	0.171387	0.0805664	0.19458	0.633789
g13436385_3p_s_at	STAT6	signal transducer and activator of transcription 6, interleukin-4 induced	STAT6	chr12q13	12	ENSG00000166888	6778	A8K4S9 /// B2R680 /// B4DQB3 /// B4DR42 /// B7ZA27 /// B7ZAC1 /// F5GXI9 /// F5GZ86 /// F5H5X3 /// G3V2H4 /// G3V2L2 /// G3V2M3 /// G3V2X7 /// G3V370 /// G3V3E9 /// G3V568 /// G3V5I8 /// G3V5K5 /// H0YIY2 /// H0YJH6 /// P42226 /// Q5FBW6 /// Q9BQD2	601512	NP_001171549 /// NP_001171550 /// NP_001171551 /// NP_001171552 /// NP_003144	NM_001178078 /// NM_001178079 /// NM_001178080 /// NM_001178081 /// NM_003153 /// NR_033659	BC004973.1	Hs.524518		15.662	25.3532	17.161	16.0273		0.0952148	0.334473	0.0561523	0.0461426	0.870361
219756_3p_s_at	POF1B	premature ovarian failure, 1B	POF1B	chrXq21.2	X	ENSG00000124429	79983	F2Z2D5 /// Q8WVV4	300603 /// 300604	NP_079197	NM_024921	NM_024921.1	Hs.267038		4.85446	3.863	6.10863	4.36434		0.633789	0.466064	0.0461426	0.432373	0.633789
Hs.148185.0.S1_3p_at	VPS53	vacuolar protein sorting 53 homolog (S. cerevisiae)	VPS53	chr17p13.3	17	ENSG00000141252	55275	B1AA15 /// B1AA16 /// B1AA17 /// B3KS06 /// B7Z5X6 /// E7EVT8 /// F6VX93 /// G3V0H8 /// I3L0S6 /// I3L184 /// I3L1W6 /// I3L4P9 /// Q5VIR6 /// Q8NCR1	---	NP_001121631 /// NP_060759	NM_001128159 /// NM_018289	BF115777	Hs.461819		6.9839	4.54571	4.61658	5.28725		0.366211	0.326172	0.0561523	0.533936	0.665527
Hs.83958.0.A1_3p_at	TLE4	transducin-like enhancer of split 4 (E(sp1) homolog, Drosophila)	TLE4	chr9q21.31	9	ENSG00000106829	7091	A6NIY7 /// B3KQ29 /// F8W9R0 /// G8JLG4 /// O60756 /// Q04727	605132	NP_008936	NM_007005	BF217301	Hs.444213		3.75874	3.19676	2.53841	2.84769		0.0561523	0.246094	0.0805664	0.0107422	0.303711
Hs.251946.1.S1_3p_at	PABPC1L	poly(A) binding protein, cytoplasmic 1-like	PABPC1L	---	---	ENSG00000101104	80336	E9PEQ9 /// F2Z2Z0 /// G5E9L3 /// H0Y386 /// Q4VXT4 /// Q4VXT5 /// Q4VXT6 /// Q4VXT8 /// Q4VXU2 /// Q4VY17	---	NP_001118228	NM_001124756	AK026760.1	Hs.641481		8.35569	6.21126	5.68968	5.1595		0.144531	0.0771484	0.0561523	0.111572	0.466064
g5454075_3p_at	AKAP3	A kinase (PRKA) anchor protein 3	AKAP3	chr12p13.3	12	ENSG00000111254	10566	B3KQD0 /// F5H2S4 /// F5H7P4 /// O75969	604689	NP_006413	NM_006422	NM_006422.1	Hs.98397		2.73388	2.62279	3.81107	3.05662		0.665527	0.0302734	0.0185547	0.246094	0.696289
g12751054_3p_s_at	RPS6	ribosomal protein S6	RPS6	chr9p21	9	ENSG00000137154	6194	A2A3R5 /// A2A3R6 /// P62753 /// Q96DV6 /// Q9BZU1	180460	NP_001001	NM_001010	AF274945.1	Hs.408073		3.67002	2.83992	2.48174	3.21164		0.00805664	0.0302734	0.0561523	0.0185547	0.129639
Hs.1906.2.S1_3p_s_at	PRLR	prolactin receptor	PRLR	chr5p13.2	5	ENSG00000113494	5618	D1MDP1 /// D6R9E1 /// D6R9P5 /// D6R9V7 /// D6RAN9 /// D6RC67 /// D6RD41 /// D6RJC8 /// P16471 /// Q8TD76 /// Q8WWV7	176761	NP_000940 /// NP_001191243 /// NP_001191244 /// NP_001191245 /// NP_001191246 /// NP_001191247	NM_000949 /// NM_001204314 /// NM_001204315 /// NM_001204316 /// NM_001204317 /// NM_001204318 /// NR_037910	S78505.1	Hs.368587		8.57249	9.28303	7.47735	12.6276		0.213135	0.171387	0.19458	0.0136719	0.432373
Hs.194995.0.S1_3p_at	LOC732275	uncharacterized LOC732275	LOC732275	chr16q24.1	16	---	732275	Q9NT31	---	---	NR_024406	AL137562.1	Hs.735593		4.9152	3.13616	3.84363	3.62731		0.111572	0.0952148	0.0952148	0.0441894	0.213135
Hs2.382272.1.S1_3p_at	HCP5B	HLA complex P5B (non-protein coding)	HCP5B	chr6p21.3	6	---	352990	---	---	---	NR_031762	BC035828.1	---		4.93156	5.26508	7.162	4.43907		0.149658	0.0805664	0.0805664	0.0375977	0.27417
208137_3p_x_at	ZNF611	zinc finger protein 611	ZNF611	chr19q13.41	19	ENSG00000213020	81856	Q8N823	---	NP_001154971 /// NP_001154972 /// NP_001154973 /// NP_112234	NM_001161499 /// NM_001161500 /// NM_001161501 /// NM_030972	NM_030972.1	Hs.143951		53.2213	35.8157	33.3937	31.0163		0.0185547	0.0805664	0.129639	0.0185547	0.696289
g12053302_3p_s_at	ZNRF1	zinc and ring finger 1, E3 ubiquitin protein ligase	ZNRF1	chr16q23.1	16	ENSG00000186187	84937	B4DG67 /// H3BPQ0 /// H3BRB6 /// H3BUB5 /// H3BUF0 /// Q8ND25	612060	NP_115644	NM_032268	AL136903.1	Hs.427284		7.1307	11.3725	8.36838	10.8107		0.171387	0.0302734	0.0239258	0.067627	0.303711
Hs.296724.0.S1_3p_at	HHLA1	HERV-H LTR-associating 1	HHLA1	chr8q24	8	ENSG00000132297	10086	C9JL84 /// C9JY47	604109	NP_001138567	NM_001145095 /// NM_005712	AU148706	Hs.285026		10.2203	6.30097	6.64654	8.36337		0.219482	0.303711	0.246094	0.0561523	0.423096
Hs.103978.0.S1_3p_x_at	TSSK2	testis-specific serine kinase 2	TSSK2	chr22q11.21	22	ENSG00000206203	23617	A0ZT99 /// Q96PF2	610710	NP_443732	NM_053006	AI652441	Hs.740826		4.3488	6.06772	6.81897	4.79231		0.0375977	0.00195313	0.0239258	0.0302734	0.366211
Hs.146170.1.S1_3p_a_at	CDCP1	CUB domain containing protein 1	CDCP1	chr3p21.31	3	ENSG00000163814	64866	Q9H5V8	611735	NP_073753 /// NP_835488	NM_022842 /// NM_178181	AK026028.1	Hs.476093		27.8521	18.4581	32.4986	22.3135		0.171387	0.0302734	0.00805664	0.0107422	0.780518
Hs.300622.1.S1_3p_a_at	PLXNA2	plexin A2	PLXNA2	chr1q32.2	1	ENSG00000076356	5362	O75051 /// Q96DQ4 /// Q9HAE7	601054	NP_079455	NM_025179	AI688418	Hs.497626		3.649	3.92628	2.80707	4.38764		0.149658	0.149658	0.334473	0.0461426	0.432373
Hs2.132237.1.S2_3p_x_at	DUSP19	dual specificity phosphatase 19	DUSP19	chr2q32.1	2	ENSG00000162999	142679	Q8WTR2	611437	NP_001135786 /// NP_543152	NM_001142314 /// NM_080876	BC035000.1	Hs.132237		3.02478	3.82834	4.27501	2.94228		0.432617	0.165039	0.0234375	0.165039	0.230469
Hs.131816.0.A1_3p_at	TTC21A	tetratricopeptide repeat domain 21A	TTC21A	chr3p22.2	3	ENSG00000168026	199223	F5H6V8 /// F8WDN4 /// Q8NDW8	611430	NP_001098983 /// NP_665698	NM_001105513 /// NM_145755	AI872303	Hs.443935		11.5957	12.7016	8.9346	16.1386		0.165527	0.0302734	0.111572	0.0771484	0.633789
g12965173_3p_at	TAS2R8	taste receptor, type 2, member 8	TAS2R8	chr12p13	12	ENSG00000121314 /// ENSG00000262622 /// ENSG00000262697	50836	Q4KN04 /// Q9NYW2	604794	NP_076407	NM_023918	NM_023918.1	Hs.533755		15.3628	10.8728	11.1308	8.55957		0.219482	0.19458	0.0141602	0.067627	0.466064
g10835064_3p_x_at	PRKY	protein kinase, Y-linked, pseudogene	PRKY	chrYp11.2	Y	ENSG00000099725	5616	O43930	400008	---	NM_002760 /// NR_028062	NM_002760.1	Hs.584730		3.911	5.14364	5.07926	3.5257		0.0461426	0.0141602	0.111572	0.067627	0.303711
Hs2.120250.2.S1_3p_a_at	PARP15	poly (ADP-ribose) polymerase family, member 15	PARP15	chr3q21.1	3	ENSG00000173200	165631	B3KUL9 /// B7ZL48 /// C9J7L3 /// F5H8I1 /// Q460N3	612066	NP_001106995 /// NP_689828	NM_001113523 /// NM_152615	AK097515.1	Hs.120250		18.0381	29.345	17.0477	22.6554		0.0302734	0.0239258	0.0461426	0.0561523	0.5
g13540613_3p_s_at	CCDC130	coiled-coil domain containing 130	CCDC130	chr19p13.2	19	ENSG00000104957	81576	B3KUZ1 /// B7Z1U2 /// P13994	---	NP_110445	NM_030818	NM_030818.1	Hs.24998		15.9825	17.4543	9.9421	14.9211		0.149658	0.0185547	0.171387	0.0952148	0.366211
g11643584_3p_a_at	PPP2R2C	protein phosphatase 2, regulatory subunit B, gamma	PPP2R2C	chr4p16.1	4	ENSG00000074211	5522	D6R943 /// Q9Y2T4	605997	NP_001193923 /// NP_001193924 /// NP_001193925 /// NP_870991	NM_001206994 /// NM_001206995 /// NM_001206996 /// NM_020416 /// NM_181876	AF086924.1	Hs.479069		8.20504	6.54125	6.15116	10.1063		0.0012207	0.0461426	0.0805664	0.0302734	0.466064
Hs2.375720.1.S1_3p_at	WDR60	WD repeat domain 60	WDR60	chr7q36.3	7	---	55112	H7BYQ2 /// H7C022 /// H7C1E8 /// Q8WVS4	---	NP_060521	NM_018051	AK025192.1	Hs.389945		17.5609	12.4721	17.5389	11.3603		0.067627	0.0561523	0.149658	0.0239258	0.72583
Hs.99437.0.S1_3p_at	HELZ	helicase with zinc finger	HELZ	chr17q24.2	17	ENSG00000198265	9931	B7ZLW2 /// F8WBX6 /// P42694 /// Q6DFV5 /// Q6PGP6	606699	NP_055692	NM_014877	BF514723	Hs.370140		13.4051	21.791	13.5035	13.7386		0.533936	0.358154	0.0561523	0.213379	0.780518
g6631086_3p_s_at	HMGA2	high mobility group AT-hook 2	HMGA2	chr12q15	12	ENSG00000149948	8091	B2KX90 /// D3TVS5 /// F5H2A4 /// F5H2U8 /// F5H6H0 /// F6LHU9 /// H0YFY4 /// P52926 /// Q1M183 /// Q1M185 /// Q1M186 /// Q1M187 /// Q1M188 /// Q59EF8	150699 /// 151900 /// 600698 /// 611547	NP_003474 /// NP_003475	NM_001015886 /// NM_003483 /// NM_003484	NM_003483.2	Hs.505924		21.8815	13.6895	12.5801	16.3079		0.398926	0.246094	0.213379	0.0239258	0.525391
g13186299_3p_s_at	SRP19	signal recognition particle 19kDa /// zinc finger (CCCH type), RNA-binding motif and serine/arginine rich 1 /// zinc finger (CCCH type), RNA-binding motif and serine/arginine rich 2	SRP19 /// ZRSR1 /// ZRSR2	chr5q21-q22 /// chr5q22.2 /// chrXp22.1	5	ENSG00000153037 /// ENSG00000169249 /// ENSG00000212643	6728 /// 7310 /// 8233	A6NDW0 /// D6RA36 /// D6RBG4 /// D6RCQ5 /// P09132 /// Q15695 /// Q15696 /// Q86VN0	182175 /// 300028 /// 601079	NP_001191122 /// NP_001191123 /// NP_001191125 /// NP_001191128 /// NP_003126 /// NP_005080	NM_001204193 /// NM_001204194 /// NM_001204196 /// NM_001204199 /// NM_003135 /// NM_005089	NM_005083.2	Hs.637001		2.50284	3.2551	2.47575	3.32972		0.19458	0.171387	0.0952148	0.0375977	0.149658
Hs.252776.0.A1_3p_at	ZNF705G	zinc finger protein 705G	ZNF705G	chr8p23.1	8	ENSG00000215372	100131980	A8MUZ8	---	NP_001157929	NM_001164457	BF509407	Hs.528391		13.3808	7.80652	10.0284	8.51131		0.219482	0.129639	0.0239258	0.19458	0.366211
g391715_3p_at	CYP4F3	cytochrome P450, family 4, subfamily F, polypeptide 3	CYP4F3	chr19p13.2	19	ENSG00000186529	4051	B7Z442 /// B7Z449 /// B7Z5A8 /// B7Z8I6 /// B7Z8Z3 /// F5H469 /// Q08477	601270	NP_000887 /// NP_001186137 /// NP_001186138	NM_000896 /// NM_001199208 /// NM_001199209	D12620.1	Hs.106242		7.3906	6.42398	9.95106	9.92293		0.296875	0.140625	0.015625	0.0332031	0.552734
Hs.146905.0.A1_3p_at	ZNF284	Zinc finger protein 284	ZNF284	chr19q13.31	19	---	342909	Q2VY69	---	NP_001032902	NM_001037813	AI559740	Hs.445395		4.43005	7.35013	6.22786	5.16552		0.398926	0.0141602	0.303711	0.398926	0.567627
Hs.227716.0.S1_3p_at	DIP2C	DIP2 disco-interacting protein 2 homolog C (Drosophila)	DIP2C	chr10p15.3	10	ENSG00000151240	22982	B3KWX2 /// B4DPI5 /// E7EPU2 /// E9PD19 /// F6XJ20 /// H0Y5A8 /// H0Y7Q3 /// H0YH45 /// Q86XV3 /// Q9Y2E4	611380	NP_055789	NM_014974	N31807	Hs.432397		14.0344	9.51754	9.66428	14.5558		0.067627	0.149658	0.0375977	0.149658	0.466064
Hs.190488.2.A1_3p_s_at	LRRC37B	leucine rich repeat containing 37B /// leucine rich repeat containing 37B pseudogene 1	LRRC37B /// LRRC37BP1	chr17q11.2	17	ENSG00000185158 /// ENSG00000214719 /// ENSG00000250462	114659 /// 147172	B4DSJ3 /// B4DZ43 /// F5H5K1 /// Q17RC9 /// Q96QE4	---	NP_443120	NM_052888 /// NM_207323 /// NR_015341	H04996	Hs.568209		39.6121	44.5975	27.7971	26.8803		0.0952148	0.0302734	0.129639	0.219482	0.633789
Hs2.145582.3.S1_3p_s_at	PROM2	prominin 2	PROM2	chr2q11.1	2	ENSG00000155066	150696	B2R879 /// F8WDW5 /// Q8N271	---	NP_001159449 /// NP_001159450 /// NP_653308	NM_001165977 /// NM_001165978 /// NM_144707	AK091175.1	Hs.469313		2.49975	3.8199	3.54679	3.3741		0.345703	0.111328	0.0332031	0.00976563	0.5
g4506756_3p_s_at	RYR2	ryanodine receptor 2 (cardiac)	RYR2	chr1q43	1	ENSG00000198626	6262	B4DGV4 /// B4DN98 /// D7UNU3 /// D7UNU4 /// D7UNU6 /// F5H3C7 /// H0YFV3 /// H0YGL9 /// H7BY35 /// Q92736	180902 /// 600996 /// 604772	NP_001026	NM_001035	NM_001035.1	Hs.109514		3.7334	4.95278	3.14688	3.39879		0.424072	0.0185547	0.246094	0.171387	0.212891
Hs.272790.0.S1_3p_x_at	MOGAT2	monoacylglycerol O-acyltransferase 2	MOGAT2	chr11q13.5	11	ENSG00000166391	80168	Q3SYC2	610270	NP_079374	NM_025098	AK000245.1	Hs.288568		10.3893	12.8065	17.6187	10.5064		0.266357	0.171387	0.0302734	0.246094	0.72583
g12408686_3p_x_at	CSH1	chorionic somatomammotropin hormone 1 (placental lactogen)	CSH1	chr17q24.2	17	ENSG00000136488	1442	A8K6C2 /// B1A4H2 /// P01243 /// P78451 /// Q6PF11 /// Q7KZ35	150200	NP_001308	NM_001317 /// NM_022640 /// NM_022641	NM_022641.1	Hs.654390		4.24949	3.1069	2.67925	3.29682		0.398926	0.0356445	0.0561523	0.111572	0.303711
g4504342_3p_a_at	NR5A2	nuclear receptor subfamily 5, group A, member 2	NR5A2	chr1q32.1	1	ENSG00000116833	2494	B4E2M6 /// B4E2P3 /// B6ZGU9 /// E9PQH2 /// F1D8R9 /// F5H5D2 /// H0Y328 /// H0Y7S7 /// H7BXD6 /// O00482 /// Q8WY08 /// Q9UEC0 /// Q9Y5V6	604453	NP_003813 /// NP_995582	NM_003822 /// NM_205860	NM_003822.1	Hs.33446		6.84739	9.16157	5.05929	7.15214		0.398926	0.0107422	0.067627	0.0239258	0.423828
Hs.3254.1.S1_3p_a_at	MRPL23	mitochondrial ribosomal protein L23	MRPL23	chr11p15.5	11	ENSG00000214026	6150	B2R9J4 /// H7C2P7 /// Q16540	600789	NP_066957	NM_021134	AI832239	Hs.3254		6.84993	5.21984	7.36939	9.43502		0.0012207	0.067627	0.129639	0.0805664	0.303711
g13022242_3p_a_at	OPRL1	opiate receptor-like 1	OPRL1	chr20q13.33	20	ENSG00000125510	4987	P41146 /// Q6FGM5 /// Q8IXB0	602548	NP_000904 /// NP_001186948 /// NP_872588	NM_000913 /// NM_001200019 /// NM_182647	AF348323.1	Hs.2859		5.84605	7.92328	9.01192	5.57565		0.334473	0.149658	0.0302734	0.0952148	0.398926
g12803670_3p_a_at	DUSP4	dual specificity phosphatase 4	DUSP4	chr8p12-p11	8	ENSG00000120875	1846	G5E930 /// Q13115 /// Q13649	602747	NP_001385 /// NP_476499	NM_001394 /// NM_057158	BC002671.1	Hs.417962		4.43529	3.6403	3.73419	5.81441		0.0561523	0.129639	0.0461426	0.0302734	0.129639
g4504732_3p_at	IRS4	insulin receptor substrate 4	IRS4	chrXq22.3	X	ENSG00000133124	8471	O14654	603510	NP_003595	NM_003604	NM_003604.1	Hs.460872		41.6739	24.5199	28.5384	23.0316		0.246094	0.219482	0.0561523	0.0375977	0.780518
Hs2.320670.1.A1_3p_at	LOC100129175	uncharacterized LOC100129175	LOC100129175	chr2q35	2	ENSG00000224090	100129175	---	---	XP_001714407 /// XP_001717948	NR_046086 /// XM_001714355 /// XM_001717896	BF110506	---		3.82667	6.73295	5.40442	5.61909		0.0185547	0.0952148	0.129639	0.129639	0.171387
g7770232_RC_3p_a_at	ARHGEF12	Rho guanine nucleotide exchange factor (GEF) 12	ARHGEF12	chr11q23.3	11	ENSG00000196914	23365	B4DGW2 /// B4E2K6 /// E9PMR6 /// Q9NZN5 /// Q9UI75	601626 /// 604763	NP_001185594 /// NP_056128	NM_001198665 /// NM_015313	AF119898.1	Hs.24598		7.3614	6.40693	10.0215	10.4815		0.5	0.239258	0.0375977	0.171387	0.303711
Hs.289051.0.A3_3p_at	UBE2F	ubiquitin-conjugating enzyme E2F (putative)	UBE2F	chr2q37.3	2	ENSG00000184182	140739	C9IZ93 /// C9J212 /// C9J9P8 /// C9JF62 /// C9JFD2 /// C9JSK8 /// F2Z363 /// F8WB39 /// F8WCT3 /// F8WD80 /// F8WDQ9 /// F8WFB7 /// G5E9R6 /// H9KVB9 /// Q969M7	---	NP_542409	NM_080678	AI040343	Hs.471785		2.77448	2.07016	2.93697	2.27711		0.0461426	0.149658	0.0185547	0.0185547	0.246094
Hs.75798.1.S1_3p_at	C20orf111	chromosome 20 open reading frame 111	C20orf111	chr20q13.11	20	---	51526	Q9NX31	---	NP_057554	NM_016470	AA160474	Hs.75798		3.18189	2.6103	2.49326	3.75755		0.303711	0.129639	0.0441894	0.0805664	0.19458
g4505228_3p_at	FADD	Fas (TNFRSF6)-associated via death domain	FADD	chr11q13.3	11	ENSG00000168040	8772	B4DDS8 /// Q13158	602457 /// 613759	NP_003815	NM_003824	NM_003824.1	Hs.86131		2.77944	4.66933	3.59398	3.65124		0.0952148	0.0141602	0.0141602	0.000732422	0.111572
Hs2.271404.1.S1_3p_at	BMP1	Bone morphogenetic protein 1	BMP1	chr8p21.3	8	---	649	A5PLK9 /// B7ZKR5 /// E5RH22 /// P13497 /// Q3MIM8 /// Q59F71 /// Q8WZ01 /// Q9UQA5	112264	NP_001190 /// NP_006120	NM_001199 /// NM_006128 /// NM_006129 /// NM_006130 /// NM_006131 /// NM_006132 /// NR_033403 /// NR_033404	AF289591.1	Hs.1274		8.11539	6.24638	11.3246	9.80207		0.0952148	0.19458	0.0461426	0.0805664	0.432373
g8922402_3p_a_at	CCDC88A	coiled-coil domain containing 88A	CCDC88A	chr2p16.1	2	ENSG00000115355	55704	B3KW94 /// B4DSN0 /// B7ZM78 /// C9J225 /// H0Y470 /// H0Y7K3 /// H0Y7U8 /// H7C2C6 /// O14997 /// Q3V6T2 /// Q6DCA5 /// Q6PAV0 /// Q86YH1 /// Q9NW05 /// Q9UI01 /// Q9ULK8	609736	NP_001129069 /// NP_001241872 /// NP_060554	NM_001135597 /// NM_001254943 /// NM_018084	NM_018084.1	Hs.292925		9.79009	11.9914	15.7119	8.55713		0.0952148	0.0561523	0.0185547	0.0141602	0.334473
g12804496_3p_a_at	RNPS1	RNA binding protein S1, serine-rich domain	RNPS1	chr16p13.3	16	ENSG00000205937	10921	D3DU92 /// H3BMM9 /// H3BMS0 /// H3BNI3 /// H3BNU7 /// H3BP82 /// H3BPG5 /// H3BR57 /// H3BRK4 /// H3BTC0 /// H3BTR6 /// H3BTV0 /// H3BTY0 /// H3BUG0 /// H3BUL0 /// H3BV80 /// Q15287 /// Q15288	606447	NP_006702 /// NP_542161	NM_006711 /// NM_080594	BC001659.1	Hs.614625		9.30395	9.94454	8.31805	15.0302		0.0561523	0.219482	0.171387	0.00415039	0.696289
g3327885_3p_a_at	RAD51D	RAD51 homolog D (S. cerevisiae)	RAD51D	chr17q11	17	ENSG00000185379	5892	B4DYI4 /// C9JEZ7 /// F8W8E6 /// O75771 /// Q7Z790	602954 /// 614291	NP_001136043 /// NP_002869 /// NP_598332	NM_001142571 /// NM_002878 /// NM_133627 /// NM_133628 /// NM_133629 /// NM_133630 /// NR_037711 /// NR_037712	AB016223.1	Hs.631757		6.64441	6.80996	6.32542	10.7658		0.165283	0.19458	0.0461426	0.0375977	0.334473
Hs.24052.0.A1_3p_at	BNIP2	BCL2/adenovirus E1B 19kDa interacting protein 2	BNIP2	chr15q22.2	15	ENSG00000140299	663	H7C096 /// H7C142 /// Q12982	603292	NP_004321	NM_004330	AA133277	Hs.646490		3.6035	3.47605	2.49893	2.6664		0.366211	0.124756	0.0285645	0.0185547	0.0805664
Hs2.248652.1.S1_3p_s_at	PPARGC1B	peroxisome proliferator-activated receptor gamma, coactivator 1 beta	PPARGC1B	chr5q32	5	ENSG00000155846	133522	B7ZM40 /// H0Y713 /// Q86YN6 /// Q8TAL0	601665 /// 608886	NP_001166169 /// NP_001166170 /// NP_573570	NM_001172698 /// NM_001172699 /// NM_133263	NM_133263.1	Hs.483816		2.01009	2.96631	2.83757	2.60507		0.111572	0.0239258	0.0375977	0.0375977	0.246094
233556_3p_at	CRYBB2P1	crystallin, beta B2 pseudogene 1	CRYBB2P1	chr22q11.2-q12.1	22	ENSG00000100058	1416	---	---	---	NR_033733 /// NR_033734	BC004918.1	Hs.571835		21.1507	22.7402	12.6183	21.8686		0.129639	0.0915527	0.067627	0.0461426	0.334473
g12382772_3p_at	CARD11	caspase recruitment domain family, member 11	CARD11	chr7p22	7	ENSG00000198286	84433	E2QRC0 /// H7BY05 /// Q8TES3 /// Q9BXL7	607210	NP_115791	NM_032415	AF322641.1	Hs.648101		5.36653	3.13662	4.77504	4.43467		0.0107422	0.0185547	0.00805664	0.0141602	0.149658
Hs.257796.0.A1_3p_at	PIGL	phosphatidylinositol glycan anchor biosynthesis, class L	PIGL	chr17p12-p11.2	17	---	9487	B4DJK6 /// B4DYN4 /// Q9Y2B2	280000 /// 605947	NP_004269	NM_004278	AU155941	Hs.499793		11.3598	16.7212	9.09127	14.6728		0.27417	0.129639	0.219482	0.0239258	0.633789
g5031678_3p_at	EBI3	Epstein-Barr virus induced 3	EBI3	chr19p13.3	19	ENSG00000105246	10148	Q14213	605816	NP_005746	NM_005755	NM_005755.1	Hs.501452		19.4157	9.99063	12.8656	12.9841		0.27417	0.19458	0.00585938	0.466064	0.753906
Hs.184367.0.S2_3p_x_at	RASA4	RAS p21 protein activator 4 /// RAS p21 protein activator 4B	RASA4 /// RASA4B	chr7q22 /// chr7q22.1	7	ENSG00000105808	100271927 /// 10156	B4DWS8 /// B7Z9G3 /// B7ZL55 /// E5RGQ8 /// E5RID2 /// E5RK78 /// E7ERK1 /// H0YB35 /// H0YBU2 /// O43374 /// Q2NL74 /// Q8IV37	607943	NP_001073346 /// NP_008920 /// XP_003118646 /// XP_003118647 /// XP_003118648 /// XP_003119100 /// XP_003119101 /// XP_003119102 /// XP_003119103 /// XP_003119104	NM_001079877 /// NM_006989 /// XM_003118598 /// XM_003118599 /// XM_003118600 /// XM_003119052 /// XM_003119053 /// XM_003119054 /// XM_003119055 /// XM_003119056	AB011110.2	Hs.696339		15.7954	28.1079	16.8166	24.0311		0.466064	0.171387	0.0461426	0.0141602	0.72583
Hs2.128777.1.S2_3p_x_at	C4orf33	chromosome 4 open reading frame 33	C4orf33	chr4q28.2	4	ENSG00000151470	132321	D6RD26 /// D6RIS3 /// D6RIT3 /// Q8N1A6	---	NP_001093253 /// NP_775758	NM_001099783 /// NM_173487	BC016358.1	Hs.567679		14.1265	20.4415	19.5014	28.7581		0.455811	0.165771	0.0361328	0.0285645	0.72583
Hs.120170.0.S1_3p_a_at	C12orf49	chromosome 12 open reading frame 49	C12orf49	chr12q24.22	12	ENSG00000111412	79794	B7Z5F0 /// F5H6Y2 /// F8VPB4 /// F8VVN2 /// H0YHS8 /// Q9H741	---	NP_079014	NM_024738	AW872378	Hs.592011		3.92086	4.07648	5.1435	6.53647		0.129639	0.0561523	0.129639	0.246094	0.466064
g9294746_3p_s_at	APOBEC3C	apolipoprotein B mRNA editing enzyme, catalytic polypeptide-like 3C	APOBEC3C	chr22q13.1	22	ENSG00000244509	27350	F8WB92 /// Q59GY0 /// Q9NRW3	607750	NP_055323	NM_014508	AF165520.1	Hs.441124		4.94839	8.247	7.56594	8.74935		0.0185547	0.111572	0.0805664	0.149658	0.601074
Hs.104679.0.S1_3p_at	IGF1R	insulin-like growth factor 1 receptor	IGF1R	chr15q26.3	15	ENSG00000140443	3480	C9J5X1 /// H0YLE7 /// H0YMJ5 /// H0YNR0 /// H3BSZ8 /// P08069 /// Q3B833	147370 /// 270450	NP_000866	NM_000875 /// NM_152452	BF347362	Hs.643120		4.9849	3.13703	3.60601	3.15426		0.0952148	0.0952148	0.149658	0.0302734	0.219482
Hs2.382166.1.S1_3p_at	EDN1	endothelin 1	EDN1	chr6p24.1	6	---	1906	---	131240	NP_001161791 /// NP_001946	NM_001168319 /// NM_001955	BC036851.1	Hs.713645		10.1108	17.8327	14.5102	18.3598		0.601074	0.111572	0.0185547	0.0461426	0.72583
Hs2.170414.8.S1_3p_x_at	PCSK6	proprotein convertase subtilisin/kexin type 6	PCSK6	chr15q26.3	15	---	5046	A2RQD9 /// B4DVX8 /// E7EM82 /// E7EQ62 /// E7EWH5 /// H0Y3Q0 /// H0YKK2 /// H0YKZ4 /// H0YLC8 /// H0YMW5 /// H7BXT3 /// P29122 /// Q59H04	167405	NP_002561 /// NP_612192 /// NP_612193 /// NP_612194 /// NP_612195 /// NP_612196 /// NP_612197 /// NP_612198	NM_002570 /// NM_138319 /// NM_138320 /// NM_138321 /// NM_138322 /// NM_138323 /// NM_138324 /// NM_138325	NM_138322.1	Hs.498494		16.1122	10.7613	10.2852	16.9885		0.125	0.0141602	0.067627	0.00415039	0.633789
Hs.49890.0.S1_3p_at	C8orf22	chromosome 8 open reading frame 22	C8orf22	chr8q11	8	ENSG00000168333	492307	G3V137 /// Q8WWR9	---	NP_001007177 /// NP_001243525 /// NP_001243526 /// NP_001243527	NM_001007176 /// NM_001256596 /// NM_001256597 /// NM_001256598	N70563	Hs.49890		13.821	15.4546	25.645	21.1879		0.5	0.219482	0.0461426	0.0952148	0.665527
Hs2.170414.8.S1_3p_at	PCSK6	proprotein convertase subtilisin/kexin type 6	PCSK6	chr15q26.3	15	---	5046	A2RQD9 /// B4DVX8 /// E7EM82 /// E7EQ62 /// E7EWH5 /// H0Y3Q0 /// H0YKK2 /// H0YKZ4 /// H0YLC8 /// H0YMW5 /// H7BXT3 /// P29122 /// Q59H04	167405	NP_002561 /// NP_612192 /// NP_612193 /// NP_612194 /// NP_612195 /// NP_612196 /// NP_612197 /// NP_612198	NM_002570 /// NM_138319 /// NM_138320 /// NM_138321 /// NM_138322 /// NM_138323 /// NM_138324 /// NM_138325	NM_138322.1	Hs.498494		16.8668	18.7276	11.9942	24.574		0.0561523	0.0107422	0.0805664	0.0239258	0.625732
Hs.203128.0.A1_3p_at	DNAJC22	DnaJ (Hsp40) homolog, subfamily C, member 22	DNAJC22	chr12q13.12	12	ENSG00000178401	79962	Q8N4W6	---	NP_079178	NM_024902	BF981786	Hs.659300		3.81438	6.41572	4.8083	3.95622		0.398926	0.0461426	0.0227051	0.239502	0.525635
Hs2.379372.1.S1_3p_at	TSSK3	testis-specific serine kinase 3	TSSK3	chr1p35-p34	1	ENSG00000162526	81629	H3BMD6 /// H3BQW9 /// Q96PN8	607660	NP_443073	NM_052841	NM_052841.2	Hs.512763		5.32137	9.64296	6.88154	5.94505		0.432373	0.0141602	0.111572	0.26709	0.943848
Hs.120911.0.S1_3p_at	NXPH4	neurexophilin 4	NXPH4	chr12q13.3	12	ENSG00000182379	11247	G3V5C5 /// O95158	604637	NP_009155	NM_007224	AI933199	Hs.740567		44.1261	28.0079	48.3377	58.5798		0.246094	0.366211	0.0375977	0.067627	0.753906
Hs2.155111.3.A1_3p_a_at	HAVCR2	hepatitis A virus cellular receptor 2	HAVCR2	chr5q33.3	5	ENSG00000135077	84868	E5RFR4 /// E5RHN3 /// Q8TDQ0	606652	NP_116171	NM_032782	BC020843.1	Hs.710500		11.2664	19.2465	14.0267	10.2481		0.334473	0.0239258	0.067627	0.0805664	0.780518
g13375980_3p_at	ZNF385D	zinc finger protein 385D	ZNF385D	chr3p24.3	3	---	79750	F8WEJ0 /// Q9H6B1	---	NP_078973	NM_024697	NM_024697.1	Hs.21026		2.89294	2.00518	2.23988	2.00818		0.0302734	0.366211	0.219482	0.0952148	0.27417
Hs.117341.0.A1_3p_at	SUB1	SUB1 homolog (S. cerevisiae)	SUB1	chr5p13.3	5	ENSG00000113387	10923	B7Z1Z0 /// D6R970 /// D6RC37 /// F5H1H8 /// P53999 /// Q59G24 /// Q6IBA2	600503	NP_006704	NM_006713	AI082738	Hs.229641		11.2609	22.9422	17.2381	19.1532		0.696289	0.533936	0.0283203	0.633789	0.696289
g4507040_3p_at	SLC6A3	solute carrier family 6 (neurotransmitter transporter, dopamine), member 3	SLC6A3	chr5p15.3	5	ENSG00000142319	6531	H0YBA7 /// H0YBU0 /// Q01959	125480 /// 126455 /// 143465 /// 188890 /// 613135	NP_001035	NM_001044	NM_001044.1	Hs.406		2.76318	2.9171	4.20018	2.67893		0.0461426	0.0534668	0.0302734	0.19458	0.27417
g12963480_3p_a_at	FAM35A	family with sequence similarity 35, member A	FAM35A	chr10q23.2	10	ENSG00000122376	54537	H0Y2W3 /// Q86V20	---	NP_061927	NM_019054	NM_019054.1	Hs.500419		26.2334	33.7764	17.1359	31.0799		0.212646	0.0285645	0.0805664	0.0644531	0.625732
Hs.32244.0.A1_3p_at	PODN	podocan	PODN	chr1p32.3	1	ENSG00000174348	127435	B2RA94 /// Q7Z5L7	608661	NP_001186009 /// NP_001186010 /// NP_001186011 /// NP_714914	NM_001199080 /// NM_001199081 /// NM_001199082 /// NM_153703	AW015571	Hs.740631		2.29032	3.20462	3.56119	2.61392		0.0461426	0.171387	0.0561523	0.171387	0.334473
Hs2.254936.1.S1_3p_s_at	IQCD	IQ motif containing D	IQCD	chr12q24.13	12	ENSG00000166578	115811	C9JL81 /// F8VZV9 /// Q96DY2	---	NP_612460	NM_138451	NM_138451.1	Hs.568276		5.75962	11.5565	8.71473	8.68346		0.239502	0.27417	0.0561523	0.0805664	0.633789
Hs.263925.0.S1_3p_a_at	NDE1	nudE nuclear distribution E homolog 1 (A. nidulans)	NDE1	chr16p13.11	16	ENSG00000072864	54820	I3L2R3 /// I3L2R9 /// I3L2S8 /// I3L2T8 /// I3L3G9 /// I3L464 /// I3L522 /// I3L533 /// Q9NXR1	609449 /// 614019	NP_001137451 /// NP_060138	NM_001143979 /// NM_017668	BF973292	Hs.655378		9.85122	10.096	9.04185	5.68123		0.0302734	0.067627	0.067627	0.366211	0.633789
Hs.75262.0.S2_3p_at	CTSO	cathepsin O	CTSO	chr4q32.1	4	ENSG00000256043 /// ENSG00000263238	1519	B4DT95 /// P43234	600550	NP_001325	NM_001334	AV729484	Hs.75262		3.70951	2.26811	3.09467	2.73284		0.0952148	0.5	0.0461426	0.52417	0.334473
Hs.101150.0.A1_3p_at	PPP1R18	protein phosphatase 1, regulatory subunit 18	PPP1R18	chr6p21.3	6	ENSG00000146112 /// ENSG00000206485 /// ENSG00000225060 /// ENSG00000229998 /// ENSG00000230341 /// ENSG00000231247 /// ENSG00000234000 /// ENSG00000236428	170954	B1AZZ6 /// F8WBK4 /// G8JLJ4 /// Q6NYC8 /// Q6ZTV1	610990	NP_001128342 /// NP_597728 /// XP_003403645	NM_001134870 /// NM_133471 /// XM_003403597	BG251556	Hs.101150		2.58693	3.26584	3.41989	2.28026		0.0461426	0.00292969	0.00805664	0.0107422	0.067627
Hs.167679.1.S3_3p_a_at	SH3BP2	SH3-domain binding protein 2	SH3BP2	chr4p16.3	4	ENSG00000087266	6452	D6R919 /// D6R995 /// D6RAB4 /// D6RBL6 /// D6RC64 /// D6RER9 /// H0YAD9 /// P78314 /// Q6ZVU3	118400 /// 602104	NP_001116153 /// NP_001139327 /// NP_001139328 /// NP_003014	NM_001122681 /// NM_001145855 /// NM_001145856 /// NM_003023	BE502377	Hs.167679		3.72391	6.52209	4.3109	4.25877		0.27417	0.0773926	0.000732422	0.567627	0.19458
Hs.101316.0.A1_3p_at	USP54	ubiquitin specific peptidase 54	USP54	chr10q22.2	10	ENSG00000166348	159195	B4E129 /// B7Z7X1 /// E7EW90 /// G8JLB5 /// H7C1E9 /// H7C296 /// Q70EL1	---	NP_689799	NM_152586	AW242125	Hs.657355		7.73025	6.91159	4.21378	6.63713		0.19458	0.27417	0.0461426	0.27417	0.657471
Hs.129782.0.S1_3p_a_at	MUC3A	mucin 3A, cell surface associated /// mucin 3B, cell surface associated	MUC3A /// MUC3B	chr7q22	7	---	4584 /// 57876	H0Y6M1 /// Q02505 /// Q9H195 /// Q9H3Q6	158371 /// 191390 /// 605633	XP_001725406 /// XP_003403600 /// XP_003403602 /// XP_003403848 /// XP_003403880	XM_001725354 /// XM_003403552 /// XM_003403554 /// XM_003403800 /// XM_003403832	AB038783.1	Hs.489354		2.70315	4.63313	4.09424	3.65939		0.0322266	0.0078125	0.0322266	0.0234375	0.230469
Hs.238465.0.S1_3p_at	DAB2IP	DAB2 interacting protein	DAB2IP	chr9q33.1-q33.3	9	ENSG00000136848	153090	B3KW96 /// F6R503 /// F8WA47 /// G3XA90 /// H0Y3A3 /// Q5VWQ8	609205	NP_115941 /// NP_619723	NM_032552 /// NM_138709	AB051530.1	Hs.522378		3.97074	2.51059	3.03089	2.5999		0.0012207	0.0805664	0.00195313	0.0375977	0.149658
g4757883_3p_a_at	C18orf1	chromosome 18 open reading frame 1	C18orf1	chr18p11.21	18	ENSG00000168675	753	A8K6A9 /// E9PAY9 /// O15165	606571	NP_001003674 /// NP_001003675 /// NP_004329 /// NP_852146 /// NP_852147 /// NP_852148	NM_001003674 /// NM_001003675 /// NM_004338 /// NM_181481 /// NM_181482 /// NM_181483	NM_004338.1	Hs.731853		8.62725	6.12754	8.6829	12.31		0.111572	0.0239258	0.067627	0.0107422	0.633789
Hs2.382273.1.S1_3p_at	SIRT5	sirtuin 5	SIRT5	chr6p23	6	---	23408	---	604483	NP_001180196 /// NP_001229756 /// NP_036373 /// NP_112534	NM_001193267 /// NM_001242827 /// NM_012241 /// NM_031244	BC035196.1	---		39.1942	25.3755	37.9088	22.2353		0.567627	0.592285	0.0537109	0.567627	0.989258
Hs.134946.0.A1_3p_at	UQCRB	ubiquinol-cytochrome c reductase binding protein	UQCRB	chr8q22	8	ENSG00000156467	7381	B2R4A2 /// E5RJU0 /// P14927	124000 /// 191330	NP_001186904 /// NP_001241681 /// NP_006285	NM_001199975 /// NM_001254752 /// NM_006294 /// NR_045639	AW445136	Hs.131255		3.28431	3.7461	2.70232	4.66588		0.398926	0.0375977	0.0805664	0.0561523	0.366211
Hs.10362.0.S1_3p_at	TRIM25	tripartite motif containing 25	TRIM25	chr17q23.2	17	ENSG00000121060	7706	I3L2W4 /// Q14258 /// Q59GW5	600453	NP_005073	NM_005082	BE563152	Hs.528952		5.72306	10.9873	7.81807	6.86764		0.219482	0.0461426	0.19458	0.0910645	0.19458
g189362_3p_at	POU2F2	POU class 2 homeobox 2	POU2F2	chr19q13.2	19	ENSG00000028277	5452	B5ME60 /// E9PK32 /// E9PNC9 /// E9PR37 /// H0YKT2 /// H0YLD5 /// H0YLL6 /// H0YMY4 /// H0YNG1 /// H0YNL2 /// H0YNW1 /// P09086 /// Q16624 /// Q16638 /// Q9UMI6 /// Q9UMJ4	164176	NP_001193954 /// NP_001193955 /// NP_001234923 /// NP_002689	NM_001207025 /// NM_001207026 /// NM_001247994 /// NM_002698	M36653.1	Hs.147381		3.67817	6.76384	4.6386	5.45866		0.0952148	0.0461426	0.0461426	0.171387	0.334473
g2429153_3p_at	CFLAR	CASP8 and FADD-like apoptosis regulator	CFLAR	chr2q33-q34	2	ENSG00000003402	8837	B4DJE0 /// B4DMB6 /// B4E361 /// C9JK38 /// O15519 /// Q59F61	603599	NP_001120655 /// NP_001120656 /// NP_001189444 /// NP_001189445 /// NP_001189446 /// NP_001189447 /// NP_001189448 /// NP_003870	NM_001127183 /// NM_001127184 /// NM_001202515 /// NM_001202516 /// NM_001202517 /// NM_001202518 /// NM_001202519 /// NM_003879	AF009616.1	Hs.390736		16.1738	20.8244	18.561	10.3378		0.0952148	0.0302734	0.0461426	0.19458	0.753906
Hs.12376.1.S1_3p_at	PCLO	piccolo (presynaptic cytomatrix protein)	PCLO	chr7q11.23-q21.3	7	ENSG00000186472	27445	B4DM68 /// E7EMT1 /// E9PE96 /// H0Y3F8 /// H7C114 /// H7C261 /// Q32P40 /// Q68D69 /// Q6ZU41 /// Q9Y6V0	604918	NP_055325 /// NP_149015	NM_014510 /// NM_033026	AB011131.1	Hs.12376		50.4588	40.7369	30.0786	63.4653		0.0561523	0.246094	0.19458	0.266602	0.919434
200083_at	USP22	ubiquitin specific peptidase 22	USP22	chr17p11.2	17	ENSG00000124422	23326	Q9UPT9	612116	NP_056091	NM_015276	AA621731	Hs.462492		4.66387	3.70411	6.42741	5.96499		0.266113	0.0805664	0.129639	0.0375977	0.334473
Hs.259718.0.S1_3p_at	PIK3C2A	Phosphoinositide-3-kinase, class 2, alpha polypeptide	PIK3C2A	chr11p15.5-p14	11	---	5286	B4DG55 /// B4DRX6 /// B4E2G4 /// E9PPP3 /// F5H2B0 /// F5H5W9 /// O00443	603601	NP_002636	NM_002645	AA579047	Hs.175343		5.0949	6.31756	3.74119	3.83456		0.149658	0.00585938	0.0805664	0.0302734	0.27417
g5453795_3p_at	NPY5R	neuropeptide Y receptor Y5	NPY5R	chr4q31-q32	4	ENSG00000164129	4889	Q15761	602001	NP_006165	NM_006174	NM_006174.1	Hs.598503		3.05839	4.17781	4.76968	5.51215		0.625732	0.850342	0.0561523	0.5	0.665527
Hs.7514.1.S1_3p_x_at	LOC100652735	uncharacterized LOC100652735 /// uncharacterized LOC100653122 /// uncharacterized LOC728558	LOC100652735 /// LOC100653122 /// LOC728558	chr10q24.1	10	ENSG00000226688	100652735 /// 100653122 /// 728558	---	---	---	NR_038444 /// XR_132790 /// XR_132942	AU147320	---		2.07193	2.2274	2.02033	3.01833		0.149658	0.111572	0.0239258	0.0185547	0.303711
Hs2.348663.1.S1_3p_x_at	CN5H6.4	uncharacterized LOC150384	CN5H6.4	chr22q13.31	22	---	150384	Q6ICE7	---	---	NR_024009	BC015721.1	Hs.348663		7.33898	6.86846	4.14941	6.9017		0.432373	0.219482	0.696289	0.0534668	0.213135
Hs.274260.2.S1_3p_at	ABCC6	ATP-binding cassette, sub-family C (CFTR/MRP), member 6	ABCC6	chr16p13.1	16	ENSG00000091262	368	A2RRN8 /// A8Y988 /// B4DPE1 /// E7ESW8 /// F5GWQ0 /// H0Y2L3 /// I3L1Z6 /// O95255 /// Q8TCY8	177850 /// 264800 /// 603234 /// 614473	NP_001072996 /// NP_001162	NM_001079528 /// NM_001171	AI074459	Hs.442182		3.65796	5.28255	4.4288	2.99574		0.0302734	0.00415039	0.00585938	0.0224609	0.303711
Hs.13565.1.A1_3p_at	KHDRBS3	KH domain containing, RNA binding, signal transduction associated 3	KHDRBS3	chr8q24.2	8	ENSG00000131773	10656	E5RG12 /// E5RHD3 /// E5RJZ9 /// H0YAQ1 /// H0YAQ3 /// H0YB45 /// O75525	610421	NP_006549	NM_006558	AI650382	Hs.444558		3.58596	2.89759	2.69038	2.14255		0.19458	0.149658	0.0107422	0.246094	0.246094
Hs2.350817.1.S1_3p_x_at	ZNF808	zinc finger protein 808	ZNF808	chr19q13.41	19	---	388558	C1K3N6 /// C9IZE3 /// C9J0J5 /// C9J871 /// C9JVX0 /// Q7Z749 /// Q8N4W9	---	NP_001034975	NM_001039886	BC033230.1	Hs.729294		6.19878	8.00386	4.45002	4.74942		0.0561523	0.0107422	0.303711	0.0461426	0.303711
Hs.285529.1.A1_3p_at	LGR5	leucine-rich repeat containing G protein-coupled receptor 5	LGR5	chr12q22-q23	12	ENSG00000139292	8549	B4DH92 /// D8MCT0 /// E7EPS6 /// O75473	606667	NP_003658	NM_003667	AL524520	Hs.658889		3.69042	4.57289	3.94345	2.57139		0.064209	0.0354004	0.149658	0.129639	0.303711
Hs.125875.0.A1_3p_at	C16orf78	chromosome 16 open reading frame 78	C16orf78	chr16q12.1	16	ENSG00000166152	123970	Q8WTQ4	---	NP_653203	NM_144602	AI478870	Hs.125875		8.752	6.57558	6.31323	11.7432		0.107178	0.27417	0.0805664	0.0185547	0.398926
g12053320_3p_s_at	IMP3	IMP3, U3 small nucleolar ribonucleoprotein, homolog (yeast)	IMP3	chr15q24	15	ENSG00000177971	55272	Q9NV31	612980	NP_060755	NM_018285	AL136913.1	Hs.513043		4.25029	7.24619	8.09471	6.92387		0.665527	0.219482	0.0239258	0.5	0.567627
1568765_3p_at	SERPINE1	serpin peptidase inhibitor, clade E (nexin, plasminogen activator inhibitor type 1), member 1	SERPINE1	chr7q21.3-q22	7	---	5054	B7Z1D9 /// B7Z4S0 /// B7Z4X6 /// B7ZAB0 /// C9J272 /// F8WD53 /// P05121	173360 /// 613329	NP_000593 /// NP_001158885	NM_000602 /// NM_001165413	BC020765.1	Hs.414795		7.55121	13.1808	14.1727	9.57161		0.0910645	0.0375977	0.00805664	0.0283203	0.334473
Hs.301927.3.S1_3p_s_at	TRAC	T cell receptor alpha constant /// T cell receptor alpha joining 17 /// T cell receptor alpha variable 20	TRAC /// TRAJ17 /// TRAV20	chr14q11	14	ENSG00000229164	28663 /// 28738 /// 28755	P01848 /// Q2YD82 /// Q6IPR8 /// Q6IRV4 /// Q6NS93 /// Q6NSA0 /// Q6NSA1 /// Q6NSA6 /// Q6P4G7 /// Q6P4I7 /// Q6PIP7 /// Q8WUD0	---	---	---	S72931	---		4.40226	4.04311	2.56917	3.45501		0.19458	0.27417	0.0185547	0.067627	0.334473
Hs.143764.0.A1_3p_at	MYO10	myosin X	MYO10	chr5p15.1-p14.3	5	---	4651	B4DIJ5 /// B4E0P0 /// B7Z3D4 /// B7ZA23 /// D6RGD1 /// E7EPL7 /// E9PCN3 /// E9PEW5 /// Q69YP8 /// Q6IPD7 /// Q8IVX5 /// Q8NCI3 /// Q9HD67	601481	NP_036466	NM_012334	N33403	Hs.481720		24.6203	16.5719	11.2906	19.4433		0.129639	0.111572	0.171387	0.0375977	0.533936
Hs.17834.3.A1_3p_s_at	CRYZL1	crystallin, zeta (quinone reductase)-like 1	CRYZL1	chr21q21.3	21	ENSG00000205758	9946	A6NHJ8 /// A6NMA8 /// A6NND8 /// A8MZ10 /// B3KQ77 /// C9JAL0 /// C9JNR9 /// C9JQD0 /// C9JZK8 /// C9K0F7 /// F8WF64 /// H7C0X3 /// H7C2K1 /// H7C338 /// H7C3I5 /// H7C3S0 /// O95825 /// Q8TBV9	603920	NP_665857	NM_145311 /// NM_145858	AK001293.1	Hs.352671		18.0349	24.6302	13.5196	26.8519		0.334473	0.067627	0.0185547	0.0461426	0.432373
Hs.152003.0.A1_3p_x_at	C11orf80	chromosome 11 open reading frame 80	C11orf80	chr11q13.2	11	ENSG00000173715	79703	B4DXL1 /// C9JZP8 /// E9PIE7 /// E9PJS1 /// E9PKM2 /// E9PKZ8 /// E9PMI8 /// E9PMU2 /// E9PNG9 /// E9PPA3 /// H0YD22 /// H0YD55 /// H0YDL3 /// H0YE21 /// Q8N6T0	---	NP_078926	NM_024650 /// NR_048553	AW962511	Hs.292088		26.8447	21.3715	16.6893	36.0454		0.567627	0.0439453	0.558594	0.19458	0.696289
226062_3p_x_at	FAM63A	family with sequence similarity 63, member A	FAM63A	chr1q21.3	1	---	55793	Q8N5J2	---	NP_001035307 /// NP_001156730 /// NP_001156731 /// NP_001156732 /// NP_060849	NM_001040217 /// NM_001163258 /// NM_001163259 /// NM_001163260 /// NM_018379	AB037811.1	Hs.740361		6.81693	10.8893	8.66544	5.48173		0.219482	0.0461426	0.067627	0.129639	0.567627
Hs.162657.0.A1_3p_at	ZNF682	zinc finger protein 682	ZNF682	chr19p12	19	ENSG00000197124	91120	B3KUX2 /// B9EG95 /// E9PFJ5 /// O95780 /// Q8NCC0	---	NP_001070817 /// NP_149973	NM_001077349 /// NM_033196	AA603590	Hs.306298		31.4812	24.5921	16.5518	34.3651		0.0537109	0.171387	0.0375977	0.0649414	0.246094
Hs.139240.0.S1_3p_at	ZNF337	zinc finger protein 337	ZNF337	chr20p11.1	20	ENSG00000130684	26152	A8K5C0 /// B3KPC9 /// B4DSM2 /// Q6ZUQ0 /// Q9Y3M9	---	NP_056470	NM_015655	AL049942.1	Hs.661684		3.62676	2.79948	4.55461	4.6427		0.0439453	0.246094	0.19458	0.219482	0.432373
1560609_3p_at	CRYZL1	crystallin, zeta (quinone reductase)-like 1	CRYZL1	chr21q21.3	21	ENSG00000205758	9946	A6NHJ8 /// A6NMA8 /// A6NND8 /// A8MZ10 /// B3KQ77 /// C9JAL0 /// C9JNR9 /// C9JQD0 /// C9JZK8 /// C9K0F7 /// F8WF64 /// H7C0X3 /// H7C2K1 /// H7C338 /// H7C3I5 /// H7C3S0 /// O95825 /// Q8TBV9	603920	NP_665857	NM_145311 /// NM_145858	BC022827.1	Hs.352671		68.1678	34.8407	67.3241	65.1288		0.432373	0.149658	0.0805664	0.0375977	0.80542
Hs2.367923.3.A1_3p_at	MRAP	melanocortin 2 receptor accessory protein	MRAP	chr21q22.1	21	ENSG00000170262	56246	Q8TCY5	607398 /// 609196	NP_848932 /// NP_996781	NM_178817 /// NM_206898	AF483549.1	Hs.584940		7.5803	4.29153	7.04655	8.1874		0.0644531	0.366211	0.171387	0.129639	0.303711
Hs.200022.0.A1_3p_x_at	C7orf73	chromosome 7 open reading frame 73 /// chromosome 7 open reading frame 73 pseudogene /// uncharacterized LOC100508939 /// solute carrier family 13 (sodium/sulfate symporters), member 4	C7orf73 /// LOC100289196 /// LOC100508939 /// SLC13A4	chr7p11.2 /// chr7q33	7	ENSG00000243317	100289196 /// 100508939 /// 26266 /// 647087	E0CX11 /// Q59HF0 /// Q9UKG4	604309	NP_001124401 /// NP_036582 /// XP_002342763 /// XP_002344321 /// XP_003120083	NM_001130929 /// NM_012450 /// XM_002342722 /// XM_002344280 /// XM_003120035 /// XR_113072	AW007221	Hs.490241		2.83463	4.78516	2.92836	3.76611		0.366211	0.00805664	0.0952148	0.0561523	0.334473
Hs.120319.0.A1_3p_at	NT5C1B	5'-nucleotidase, cytosolic IB	NT5C1B	chr2p24.2	2	ENSG00000185013	93034	B3KUK6 /// B4DXQ9 /// B4DXZ9 /// B4DZ86 /// C4AM88 /// C9J2C7 /// Q96P26	610526	NP_001002006 /// NP_001186015 /// NP_001186016 /// NP_001186017 /// NP_150278	NM_001002006 /// NM_001199086 /// NM_001199087 /// NM_001199088 /// NM_033253	AA974253	Hs.120319		10.6771	8.1309	10.1113	16.9831		0.27417	0.219482	0.00585938	0.0952148	0.398926
Hs.146084.0.A1_3p_at	GPAT2	glycerol-3-phosphate acyltransferase 2, mitochondrial	GPAT2	chr2q11.1	2	ENSG00000186281	150763	B4DNZ9 /// B4DZF3 /// B4DZH1 /// C9JYV5 /// E9PE95 /// Q6NUI2 /// Q86YV7	---	NP_997211	NM_207328	AW082827	Hs.348629		3.30096	5.57234	3.91067	5.31917		0.0141602	0.0239258	0.0561523	0.0141602	0.246094
Hs2.382311.1.S1_3p_x_at	CCBL1	cysteine conjugate-beta lyase, cytoplasmic	CCBL1	chr9q34.11	9	---	883	A8K563 /// B3KSW6 /// B7Z4W5 /// Q16773 /// Q5T276 /// Q5T277 /// Q5T278	600547	NP_001116143 /// NP_001116144 /// NP_004050	NM_001122671 /// NM_001122672 /// NM_004059	BC022468.1	Hs.495250		13.7652	6.80178	10.8142	8.23285		0.0239258	0.0952148	0.0239258	0.0561523	0.696289
Hs.85155.0.S1_3p_at	ZFP36L1	zinc finger protein 36, C3H type-like 1	ZFP36L1	chr14q22-q24	14	ENSG00000185650	677	B3KNA8 /// B4DG15 /// B4E1N3 /// G3V2D5 /// G3V2P5 /// G3V382 /// G3V515 /// Q07352	601064	NP_001231627 /// NP_001231630 /// NP_004917	NM_001244698 /// NM_001244701 /// NM_004926	BE620915	Hs.85155		45.4763	26.0726	26.2913	43.8595		0.0302734	0.0805664	0.111572	0.0952148	0.432373
1564658_3p_at	NAT16	N-acetyltransferase 16 (GCN5-related, putative)	NAT16	chr7q22.1	7	ENSG00000167011	375607	B3KRS2 /// C9JB11 /// Q8N8M0	---	NP_940973	NM_198571	BC037583.1	Hs.213044		4.64276	2.5034	3.40708	3.40583		0.0302734	0.149658	0.171387	0.219482	0.171387
Hs.104125.2.A1_3p_a_at	CAP1	CAP, adenylate cyclase-associated protein 1 (yeast)	CAP1	chr1p34.2	1	ENSG00000131236	10487	B2RDY9 /// B4DI38 /// B4DNA3 /// B4DNW7 /// B4DNY3 /// B4DUZ8 /// D3DPU2 /// F5H6Z3 /// Q01518 /// Q5T0R1 /// Q5T0R2 /// Q5T0R3 /// Q5T0R4 /// Q5T0R5 /// Q5T0R6 /// Q5T0R7 /// Q5T0R8 /// Q5T0R9 /// Q5T0S3	---	NP_001099000 /// NP_006358	NM_001105530 /// NM_006367	AA806142	Hs.370581		11.8037	5.97844	7.38716	9.98601		0.171387	0.219238	0.27417	0.0302734	0.601074
Hs.214818.0.A1_3p_at	DMRTC2	DMRT-like family C2	DMRTC2	chr19q13.2	19	ENSG00000142025	63946	B4DX56 /// Q8IXT2	---	NP_001035373	NM_001040283 /// NM_033052	AI651482	Hs.350507		21.3423	12.5746	16.9585	10.2317		0.303711	0.165527	0.0561523	0.171387	0.953857
Hs.279307.0.S1_3p_at	FAM57B	family with sequence similarity 57, member B	FAM57B	chr16p11.2	16	ENSG00000149926	83723	F1T0F5 /// H3BST4 /// H3BUM7 /// H3BUS2 /// I3L180 /// Q71RH2	---	NP_113666	NM_031478	AL565715	Hs.558560		27.4599	36.1251	31.0643	16.1483		0.27417	0.0805664	0.111572	0.0561523	0.696289
g8923239_3p_a_at	PIGG	phosphatidylinositol glycan anchor biosynthesis, class G	PIGG	chr4p16.3	4	ENSG00000174227	54872	B4DKC7 /// E7EPR1 /// E7EWV1 /// Q5H8A4 /// Q8NCI4	---	NP_001120650 /// NP_060203	NM_001127178 /// NM_017733	NM_017733.1	Hs.7099		9.72169	9.8827	5.73781	12.4481		0.149658	0.149658	0.129639	0.0302734	0.398926
Hs.239499.0.A2_3p_at	PDCD11	programmed cell death 11	PDCD11	chr10q24.33	10	ENSG00000148843	22984	B4DH82 /// F5H7X0 /// Q14690	612333	NP_055791	NM_014976	AW026194	Hs.239499		3.6067	5.5414	3.20311	3.28296		0.398926	0.0375977	0.219482	0.432373	0.366211
Hs2.132171.1.S1_3p_x_at	SLC9A5	solute carrier family 9, subfamily A (NHE5, cation proton antiporter 5), member 5	SLC9A5	chr16q22.1	16	ENSG00000262691	6553	F8WDV9 /// H3BNX0 /// H3BNY2 /// H3BP05 /// Q14940 /// Q9NSW9	600477	NP_004585	NM_004594	AK021876.1	Hs.439650		5.44946	10.0659	5.99267	5.61638		0.0185547	0.0461426	0.0107422	0.00805664	0.5
Hs2.171955.2.S1_3p_s_at	TROAP	trophinin associated protein (tastin)	TROAP	chr12q13.12	12	ENSG00000135451	10024	B4DL22 /// B7Z5Q9 /// F8VR46 /// F8VSF9 /// F8VVS4 /// F8VVT5 /// F8VVX4 /// F8VXF3 /// F8VXV6 /// F8W052 /// F8W130 /// F8W1E3 /// F8W1U0 /// Q12815	603872	NP_001094090 /// NP_005471	NM_001100620 /// NM_005480	AI199355	Hs.524399		2.50401	3.07903	4.54457	3.49613		0.27417	0.219482	0.0561523	0.149658	0.27417
Hs2.407194.1.A1_3p_at	DIO3OS	DIO3 opposite strand/antisense RNA (non-protein coding)	DIO3OS	chr14q32.31	14	---	64150	Q9HAR6	608523	---	NR_002770	AI803547	Hs.525597		27.603	43.2003	30.0023	18.3331		0.107178	0.0461426	0.149658	0.303711	0.696289
Hs2.266768.1.A1_3p_at	LOC283854	uncharacterized LOC283854	LOC283854	chr16q12.1	16	---	283854	---	---	---	---	AW772079	Hs.266768		8.19946	3.95096	5.89828	6.50736		0.219482	0.111572	0.149658	0.0461426	0.533936
g339840_3p_at	TPI1	triosephosphate isomerase 1	TPI1	chr12p13	12	---	7167	B4DUI5 /// B7Z5D8 /// P60174 /// Q53HE2	190450	NP_000356 /// NP_001152759 /// NP_001244955	NM_000365 /// NM_001159287 /// NM_001258026 /// NR_027483	M10036.1	Hs.524219		9.4807	4.51705	6.23654	7.12195		0.398926	0.19458	0.0644531	0.219482	0.633789
Hs2.381292.1.S1_3p_s_at	ZNF160	zinc finger protein 160	ZNF160	chr19q13.42	19	ENSG00000170949	90338	O14889 /// Q68D23 /// Q9BVY9 /// Q9HCG1	600398	NP_001096073 /// NP_150630 /// NP_942596	NM_001102603 /// NM_033288 /// NM_198893	X78928.1	Hs.655967		14.1547	29.5265	26.4867	27.4748		0.334473	0.0461426	0.067627	0.171387	0.780518
g13625526_3p_s_at	PMCHL1	pro-melanin-concentrating hormone-like 1, pseudogene /// pro-melanin-concentrating hormone-like 2, pseudogene	PMCHL1 /// PMCHL2	chr5p14.3 /// chr5q13	5	ENSG00000169040 /// ENSG00000263349	5369 /// 5370	Q9BQC4	176793 /// 176794	---	NM_031887 /// NM_031888 /// NM_153381 /// NR_003921 /// NR_003922	AY008407.1	Hs.247975		4.18167	2.40466	2.83896	2.7709		0.0234375	0.140625	0.251953	0.173828	0.654297
g13111850_3p_a_at	RBBP4	retinoblastoma binding protein 4	RBBP4	chr1p35.1	1	ENSG00000162521	5928	B4DRT0 /// C9JPP3 /// E9PIC4 /// E9PND5 /// E9PNS2 /// E9PNS6 /// H0YCT5 /// H0YDK2 /// H0YEU5 /// H0YF10 /// Q09028	602923	NP_001128727 /// NP_001128728 /// NP_005601	NM_001135255 /// NM_001135256 /// NM_005610	BC003092.1	Hs.16003		9.88227	13.5914	22.2076	13.6994		0.696289	0.107422	0.00415039	0.533936	0.753906
Hs.318720.1.A1_3p_at	HLA-DRB4	major histocompatibility complex, class II, DR beta 4	HLA-DRB4	chr6p21.3	6	---	3126	A8K634 /// B6E315 /// B7ZW57 /// D0EV56 /// D7RIG0 /// D7RIG2 /// D7RIG5 /// D7RIG6 /// D7RIG7 /// D7RIH0 /// D7RIH2 /// D7RIH3 /// D7RIH4 /// D7RIH5 /// D7RIH6 /// D7RIH8 /// D7RIH9 /// D7RII0 /// E9L5Q4 /// O19190 /// O19507 /// O19517 /// O19586 /// O19587 /// O19622 /// O19721 /// O19725 /// O19728 /// O19730 /// O19742 /// O19762 /// O19763 /// P01911 /// P01912 /// P04229 /// P13760 /// P13…	---	NP_068818	NM_021983	U70544.1	Hs.696211		6.48127	3.23998	4.30965	4.7726		0.365967	0.466064	0.067627	0.0107422	0.533936
g7416052_3p_x_at	BIRC5	baculoviral IAP repeat containing 5	BIRC5	chr17q25	17	ENSG00000089685	332	A3E0Z4 /// A3E0Z5 /// A3E0Z6 /// A3E0Z7 /// A3E0Z8 /// B7Z7B9 /// E7CU85 /// H3BLT4 /// O15392 /// Q14868	603352	NP_001012270 /// NP_001012271 /// NP_001159	NM_001012270 /// NM_001012271 /// NM_001168	AB028869.1	Hs.740401		2.72747	2.77646	4.59235	3.01533		0.219482	0.246094	0.0375977	0.064209	0.5
g6912587_3p_at	GTPBP6	GTP binding protein 6 (putative)	GTPBP6	chrXp22.33; Yp11.32	X	ENSG00000178605	8225	B4DJB5 /// B4DPB2 /// H0Y2S1 /// H7BYW4 /// O43824 /// Q8N2Q6	300124	NP_036359	NM_012227	NM_012227.1	Hs.437145		3.65872	6.71877	3.89448	4.28556		0.0107422	0.0375977	0.000244141	0.000244141	0.111572
Hs.23824.0.A1_3p_at	POP4	processing of precursor 4, ribonuclease P/MRP subunit (S. cerevisiae)	POP4	chr19q12	19	ENSG00000105171	10775	A8MYC1 /// O95707	606114	NP_006618	NM_006627 /// NR_027368	BE742653	Hs.412870		2.59903	2.50976	2.60932	4.0982		0.129639	0.0375977	0.0952148	0.111572	0.219482
g4503926_3p_a_at	GATA2	GATA binding protein 2	GATA2	chr3q21.3	3	ENSG00000179348	2624	C9J965 /// P23769	137295 /// 601626 /// 614038 /// 614172 /// 614286	NP_001139133 /// NP_001139134 /// NP_116027	NM_001145661 /// NM_001145662 /// NM_032638	NM_002050.1	Hs.367725		10.7785	17.4432	22.3882	21.4454		0.466064	0.0461426	0.149658	0.0561523	0.753906
Hs.181244.2.S1_3p_x_at	HLA-A	major histocompatibility complex, class I, A	HLA-A	chr6p21.3	6	ENSG00000206503 /// ENSG00000224320 /// ENSG00000227715 /// ENSG00000229215 /// ENSG00000235657	3105	A9R9N7 /// A9R9N8 /// B1PKY1 /// B2R7U3 /// B4DJI3 /// B4DVB9 /// B4DVC4 /// B4DVX9 /// B4E2X4 /// B6ETN7 /// B7ZA80 /// B7ZAP7 /// F5GXQ3 /// F8VU18 /// H3BM09 /// H3BM16 /// O02922 /// O02968 /// O19520 /// O19642 /// O19671 /// O19672 /// O19689 /// P01891 /// P01892 /// P04439 /// P05534 /// P10314 /// P10316 /// P13746 /// P16188 /// P16189 /// P16190 /// P18462 /// P30443 /// P30450 /// P30…	106300 /// 142800 /// 608579	NP_001229687 /// NP_002107	NM_001242758 /// NM_002116	AI923492	Hs.181244		6.71785	3.55007	6.16779	4.89001		0.19458	0.19458	0.0805664	0.0461426	0.19458
Hs2.143752.1.A1_3p_x_at	ZNRF2P1	zinc and ring finger 2 pseudogene 1	ZNRF2P1	chr7p14.3	7	ENSG00000237004	441208	Q8N9J2	---	---	NM_001013723 /// NR_003502	AK094370.1	Hs.510645		28.2195	31.8915	14.3438	22.4998		0.633789	0.0141602	0.129639	0.00805664	0.72583
g398495_3p_at	IGHG1	immunoglobulin heavy constant gamma 1 (G1m marker) /// immunoglobulin heavy constant mu	IGHG1 /// IGHM	chr14q32.33	14	ENSG00000211973	3500 /// 3507	A0N5G7 /// A2IPH5 /// A2IPH7 /// A2J1M3 /// A2JA18 /// A2N0S5 /// A2N0S6 /// A2N0S7 /// A2N0S8 /// A2N0S9 /// A2N0T0 /// A2N0T1 /// A2N0T2 /// A2N0T4 /// A2N0T5 /// A2N0T6 /// A2N0T7 /// A2N0T8 /// A2N0T9 /// A2N0U0 /// A2N0U2 /// A2N0U3 /// A2N0U4 /// A2N0U5 /// A2N0U6 /// A2NKM6 /// A2NYU8 /// A2NYU9 /// A4F255 /// A8K008 /// O95973 /// P01860 /// P01871 /// P01880 /// Q5EBM2 /// Q5EFE5 /// Q68…	147020 /// 147100 /// 601495	---	---	L14454.1	Hs.510635		9.45875	17.2339	10.6688	8.20981		0.567627	0.0952148	0.0302734	0.0461426	0.850342
Hs2.434495.1.S1_3p_at	ZNF479	zinc finger protein 479 pseudogene /// zinc finger protein 479	LOC643955 /// ZNF479	chr7p11.2 /// chr7q11.21	7	ENSG00000185037 /// ENSG00000185177 /// ENSG00000197990 /// ENSG00000260513	643955 /// 90827	Q96JC4	---	NP_150376	NM_033273 /// NR_003952	BC041841.1	Hs.616660		7.10314	7.20529	4.87287	4.18827		0.219482	0.0461426	0.067627	0.303711	0.398926
Hs.76719.1.A1_3p_a_at	LSM4	LSM4 homolog, U6 small nuclear RNA associated (S. cerevisiae)	LSM4	chr19p13.11	19	---	25804	Q9Y4Z0	607284	NP_001239058 /// NP_036453	NM_001252129 /// NM_012321	N37057	Hs.515255		3.21209	2.84024	3.34109	2.04709		0.0561523	0.246094	0.171387	0.334473	0.149658
Hs2.375173.1.S1_3p_at	SPATA6L	spermatogenesis associated 6-like	SPATA6L	chr9p24.2	9	ENSG00000106686	55064	B4DX33 /// E7ENB5 /// F8W9P2 /// Q8N4H0 /// Q9NWF6	---	NP_001034484	NM_001039395 /// NM_017985	BC034293.1	Hs.179615		4.93444	8.17316	9.06658	10.6737		0.0805664	0.111572	0.0302734	0.067627	0.303711
Hs.32556.0.S1_3p_at	ANKRD28	ankyrin repeat domain 28	ANKRD28	chr3p25.1	3	ENSG00000206560	23243	B4DIW9 /// B4DS25 /// F8WDU2 /// O15084	611122	NP_001182027 /// NP_001182028 /// NP_056014	NM_001195098 /// NM_001195099 /// NM_015199	AI081194	Hs.335239		2.24052	3.63728	3.26962	3.69048		0.466064	0.0217285	0.124756	0.246094	0.334473
Hs.106795.0.S1_3p_at	OPRK1	opioid receptor, kappa 1	OPRK1	chr8q11.2	8	ENSG00000082556	4986	B2R7P1 /// E5RHC9 /// E5RJI5 /// E7EUU3 /// P41145 /// Q8IWP3	165196	NP_000903	NM_000912	AU153412	Hs.106795		28.5688	16.0447	12.4851	18.98		0.00585938	0.27417	0.0185547	0.19458	0.72583
g7706472_3p_x_at	RAB23	RAB23, member RAS oncogene family	RAB23	chr6p11	6	ENSG00000112210	51715	Q9ULC3	201000 /// 606144	NP_057361 /// NP_899050	NM_016277 /// NM_183227	NM_016277.1	Hs.555016		4.42373	2.66855	3.21262	2.54843		0.432373	0.246094	0.0561523	0.5	0.45752
Hs2.352165.1.S1_3p_at	FNDC9	fibronectin type III domain containing 9	FNDC9	chr5q33.3	5	ENSG00000172568	408263	E5RIJ1 /// Q8TBE3	---	NP_001001343	NM_001001343	BC022570.1	Hs.437066		25.3449	14.2828	12.4948	12.9521		0.303711	0.0302734	0.129639	0.366211	0.904785
Hs2.9884.3.S1_3p_s_at	TUBGCP3	tubulin, gamma complex associated protein 3	TUBGCP3	chr13q34	13	ENSG00000126216	10426	B4DYP7 /// Q5T8L2 /// Q96CW5	---	NP_006313	NM_006322	BC007763.1	Hs.224152		6.19935	5.36137	8.50994	4.02814		0.466064	0.129639	0.0185547	0.149658	0.5
Hs.31856.1.A2_3p_a_at	USP42	ubiquitin specific peptidase 42	USP42	chr7p22.1	7	ENSG00000106346	84132	B4DP25 /// B4DWG7 /// C9JPC9 /// E5RJP3 /// E7EWZ4 /// F8WD92 /// Q9H9J4	---	NP_115548	NM_032172	BE048999	Hs.31856		3.02343	3.84774	2.14022	3.31812		0.0239258	0.0561523	0.111572	0.0302734	0.366211
g11545754_3p_at	SCAND2	SCAN domain containing 2 pseudogene	SCAND2	chr15q25.2	15	---	54581	B7ZKL4 /// Q9GZW5	610417	---	NM_022050 /// NM_033633 /// NM_033634 /// NM_033635 /// NM_033636 /// NM_033640 /// NR_003654 /// NR_004859	NM_022050.1	Hs.658114		4.64249	3.58376	3.29571	2.41326		0.0805664	0.00415039	0.00585938	0.0185547	0.0805664
Hs.69559.2.A2_3p_at	PRRC2C	proline-rich coiled-coil 2C	PRRC2C	chr1q23.3	1	ENSG00000117523	23215	B4DM27 /// B4DQN8 /// B4E3S2 /// E7EPN9 /// E9PF21 /// H0Y877 /// H7C5N8 /// Q9Y520	---	NP_055987	NM_015172	BG261071	Hs.494614		8.33262	14.3812	17.9514	10.3557		0.366211	0.111572	0.00585938	0.0952148	0.366211
Hs.33245.0.A1_3p_at	FKBP14	FK506 binding protein 14, 22 kDa	FKBP14	chr7p14.3	7	ENSG00000106080	55033	F8WBZ0 /// H7C1Z9 /// Q9NWM8	614505 /// 614557	NP_060416	NM_017946 /// NR_046478 /// NR_046479	BG110260	Hs.571333		2.19499	2.15526	3.40111	2.95225		0.111572	0.366211	0.111572	0.0561523	0.129639
Hs2.438477.1.S1_3p_at	FAM41AY1	family with sequence similarity 41, member A, Y-linked 1 /// family with sequence similarity 41, member A, Y-linked 2	FAM41AY1 /// FAM41AY2	chrYq11.2 /// chrYq11.221	Y	ENSG00000224989 /// ENSG00000226362	100302526 /// 340618	---	---	---	NR_028083 /// NR_028084	BC042981.1	Hs.434364		10.1782	4.95514	8.83136	6.58156		0.111572	0.0141602	0.067627	0.334473	0.601074
Hs.133466.1.S1_3p_at	ARHGAP19	Rho GTPase activating protein 19 /// slit homolog 1 (Drosophila)	ARHGAP19 /// SLIT1	chr10q23.3-q24 /// chr10q24.1	10	ENSG00000187122 /// ENSG00000213390	6585 /// 84986	A6H8V1 /// C9IZI4 /// E7EWQ8 /// H7BXR8 /// H7C5Z9 /// O75093 /// Q14CB8 /// Q5T0V0 /// Q5T0V1 /// Q5T0V2 /// Q5T0V3 /// Q5T0V4 /// Q8NA01	603742 /// 611587	NP_001191229 /// NP_001243352 /// NP_003052 /// NP_116289	NM_001204300 /// NM_001256423 /// NM_003061 /// NM_032900	AB011537.2	Hs.632082		6.45978	3.84435	3.5978	5.61559		0.0141602	0.111572	0.0239258	0.246094	0.533936
g12653688_3p_a_at	DARS	aspartyl-tRNA synthetase	DARS	chr2q21.3	2	ENSG00000115866	1615	C9J7S3 /// C9JLC1 /// C9JQM9 /// H7BZ35 /// H7C278 /// P14868 /// Q68CR9	603084	NP_001340	NM_001349	BC000629.1	Hs.503787		3.90377	3.32073	4.90969	2.55693		0.0375977	0.0561523	0.0239258	0.0561523	0.0952148
Hs2.356828.2.S1_3p_x_at	WDR66	WD repeat domain 66	WDR66	chr12q24.31	12	ENSG00000158023	144406	Q8TBY9	---	NP_001171474 /// NP_653269	NM_001178003 /// NM_144668	BC036233.1	Hs.709837		2.24691	3.58019	4.06717	3.57217		0.626465	0.0561523	0.219482	0.334473	0.601074
Hs2.382132.1.S1_3p_at	ZNF230	Zinc finger protein 230	ZNF230	chr19q13.31	19	---	7773	O14853 /// Q9UIE0	---	NP_006291	NM_006300	BC030810.1	Hs.193583		5.12068	8.39875	5.68728	3.94436		0.432617	0.113281	0.0732422	0.0429688	0.266602
Hs.111758.0.A2_3p_at	KRT6A	keratin 6A	KRT6A	chr12q13.13	12	---	3853	A8K2I0 /// B4DRR0 /// B4DRU6 /// B4DWU6 /// E7EUE8 /// P02538	148041 /// 167200	NP_005545	NM_005554	J00269.1	Hs.700779		45.6517	30.5398	20.5357	22.5334		0.149658	0.0290527	0.171387	0.303711	0.80542
236027_3p_at	SFR1	SWI5-dependent recombination repair 1	SFR1	chr10q25.1	10	ENSG00000156384	119392	Q86XK3	---	NP_001002759 /// NP_660290	NM_001002759 /// NM_145247	N23587	Hs.93667		7.66826	6.13062	4.17601	8.70208		0.533936	0.0439453	0.0227051	0.129639	0.665527
Hs.124863.0.A1_3p_at	MEGF6	multiple EGF-like-domains 6	MEGF6	chr1p36.3	1	---	1953	H7C557 /// H7C5N9 /// O75095	604266	NP_001400	NM_001409	AI655611	Hs.593645		5.08424	3.30919	3.61239	6.0982		0.19458	0.149658	0.000244141	0.0561523	0.219482
Hs.183454.0.A1_3p_at	STT3B	STT3, subunit of the oligosaccharyltransferase complex, homolog B (S. cerevisiae)	STT3B	chr3p23	3	ENSG00000163527	201595	Q8TCJ2	608605	NP_849193	NM_178862	BF221532	Hs.475812		5.0098	3.55104	2.54016	3.38963		0.165527	0.0439453	0.0375977	0.0302734	0.303711
g13376360_3p_at	DNAJC22	DnaJ (Hsp40) homolog, subfamily C, member 22	DNAJC22	chr12q13.12	12	ENSG00000178401	79962	Q8N4W6	---	NP_079178	NM_024902	NM_024902.1	Hs.659300		9.23396	10.5146	14.3214	20.1612		0.19458	0.219482	0.0185547	0.0561523	0.432373
g13376855_3p_at	SLC19A3	solute carrier family 19, member 3	SLC19A3	chr2q37	2	ENSG00000135917	80704	B2R674 /// B7Z761 /// B8ZZ39 /// B8ZZW1 /// C9IZI1 /// C9J4J5 /// E7EM61 /// F5H2M8 /// Q9BZV2	606152 /// 607483	NP_079519	NM_025243	NM_025243.1	Hs.221597		2.56483	4.22786	2.39172	3.07181		0.266602	0.0805664	0.303711	0.0649414	0.423828
243208_3p_x_at	ACTL9	actin-like 9	ACTL9	chr19p13.2	19	ENSG00000181786 /// ENSG00000263000	284382	Q8TC94	---	NP_848620	NM_178525	AI028227	Hs.209206		45.1401	22.0001	33.3575	21.0103		0.0805664	0.219482	0.0141602	0.111572	0.822998
4833652_3p_s_at	GNL3L	guanine nucleotide binding protein-like 3 (nucleolar)-like	GNL3L	chrXp11.22	X	---	54552	Q05DU1 /// Q9NVN8	---	NP_001171748 /// NP_061940	NM_001184819 /// NM_019067	---	Hs.654677		37.3742	15.4043	23.8627	20.9539		0.0644531	0.366211	0.27417	0.246094	0.533936
1554228_3p_a_at	C8orf56	chromosome 8 open reading frame 56	C8orf56	chr8q22.3	8	ENSG00000236939	157556	P0C853	---	---	NM_198099 /// NR_027071	BC029562.1	Hs.459124		7.56489	4.19017	7.50732	9.25726		0.0375977	0.334473	0.27417	0.246094	0.904785
228800_3p_x_at	AURKAIP1	aurora kinase A interacting protein 1	AURKAIP1	chr1p36.33	1	ENSG00000175756	54998	Q6PI41 /// Q9NWT8	609183	NP_001120701 /// NP_001120702 /// NP_060370	NM_001127229 /// NM_001127230 /// NM_017900	BE463815	Hs.632515		22.2869	9.10403	13.706	14.4967		0.0239258	0.27417	0.0461426	0.0461426	0.780518
Hs.146164.0.A1_3p_s_at	LOC100499466	uncharacterized LOC100499466	LOC100499466	chr17q24.2	17	---	100499466	---	---	---	NR_027418	AV749670	---		3.28624	6.27513	3.69645	5.02934		0.0461426	0.0805664	0.0239258	0.0439453	0.0805664
g12002015_3p_a_at	LMBR1	limb region 1 homolog (mouse)	LMBR1	chr7q36	7	ENSG00000105983	64327	A8K4S2 /// B7Z633 /// F2Z2Z3 /// F8WB14 /// F8WCL1 /// F8WDW0 /// F8WEK4 /// F8WEN8 /// H0Y6V6 /// H7C1Y4 /// Q8NDP7 /// Q8WVP7 /// Q9H3J2	174500 /// 186200 /// 200500 /// 605522	NP_071903	NM_022458	AF063592.1	Hs.209989		38.1884	30.294	17.0313	20.6442		0.0561523	0.0651855	0.0805664	0.239258	0.904785
Hs.222258.0.A1_3p_x_at	ZBED5	zinc finger, BED-type containing 5	ZBED5	chr11p15.3	11	ENSG00000236287	58486	B3KMX8 /// E9PM71 /// Q49AG3	---	NP_001137139 /// NP_067034	NM_001143667 /// NM_021211	AW274047	Hs.655066		4.65786	4.6114	6.21782	9.02406		0.219482	0.0375977	0.149658	0.0461426	0.633789
Hs.126067.0.A1_3p_at	TMEM184A	transmembrane protein 184A	TMEM184A	chr7p22.3	7	ENSG00000164855	202915	B7WNT3 /// C9J4I0 /// C9JDD9 /// C9JKG9 /// F8W8F1 /// F8WEG1 /// Q6ZMB5	---	NP_001091089	NM_001097620 /// NM_152689	AA890722	Hs.592174		3.70411	5.27901	7.60779	6.69184		0.0239258	0.0302734	0.0141602	0.0461426	0.171387
Hs2.201878.1.S1_3p_at	LOC283387	uncharacterized LOC283387	LOC283387	chr12q13.2	12	ENSG00000245651	283387	---	---	---	---	BC032840.1	Hs.727244		3.73908	5.71016	5.95699	3.51685		0.188477	0.0561523	0.067627	0.219482	0.149658
g11093525_3p_at	HFE	hemochromatosis	HFE	chr6p21.3	6	ENSG00000010704	3077	B4DDZ1 /// B4DV50 /// B7ZB37 /// F5H4B0 /// F8W7W8 /// H7C4K4 /// Q30201 /// Q6B0J5 /// Q86WL1 /// Q9HC63 /// Q9TQ79	104300 /// 176100 /// 176200 /// 190000 /// 235200 /// 612635 /// 613609 /// 614193	NP_000401 /// NP_620572 /// NP_620573 /// NP_620575 /// NP_620576 /// NP_620577 /// NP_620578 /// NP_620579 /// NP_620580	NM_000410 /// NM_139002 /// NM_139003 /// NM_139004 /// NM_139005 /// NM_139006 /// NM_139007 /// NM_139008 /// NM_139009 /// NM_139010 /// NM_139011	AF150664.1	Hs.233325		2.33396	3.89576	4.31433	3.68858		0.0561523	0.149658	0.0561523	0.19458	0.19458
Hs.131092.0.A1_3p_at	CLDN12	claudin 12	CLDN12	chr7q21	7	ENSG00000157224	9069	A8MX62 /// B2R687 /// C9J4P0 /// C9J841 /// P56749 /// Q6FIF6	611232	NP_001172001 /// NP_001172002 /// NP_036261	NM_001185072 /// NM_001185073 /// NM_012129	AI026778	Hs.731917		5.26688	11.1347	9.33838	10.4234		0.45752	0.0141602	0.0012207	0.219482	0.601074
221510_3p_s_at	GLS	glutaminase	GLS	chr2q32-q34	2	ENSG00000115419	2744	A8K132 /// B3KM58 /// B7Z2P1 /// B7Z509 /// B8ZZA8 /// B8ZZC5 /// C9JIJ6 /// H7BZD1 /// H7C201 /// O94925 /// Q68D38	138280	NP_001243239 /// NP_055720	NM_001256310 /// NM_014905	AF158555.1	Hs.601314		4.35867	3.72732	6.28217	7.03003		0.19458	0.000732422	0.00415039	0.0461426	0.27417
Hs.307111.0.S1_3p_at	OR2B2	olfactory receptor, family 2, subfamily B, member 2	OR2B2	chr6p22.3-p21.3	6	ENSG00000168131	81697	Q9GZK3	---	NP_149046	NM_033057	AJ302584	Hs.307111		10.7208	5.83553	8.1407	13.0136		0.27417	0.567627	0.129639	0.00415039	0.696289
Hs.270527.1.S1_3p_at	CTAGE11P	CTAGE family, member 11, pseudogene	CTAGE11P	chr13q22.2	13	ENSG00000214249	647288	---	---	---	NR_027466	AL133018.1	---		19.49	37.5294	28.0615	47.3911		0.533936	0.0107422	0.0805664	0.0107422	0.962402
g13436145_3p_at	SUSD4	sushi domain containing 4	SUSD4	chr1q41	1	ENSG00000143502	55061	A5YM74 /// B3KTY0 /// B7Z369 /// B7Z469 /// Q5VX71 /// Q5VX72	---	NP_001032252 /// NP_060452	NM_001037175 /// NM_017982	BC004888.1	Hs.497841		5.11908	9.46249	8.52112	12.0702		0.5	0.0239258	0.129639	0.111572	0.601074
Hs.18368.2.S3_3p_at	PNISR	PNN-interacting serine/arginine-rich protein	PNISR	chr6q16.3	6	ENSG00000132424	25957	Q3B7B6 /// Q4G0P9 /// Q6PJQ9 /// Q8TEZ9 /// Q8TF01	---	NP_056306 /// NP_116259	NM_015491 /// NM_032870	AW157501	Hs.644863		3.11811	3.11769	2.05837	3.87955		0.423828	0.0285645	0.213135	0.149658	0.466064
g7706386_3p_s_at	CPQ	carboxypeptidase Q	CPQ	chr8q22.2	8	ENSG00000104324	10404	B4DJC2 /// B4E1W2 /// E5RH35 /// E5RJA8 /// E5RJP8 /// E5RJZ7 /// H0YBB7 /// Q9Y646	---	NP_057218	NM_016134	NM_016134.1	Hs.156178		4.54676	10.5476	7.63883	8.39072		0.0302734	0.0439453	0.129639	0.0375977	0.696289
g10518495_3p_s_at	CNOT7	CCR4-NOT transcription complex, subunit 7	CNOT7	chr8p22-p21.3	8	ENSG00000198791	29883	B3KM57 /// B3KN35 /// E5RGA8 /// E5RGH2 /// E5RHV9 /// E5RJE0 /// G3V108 /// H0YAV9 /// H0YBT3 /// Q96IQ6 /// Q9UIV1	604913	NP_037486 /// NP_473367	NM_013354 /// NM_054026	NM_013354.2	Hs.645009		27.9116	17.4035	14.9606	11.7188		0.0461426	0.111572	0.0375977	0.334473	0.366211
Hs.293557.0.A1_3p_at	HIST1H3E	Histone cluster 1, H3e	HIST1H3E	chr6p22.1	6	---	8353	P68431	602813	NP_003523	NM_003532	AV705309	Hs.586261		4.51326	4.84081	3.39864	7.30542		0.334473	0.219482	0.171387	0.0461426	0.5
g7662185_3p_at	USP34	ubiquitin specific peptidase 34	USP34	chr2p15	2	ENSG00000115464	9736	B9ZVR8 /// C9JV64 /// H7BZ73 /// H7C150 /// H7C183 /// Q70CQ2	---	NP_055524	NM_014709	NM_014709.1	Hs.644708		13.5188	11.63	5.84198	9.77857		0.0561523	0.149658	0.466064	0.303711	0.601074
Hs.118087.2.S1_3p_s_at	SPG20	spastic paraplegia 20 (Troyer syndrome)	SPG20	chr13q13.3	13	ENSG00000133104	23111	A8K6Q9 /// B3KMI3 /// B3KML8 /// B4DXT5 /// Q8N0X7	275900 /// 607111	NP_001135766 /// NP_001135767 /// NP_001135768 /// NP_055902	NM_001142294 /// NM_001142295 /// NM_001142296 /// NM_015087	AL139377	Hs.440414		6.05381	5.69444	6.66969	11.68		0.0883789	0.126953	0.0883789	0.0371094	0.519531
Hs.40342.2.S1_3p_a_at	TRIOBP	TRIO and F-actin binding protein	TRIOBP	chr22q13.1	22	ENSG00000100106	11078	C9JFG4 /// F2Z2W0 /// F6TR96 /// F6WMF4 /// F6WYE2 /// F8W6V6 /// H0Y5J9 /// H0Y5T8 /// H7BXW4 /// Q8TCM3 /// Q9H2D6	609761 /// 609823	NP_001034230 /// NP_008963 /// NP_619538	NM_001039141 /// NM_007032 /// NM_138632	AA046650	Hs.533030		3.52537	5.26771	4.63681	7.67178		0.238281	0.0561523	0.111572	0.0239258	0.0952148
Hs.58104.0.A1_3p_a_at	KANSL1	KANSL1 antisense RNA 1 (non-protein coding)	KANSL1-AS1	chr17q21.31	17	---	644246	Q8WW58	---	---	NR_034172	AW117584	Hs.644600		10.2664	16.1848	26.4655	18.2579		0.334473	0.0561523	0.27417	0.067627	0.601074
g190567_3p_at	PSG9	pregnancy specific beta-1-glycoprotein 9	PSG9	chr19q13.2	19	ENSG00000183668	5678	B4DTF1 /// B4DTI5 /// E7ESQ7 /// E7EW65 /// E9PDX0 /// G3XAA7 /// H7C1I4 /// Q00887 /// Q05DN5 /// Q13178 /// Q15227 /// Q6LEU7	176398	NP_002775	NM_002784	M94890.1	Hs.502092		4.2837	7.55307	3.69966	4.52617		0.5	0.0356445	0.0375977	0.171387	0.366211
g4557332_3p_a_at	ARSB	arylsulfatase B	ARSB	chr5q11-q13	5	ENSG00000113273	411	A8K4A0 /// E5RHC4 /// P15848	253200 /// 611542	NP_000037 /// NP_942002	NM_000046 /// NM_198709	NM_000046.1	Hs.149103		14.254	7.79973	6.14996	9.11488		0.0012207	0.0561523	0.067627	0.0302734	0.366211
Hs.44439.0.S1_3p_at	SOCS6	suppressor of cytokine signaling 6	SOCS6	chr18q22.2	18	ENSG00000170677	9306	O14544 /// Q9NZX6	605118	NP_004223	NM_004232	NM_004232.1	Hs.44439		11.2877	4.82505	9.02017	9.3162		0.567627	0.219482	0.0131836	0.246094	0.466064
Hs.323954.3.A1_3p_at	PMS2P6	postmeiotic segregation increased 2 pseudogene 6	PMS2P6	chr7q11.23	7	---	729453	O95744	---	---	---	AB017005.1	---		5.03601	4.2736	7.42278	3.49506		0.567627	0.19458	0.0302734	0.432373	0.398926
g7661991_3p_a_at	RB1CC1	RB1-inducible coiled-coil 1	RB1CC1	chr8q11	8	ENSG00000023287	9821	A8K6N4 /// B4DGF9 /// E5RH44 /// E5RH63 /// E5RHX0 /// E5RJC1 /// H0YC28 /// H0YC30 /// Q8TDY2	114480 /// 606837	NP_001077086 /// NP_055596	NM_001083617 /// NM_014781	NM_014781.1	Hs.196102		5.51911	7.77221	4.63241	9.84333		0.149658	0.129639	0.111572	0.00708008	0.171387
Hs.325905.0.A1_3p_x_at	FUT7	fucosyltransferase 7 (alpha (1,3) fucosyltransferase)	FUT7	chr9q34.3	9	ENSG00000180549	2529	Q11130	602030	NP_004470	NM_004479	AA767713	Hs.457		2.80151	2.00559	3.53796	2.28944		0.0239258	0.0141602	0.0107422	0.0461426	0.067627
Hs.76932.0.S1_3p_at	CDC34	cell division cycle 34 homolog (S. cerevisiae)	CDC34	chr19p13.3	19	ENSG00000099804	997	P49427	116948	NP_004350	NM_004359	BG476661	Hs.514997		4.47254	8.61115	7.30264	10.3898		0.398926	0.0461426	0.0952148	0.0461426	0.466064
Hs.296320.0.A1_3p_a_at	C14orf182	chromosome 14 open reading frame 182	C14orf182	chr14q21.3	14	ENSG00000214900	283551	A1A4T8 /// B7ZM91 /// Q8NF59	---	NP_001012724	NM_001012706	AV700174	Hs.660867		4.37584	2.49246	3.65576	2.61107		0.0461426	0.303711	0.0952148	0.398926	0.5
Hs.145173.0.A1_3p_at	PDE1A	phosphodiesterase 1A, calmodulin-dependent	PDE1A	chr2q32.1	2	ENSG00000115252	5136	B7Z226 /// B7Z3A7 /// B7Z7A2 /// P54750 /// Q9H3Q8 /// Q9H3Q9 /// Q9Y246 /// Q9Y633 /// Q9Y634	171890	NP_001003683 /// NP_001245241 /// NP_001245242 /// NP_001245243 /// NP_005010	NM_001003683 /// NM_001258312 /// NM_001258313 /// NM_001258314 /// NM_005019	AW614381	Hs.191046		3.88111	2.63469	4.378	5.5624		0.491211	0.390137	0.0100098	0.129639	0.601074
g409028_3p_x_at	ADRA1A	adrenoceptor alpha 1A	ADRA1A	chr8p21.2	8	ENSG00000120907	148	P35348 /// Q7KYZ9	104221	NP_000671 /// NP_150645 /// NP_150646 /// NP_150647	NM_000680 /// NM_033302 /// NM_033303 /// NM_033304	U02569.1	Hs.709175		5.3651	9.17485	6.79529	4.11117		0.124756	0.0302734	0.219482	0.246094	0.601074
g5730028_3p_at	SARS	seryl-tRNA synthetase	SARS	chr1p13.3	1	ENSG00000031698	6301	P49591 /// Q0VGA5 /// Q53HA4 /// Q5T5C7	607529	NP_006504	NM_006513 /// NR_034072 /// NR_034073	NM_006513.1	Hs.531176		3.84127	3.91952	2.34043	2.82204		0.171387	0.246094	0.27417	0.0537109	0.567627
Hs.166099.0.S1_3p_at	SMR3A	submaxillary gland androgen regulated protein 3A	SMR3A	chr4q13.3	4	ENSG00000109208	26952	B2R564 /// Q99954	---	NP_036522	NM_012390	NM_012390.1	Hs.701334		98.9524	90.9618	62.4677	42.447		0.27417	0.149658	0.0239258	0.5	0.962402
g7549818_3p_s_at	RABL2A	RAB, member of RAS oncogene family-like 2A /// RAB, member of RAS oncogene family-like 2B	RABL2A /// RABL2B	chr22q13.33 /// chr2q13	22	ENSG00000079974 /// ENSG00000144134	11158 /// 11159	A0AUY0 /// A8MXF6 /// B7ZBD4 /// B7ZBD5 /// C9JFZ0 /// E7EWW3 /// F2Z2E5 /// F2Z2T3 /// F2Z3A9 /// F2Z3J7 /// Q2TAB6 /// Q6IC14 /// Q9UBK7 /// Q9UNT1	605412 /// 605413	NP_001003789 /// NP_001124391 /// NP_001124392 /// NP_001124393 /// NP_001124394 /// NP_001124395 /// NP_009012 /// NP_009013 /// NP_038198	NM_001003789 /// NM_001130919 /// NM_001130920 /// NM_001130921 /// NM_001130922 /// NM_001130923 /// NM_007081 /// NM_007082 /// NM_013412	NM_007082.2	Hs.584862		6.01576	7.06803	11.4126	5.17432		0.27417	0.0239258	0.27417	0.0805664	0.219482
g13376448_3p_a_at	SLC24A6	solute carrier family 24 (sodium/lithium/calcium exchanger), member 6	SLC24A6	chr12q24.13	12	ENSG00000089060	80024	B3KSP6 /// B4DDJ4 /// F8VR99 /// F8VTU4 /// F8VW44 /// F8VWW9 /// F8W134 /// H0YI75 /// Q6J4K2	609841	NP_079235	NM_024959	NM_024959.1	Hs.286194		6.23264	15.3635	9.30908	9.29419		0.0141602	0.129639	0.0302734	0.171387	0.398926
g13325059_3p_a_at	CYP1B1	cytochrome P450, family 1, subfamily B, polypeptide 1	CYP1B1	chr2p22.2	2	ENSG00000138061	1545	B4DLK5 /// B4E1I9 /// Q16678 /// Q53TK1 /// Q5TZV6	137750 /// 137760 /// 231300 /// 601771 /// 604229	NP_000095	NM_000104	NM_000104.2	Hs.154654		7.18389	5.00551	3.4143	4.05283		0.111572	0.0185547	0.171387	0.111572	0.398926
Hs.255890.0.S1_3p_at	CCNB2	Cyclin B2	CCNB2	chr15q22.2	15	---	9133	H1UBN3 /// O95067 /// Q53HG9 /// Q5U0M0 /// Q7Z4Z4	602755	NP_004692	NM_004701	AK023404.1	Hs.194698		6.51292	6.48439	12.8427	6.59134		0.822754	0.625732	0.0541992	0.559082	0.943848
Hs.107052.0.A1_3p_at	EIF3F	eukaryotic translation initiation factor 3, subunit F	EIF3F	chr11p15.4	11	ENSG00000175390	8665	B3KSH1 /// B4DEW9 /// B4DMT5 /// E9PQV8 /// H0YDT6 /// O00303	603914	NP_003745	NM_003754	AI872374	Hs.516023		18.1526	13.0815	8.29976	8.81581		0.27417	0.000244141	0.0375977	0.111572	0.491211
Hs2.46603.1.S1_3p_at	TMC7	transmembrane channel-like 7	TMC7	chr16p12.3	16	ENSG00000261357	79905	---	---	NP_001153836 /// NP_079123	NM_001160364 /// NM_024847	AF088010.1	Hs.531661		37.5297	30.4696	14.9185	22.8118		0.124756	0.0078125	0.149658	0.0302734	0.633789
Hs.160418.0.A1_3p_at	DSCAM	Down syndrome cell adhesion molecule	DSCAM	chr21q22.2	21	ENSG00000171587	1826	O60469 /// Q59GH3 /// Q8WY19	602523	NP_001380	NM_001389 /// NM_206887	BF941609	Hs.397800		2.53371	2.9457	2.9982	4.82544		0.19458	0.0302734	0.19458	0.171387	0.0805664
g13325369_3p_x_at	METTL7A	methyltransferase like 7A	METTL7A	chr12q13.12	12	ENSG00000185432	25840	B4DDW1 /// F8VQX6 /// H0YI09 /// Q9H8H3	---	NP_054752	NM_014033	BC004492.1	Hs.655369		5.36508	8.30539	3.763	4.74693		0.165039	0.0429688	0.230469	0.230469	0.522461
Hs2.341906.2.A1_3p_at	C3orf15	chromosome 3 open reading frame 15 /// uncharacterized LOC100652862	C3orf15 /// LOC100652862	chr3q12-q13.3	3	ENSG00000183833	100652862 /// 89876	B4E1V2 /// F8WC74 /// F8WEV1 /// F8WF10 /// H7C5C8 /// Q7Z4T9	609910	NP_203528	NM_033364 /// XR_132494	AB063296.1	Hs.341906		3.83718	8.90755	5.88707	5.4603		0.0805664	0.00805664	0.0805664	0.0107422	0.19458
Hs2.59897.1.S1_3p_at	LOC283482	uncharacterized LOC283482	LOC283482	chr13q33.1	13	---	283482	---	---	---	---	AK092513.1	Hs.732796		2.4636	3.89134	4.3622	4.8822		0.067627	0.00415039	0.000732422	0.00805664	0.19458
Hs.159282.0.A1_3p_at	MYLK3	myosin light chain kinase 3	MYLK3	chr16q11.2	16	ENSG00000261788	91807	B5BUL9 /// B7Z5U8 /// Q32MK0	612147	NP_872299	NM_182493	AI376549	Hs.130465		4.69442	9.02219	9.08965	6.20622		0.491211	0.0107422	0.0561523	0.246094	0.432373
1570411_3p_at	LOC100133131	uncharacterized LOC100133131	LOC100133131	chr4p16.1	4	---	100133131	Q8WYZ9	---	XP_001720442 /// XP_001722551	XM_001720390 /// XM_001722499	AF289593.1	---		16.7662	9.00725	10.8689	6.93137		0.0649414	0.27417	0.0561523	0.366211	0.567627
g5453757_3p_a_at	NEBL	nebulette	NEBL	chr10p12	10	ENSG00000078114	10529	B4DH47 /// B7ZB56 /// O76041 /// Q2TBD1 /// Q59FZ8 /// Q5JUU7 /// Q5JUU8 /// Q8N8M3	605491	NP_001166955 /// NP_006384 /// NP_998734	NM_001173484 /// NM_006393 /// NM_016365 /// NM_213569	NM_006393.1	Hs.5025		12.2237	16.8172	14.7249	6.96451		0.246094	0.149658	0.171387	0.0461426	0.432373
Hs.79709.0.S3_3p_at	PITPNA	phosphatidylinositol transfer protein, alpha	PITPNA	chr17p13.3	17	ENSG00000174238	5306	B4E1U1 /// F5GWC2 /// F5GWE5 /// I3L2X8 /// I3L3W1 /// I3L459 /// I3L471 /// I3L4C0 /// I3L4H1 /// I3L4U7 /// I3NI10 /// Q00169 /// Q6NUL6	600174	NP_006215	NM_006224	H15647	Hs.429819		17.3965	46.6742	37.9349	34.6557		0.19458	0.129639	0.0561523	0.0561523	0.491699
Hs2.122075.1.S1_3p_at	CCDC57	coiled-coil domain containing 57	CCDC57	chr17q25.3	17	ENSG00000176155	284001	E7ENZ0 /// E9PDF5 /// H0Y6U9 /// H7BYI8 /// Q2TAC2 /// Q8TE98 /// Q9NT49	---	NP_932348	NM_152675 /// NM_198082	BC040264.1	Hs.631724		4.70661	8.63044	8.81745	5.55723		0.19458	0.0461426	0.0375977	0.246094	0.665527
Hs.23450.1.A1_3p_a_at	MRPS25	mitochondrial ribosomal protein S25	MRPS25	chr3p25	3	ENSG00000131368	64432	B4DFJ5 /// B4DQG6 /// E7EPW2 /// P82663	611987	NP_071942	NM_022497	AW341440	Hs.715617		3.47725	7.64921	4.40085	5.2901		0.0461426	0.0952148	0.303711	0.129639	0.19458
Hs.25640.0.S1_3p_a_at	CLDN3	claudin 3	CLDN3	chr7q11.23	7	ENSG00000165215 /// ENSG00000262073	1365	O15551 /// Q75L79	602910	NP_001297	NM_001306	BE791251	Hs.647023		5.05332	4.30085	9.09224	7.28232		0.0805664	0.219482	0.0141602	0.0107422	0.432373
g13376077_3p_at	VASH2	vasohibin 2	VASH2	chr1q32.3	1	ENSG00000143494	79805	A8K4K8 /// B4DYZ5 /// C9JY36 /// Q86V25	610471	NP_001129946 /// NP_001129947 /// NP_079025	NM_001136474 /// NM_001136475 /// NM_024749	NM_024749.1	Hs.96885		57.7707	29.6153	29.009	24.1284		0.0141602	0.219482	0.0461426	0.144531	0.665527
Hs.199067.2.A1_3p_at	ERBB3	v-erb-b2 erythroblastic leukemia viral oncogene homolog 3 (avian)	ERBB3	chr12q13	12	ENSG00000065361	2065	B3KWB3 /// B3KWG5 /// B4DGQ7 /// E7ENT9 /// F8VRI5 /// F8VRL0 /// F8VW48 /// F8VW56 /// F8VX90 /// F8VYK4 /// H0YHE4 /// O75810 /// O75811 /// O75812 /// O75813 /// P21860	190151 /// 607598	NP_001005915 /// NP_001973	NM_001005915 /// NM_001982	AV681807	Hs.118681		2.41372	3.91163	3.36331	4.98513		0.366211	0.188477	0.19458	0.0375977	0.567627
Hs.324728.0.S1_3p_x_at	LOC100170939	glucuronidase, beta pseudogene	LOC100170939	chr5q13	5	---	100170939	---	---	---	NR_024054	X75940.1	---		25.4221	41.7385	17.3351	19.7296		0.334473	0.00805664	0.0185547	0.144531	0.5
Hs.248172.0.S2_3p_at	HIST1H4A	histone cluster 1, H4a /// histone cluster 1, H4b /// histone cluster 1, H4c /// histone cluster 1, H4d /// histone cluster 1, H4e /// histone cluster 1, H4f /// histone cluster 1, H4h /// histone cluster 1, H4i /// histone cluster 1, H4j /// histone cluster 1, H4k /// histone cluster 1, H4l /// histone cluster 2, H4a /// histone cluster 2, H4b /// histone cluster 4, H4	HIST1H4A /// HIST1H4B /// HIST1H4C /// HIST1H4D /// HIST1H4E /// HIST1H4F /// HIST1H4H /// HIST1H4I /// HIST1H4J /// HIST1H4K /// HIST1H4L /// HIST2H4A /// HIST2H4B /// HIST4H4	chr12p12.3 /// chr1q21 /// chr1q21.2 /// chr6p21.33 /// chr6p22.1	12	ENSG00000198339	121504 /// 554313 /// 8294 /// 8359 /// 8360 /// 8361 /// 8362 /// 8363 /// 8364 /// 8365 /// 8366 /// 8367 /// 8368 /// 8370	B2R4R0 /// P62805 /// Q0VAS5	142750 /// 602822 /// 602823 /// 602824 /// 602825 /// 602826 /// 602827 /// 602828 /// 602829 /// 602830 /// 602831 /// 602833	NP_001029249 /// NP_003486 /// NP_003529 /// NP_003530 /// NP_003531 /// NP_003532 /// NP_003533 /// NP_003534 /// NP_003535 /// NP_003536 /// NP_003537 /// NP_003539 /// NP_068803 /// NP_778224	NM_001034077 /// NM_003495 /// NM_003538 /// NM_003539 /// NM_003540 /// NM_003541 /// NM_003542 /// NM_003543 /// NM_003544 /// NM_003545 /// NM_003546 /// NM_003548 /// NM_021968 /// NM_175054	AL523073	Hs.247816		3.41547	3.57512	2.22038	2.38504		0.0285645	0.19458	0.303711	0.303711	0.5
Hs2.407054.1.S1_3p_at	C1orf180	chromosome 1 open reading frame 180	C1orf180	chr1p22.3	1	ENSG00000180869	439927	Q8NAE3	---	---	NM_001033660 /// NR_027379	AK092806.1	Hs.407054		19.2442	14.2703	9.12066	21.8874		0.334473	0.00561523	0.0239258	0.45752	0.567627
Hs2.311188.1.S1_3p_at	CCNYL2	cyclin Y-like 2	CCNYL2	chr10q11.21	10	ENSG00000182632	414194	---	---	---	XR_110546	BC039000.1	---		3.69226	5.51144	2.70508	4.70142		0.601074	0.0141602	0.149658	0.0141602	0.5
Hs.33533.0.S1_3p_a_at	OGFOD2	2-oxoglutarate and iron-dependent oxygenase domain containing 2	OGFOD2	chr12q24.31	12	ENSG00000111325 /// ENSG00000256028	79676	B3KTF4 /// B4DZU3 /// F5H145 /// F5H890 /// Q6N063 /// Q8TEM4	---	NP_078899	NM_024623	AI309636	Hs.524817		5.63346	11.2404	11.5519	13.3977		0.067627	0.0561523	0.00805664	0.0375977	0.27417
Hs.250705.0.S1_3p_at	FRMD6	FERM domain containing 6	FRMD6	chr14q22.1	14	ENSG00000139926	122786	B2RE19 /// B3KX30 /// G3V2L4 /// G3V3V8 /// G3V4T7 /// G3V517 /// H0YJ19 /// H0YJC1 /// Q5HYC4 /// Q96NE9	614555	NP_001035946 /// NP_001253975 /// NP_001253976 /// NP_689543	NM_001042481 /// NM_001267046 /// NM_001267047 /// NM_152330	N30138	Hs.434914		2.75388	4.66374	4.87387	6.06792		0.390625	0.366211	0.0461426	0.111572	0.780518
242746_3p_at	KLHDC10	kelch domain containing 10	KLHDC10	chr7q32.2	7	ENSG00000128607	23008	C9JRT7 /// C9JRX2 /// Q6PID8 /// Q96G43 /// Q9BZS7 /// Q9BZS9	---	NP_055812	NM_014997	BG036736	Hs.520710		19.3078	20.3515	9.4031	21.9555		0.246094	0.0805664	0.149658	0.0302734	0.466064
Hs.2399.1.S1_3p_s_at	MMP14	matrix metallopeptidase 14 (membrane-inserted)	MMP14	chr14q11-q12	14	ENSG00000157227	4323	B2R6P3 /// F8VP90 /// F8W1B7 /// P50281	600754	NP_004986	NM_004995	X83535.1	Hs.2399		8.3654	13.1149	14.9679	7.02277		0.0461426	0.0561523	0.067627	0.171387	0.633789
35666_3p_at	SEMA3F	sema domain, immunoglobulin domain (Ig), short basic domain, secreted, (semaphorin) 3F	SEMA3F	chr3p21.3	3	ENSG00000001617	6405	C9IYS6 /// C9J1V2 /// C9J4H5 /// C9JPG5 /// C9JQ85 /// H7C4A2 /// Q13275 /// Q59G50	601124	NP_004177	NM_004186	---	Hs.32981		12.1591	17.4151	25.1072	29.1454		0.0114474	0.000804598	0.000388206	0.00135385	0.52062
Hs.152652.0.A1_3p_at	DOCK9	DOCK9 antisense RNA 2 (non-protein coding)	DOCK9-AS2	chr13q32.3	13	---	100861541	---	---	---	---	AA603474	Hs.344872		5.35549	9.38229	9.34366	5.47087		0.219482	0.0461426	0.0375977	0.0805664	0.901123
Hs2.317590.3.S1_3p_s_at	CEP89	centrosomal protein 89kDa	CEP89	chr19q13.11	19	ENSG00000121289	84902	Q8WUL5 /// Q96ST8	---	NP_116205	NM_032816	BC020195.1	Hs.599703		8.86859	12.5972	5.32344	6.77239		0.19458	0.0107422	0.0375977	0.188477	0.5
g8922156_3p_x_at	PRR13	proline rich 13	PRR13	chr12q12	12	ENSG00000205352	54458	F8VP70 /// F8VRX0 /// Q9NZ81	610459	NP_001005354 /// NP_060927	NM_001005354 /// NM_001005355 /// NM_018457	NM_018457.1	Hs.426359		4.17666	4.48732	3.58004	2.33465		0.19458	0.0461426	0.00292969	0.0561523	0.19458
g13385593_3p_a_at	CYB5B	cytochrome b5 type B (outer mitochondrial membrane)	CYB5B	chr16q22.1	16	ENSG00000103018	80777	D6RFH4 /// H3BQB8 /// H3BUX2 /// O43169 /// Q5HYD9	611964	NP_085056	NM_030579	NM_030579.1	Hs.461131		37.6585	15.2653	19.5349	19.3673		0.129639	0.398926	0.0375977	0.239502	0.567627
Hs2.352224.2.S1_3p_a_at	EDARADD	EDAR-associated death domain	EDARADD	chr1q42.3	1	ENSG00000186197	128178	A8K7B5 /// Q8WWZ3	129490 /// 224900 /// 606603	NP_542776 /// NP_665860	NM_080738 /// NM_145861	AY028913.1	Hs.352224		4.44571	5.06892	2.74773	3.04797		0.466064	0.0461426	0.334473	0.366211	0.466064
Hs.163546.0.A1_3p_x_at	UBE2E1	Ubiquitin-conjugating enzyme E2E 1	UBE2E1	chr3p24.2	3	---	7324	B7Z306 /// C9J2P0 /// C9J8K2 /// H7C061 /// P51965	602916	NP_001189405 /// NP_003332 /// NP_872607	NM_001202476 /// NM_003341 /// NM_182666	BG164006	Hs.164853		2.10162	4.20594	2.93811	3.3517		0.0561523	0.00805664	0.00292969	0.00585938	0.0952148
g4758231_3p_x_at	ECEL1	endothelin converting enzyme-like 1	ECEL1	chr2q37.1	2	ENSG00000171551	9427	H7C3M0 /// O95672 /// Q86SN0	605896	NP_004817	NM_004826	NM_004826.1	Hs.26880		6.95553	6.10668	3.35962	6.58114		0.0239258	0.0302734	0.0302734	0.0185547	0.567627
Hs.216797.0.A1_3p_at	MAP3K3	Mitogen-activated protein kinase kinase kinase 3	MAP3K3	chr17q23.3	17	---	4215	Q1PBM3 /// Q7Z4E6 /// Q96HN9 /// Q99759	602539	NP_002392 /// NP_976226	NM_002401 /// NM_203351	AI937121	Hs.29282		29.1851	26.244	11.5365	20.9857		0.0461426	0.0805664	0.27417	0.19458	0.533936
Hs2.399813.1.S1_3p_at	C20orf201	chromosome 20 open reading frame 201	C20orf201	chr20q13.33	20	ENSG00000171695	198437	Q8TD35	---	NP_001007126	NM_001007125	BC036837.1	Hs.570316		2.64974	5.01624	2.75657	3.81827		0.067627	0.0805664	0.0375977	0.129639	0.0952148
Hs.5241.1.A1_3p_at	MLLT6	myeloid/lymphoid or mixed-lineage leukemia (trithorax homolog, Drosophila); translocated to, 6	MLLT6	chr17q21	17	ENSG00000108292	4302	E9PEP1 /// P55198 /// Q6JHZ5 /// Q6P2C6 /// Q96I32 /// Q99882	600328	NP_005928	NM_005937	BG024886	Hs.91531		13.3493	14.6186	17.1519	31.5485		0.303711	0.398926	0.0952148	0.0461426	0.77417
Hs2.350773.1.S1_3p_at	FLJ30901	uncharacterized protein FLJ30901	FLJ30901	chr22q13.31	22	---	150378	---	---	---	---	NM_152514.1	---		12.7727	16.7536	6.27572	12.6735		0.219482	0.0561523	0.27417	0.129639	0.780518
205840_3p_x_at	GH1	growth hormone 1	GH1	chr17q24.2	17	ENSG00000259384	2688	B1A4G6 /// B1A4G7 /// P01241 /// Q6IYF0 /// Q6IYF1	139250 /// 173100 /// 262400 /// 262650 /// 604271 /// 612781	NP_000506 /// NP_072053 /// NP_072054 /// NP_072055 /// NP_072056	NM_000515 /// NM_022559 /// NM_022560 /// NM_022561 /// NM_022562	NM_000515.2	Hs.655229		2.55106	3.37765	5.40526	3.41088		0.72583	0.129639	0.067627	0.0561523	0.334473
g11933151_3p_a_at	KCNH2	potassium voltage-gated channel, subfamily H (eag-related), member 2	KCNH2	chr7q36.1	7	ENSG00000055118	3757	A0PJW5 /// C4PFH9 /// G5E9I0 /// Q12809 /// Q15BH2 /// Q45QN4 /// Q45QN5 /// Q708S9 /// Q86U57	152427 /// 609620 /// 613688	NP_000229 /// NP_001191727 /// NP_742053 /// NP_742054	NM_000238 /// NM_001204798 /// NM_172056 /// NM_172057	AB044806.1	Hs.647099		8.89041	24.4177	18.9233	18.4767		0.303711	0.246094	0.0302734	0.129639	0.665527
Hs.26216.0.S1_3p_at	TMEM37	transmembrane protein 37	TMEM37	chr2q14.2	2	ENSG00000171227	140738	C9J1Q8 /// E7EMC0 /// Q86SV2 /// Q8WXS4	---	NP_899063	NM_183240	N93191	Hs.26216		7.70498	3.53925	6.91713	5.28424		0.0239258	0.295898	0.067627	0.111572	0.19458
g13775599_3p_s_at	SIRT2	sirtuin 2	SIRT2	chr19q13	19	ENSG00000068903	22933	A7VJH3 /// B5MCS1 /// C9J3U7 /// C9JR33 /// C9JZQ0 /// E7EWX6 /// E7EXB6 /// F8WBT6 /// F8WCF4 /// F8WDM4 /// F8WF57 /// Q8IXJ6	604480	NP_001180215 /// NP_036369 /// NP_085096	NM_001193286 /// NM_012237 /// NM_030593 /// NR_034146	NM_012237.2	Hs.466693		2.6545	3.92943	2.12066	3.47014		0.149658	0.129639	0.0952148	0.0375977	0.0805664
g10337600_3p_s_at	SSX2	synovial sarcoma, X breakpoint 2 /// synovial sarcoma, X breakpoint 2B /// synovial sarcoma, X breakpoint 3	SSX2 /// SSX2B /// SSX3	chrXp11.22 /// chrXp11.23	X	ENSG00000157950 /// ENSG00000165584 /// ENSG00000241476	10214 /// 6757 /// 727837	Q15532 /// Q16385 /// Q5JQZ4 /// Q99909 /// Q9NZK4 /// Q9Y444	300192 /// 300325	NP_001157889 /// NP_003138 /// NP_066294 /// NP_783629 /// NP_783642	NM_001164417 /// NM_003147 /// NM_021014 /// NM_175698 /// NM_175711	NM_021014.1	Hs.558445		2.85436	2.55819	4.90001	4.00504		0.122559	0.0263672	0.0473633	0.230957	0.441895
g12654232_3p_at	TMUB1	transmembrane and ubiquitin-like domain containing 1	TMUB1	chr7q36.1	7	ENSG00000164897	83590	C9JCW7 /// C9JE12 /// Q9BVT8	---	NP_001129516 /// NP_113622	NM_001136044 /// NM_031434	BC000936.1	Hs.726215		3.71339	7.67246	7.59905	6.22281		0.27417	0.0107422	0.0107422	0.0141602	0.171387
g5803174_3p_x_at	GUSBP2	glucuronidase, beta pseudogene 2 /// glucuronidase, beta pseudogene 3 /// glucuronidase, beta pseudogene 9 /// glucuronidase, beta pseudogene /// glucuronidase, beta pseudogene /// glucuronidase, beta pseudogene	GUSBP2 /// GUSBP3 /// GUSBP9 /// LOC100170939 /// SMA4 /// SMA5	chr5q13 /// chr5q13.2 /// chr6p21	5	ENSG00000196302 /// ENSG00000198237 /// ENSG00000215158 /// ENSG00000235558 /// ENSG00000239650 /// ENSG00000241549 /// ENSG00000253203 /// ENSG00000253333 /// ENSG00000253366 /// ENSG00000253816 /// ENSG00000254701 /// ENSG00000263035 /// ENSG00000263113 /// ENSG00000263330	100049076 /// 100170939 /// 11039 /// 11042 /// 387036 /// 653188	B7ZVW5 /// Q15486	---	---	NM_001033523 /// NM_006780 /// NM_021036 /// NM_021652 /// NR_003504 /// NR_024054 /// NR_027386 /// NR_029426 /// NR_033968 /// NR_034021	NM_006780.1	Hs.631974		2.10682	2.59356	2.17228	3.75987		0.0239258	0.0302734	0.0375977	0.0302734	0.5
Hs.225987.0.S1_3p_x_at	LOC100287387	Uncharacterized LOC100287387	LOC100287387	chr2q37.3	2	---	100287387	B7ZL79	---	XP_002342351 /// XP_003403809	XM_002342310 /// XM_003403761	AL050153.1	Hs.516864		14.807	8.63024	5.77658	11.2013		0.0561523	0.067627	0.0805664	0.00488281	0.696289
g13376444_3p_x_at	MYO15B	myosin XVB pseudogene	MYO15B	chr17q25.1	17	ENSG00000188126	80022	I3L077 /// Q8TCJ6 /// Q96JP2 /// Q9H614	---	---	NM_001080847 /// NR_003587	NM_024957.1	Hs.390817		5.16631	8.68178	10.0814	13.7103		0.366211	0.171387	0.0375977	0.0561523	0.398926
1558775_3p_s_at	NSMAF	neutral sphingomyelinase (N-SMase) activation associated factor	NSMAF	chr8q12-q13	8	ENSG00000035681	8439	A8K9G4 /// B2RA06 /// B4E3V9 /// E5RGF5 /// E5RGU2 /// Q92636	603043	NP_001138244 /// NP_003571	NM_001144772 /// NM_003580	AU142380	Hs.372000		3.69168	2.07904	2.23832	3.0407		0.171387	0.5	0.0805664	0.0375977	0.219482
4871689C_3p_s_at	SEMA3F	sema domain, immunoglobulin domain (Ig), short basic domain, secreted, (semaphorin) 3F	SEMA3F	chr3p21.3	3	ENSG00000001617	6405	C9IYS6 /// C9J1V2 /// C9J4H5 /// C9JPG5 /// C9JQ85 /// H7C4A2 /// Q13275 /// Q59G50	601124	NP_004177	NM_004186	---	Hs.32981		7.21664	6.93214	15.6766	10.9955		0.0185547	0.0239258	0.0302734	0.0185547	0.19458
Hs.247935.0.S1_3p_s_at	KRTAP1-1	keratin associated protein 1-1 /// keratin associated protein 1-3 /// keratin associated protein 1-5	KRTAP1-1 /// KRTAP1-3 /// KRTAP1-5	chr17q12 /// chr17q12-q21	17	ENSG00000188581 /// ENSG00000221852 /// ENSG00000221880 /// ENSG00000261862 /// ENSG00000262347 /// ENSG00000262808	81850 /// 81851 /// 83895	F5GX67 /// F5H2U3 /// Q07627 /// Q8IUG1 /// Q9BYS1	608819 /// 608820 /// 608822	NP_112228 /// NP_112229 /// NP_114163	NM_030966 /// NM_030967 /// NM_031957	X63338	Hs.534499		5.44992	3.07989	6.0242	7.14255		0.149658	0.219482	0.067627	0.0461426	0.533936
Hs.140630.0.A1_3p_x_at	GATAD1	GATA zinc finger domain containing 1	GATAD1	chr7q21-q22	7	---	57798	Q8WUU5	614518 /// 614672	NP_066990	NM_021167 /// NR_052016	H48897	Hs.21145		4.96552	2.30614	3.22341	3.67603		0.0175781	0.219482	0.0461426	0.0952148	0.633789
g12056961_3p_a_at	CAST	calpastatin	CAST	chr5q15	5	ENSG00000153113	831	A8K8C4 /// B2RCJ7 /// B2RDU1 /// B7Z468 /// B7Z4U9 /// B7Z574 /// B7Z5T6 /// B7Z5T9 /// B7Z6N0 /// B7Z7L4 /// B7Z8S8 /// B7Z8U1 /// D6RAA8 /// D6RBR1 /// D6RBZ8 /// D6RC54 /// D6RGF7 /// E7EN75 /// E7EQ12 /// E7EQA0 /// E7EQK6 /// E7ES10 /// E7ESM9 /// E7EVY3 /// E9PCH5 /// E9PDE4 /// E9PSG1 /// F8W7E0 /// G5E946 /// G5E9D3 /// H0Y7F0 /// H0Y944 /// H0Y9H6 /// H0YA91 /// H0YD33 /// P20810 /// Q15…	114090	NP_001035905 /// NP_001177371 /// NP_775083	NM_001042440 /// NM_001042441 /// NM_001042442 /// NM_001042443 /// NM_001042444 /// NM_001042445 /// NM_001042446 /// NM_001190442 /// NM_001750 /// NM_173060 /// NM_173061 /// NM_173062 /// NM_173063 /// NR_033798	AF327443.1	Hs.436186		2.14795	3.46724	3.25678	2.20718		0.219482	0.0141602	0.0461426	0.0239258	0.129639
g9257203_3p_at	MAEA	macrophage erythroblast attacher	MAEA	chr4p16.3	4	---	10296	B3KRN7 /// B3KXS8 /// B4DJP8 /// B4DQT1 /// B4DUB2 /// B4DVN3 /// C9JD69 /// D6R8Z3 /// D6RA86 /// D6RDW4 /// D6RE80 /// D6REW7 /// D6RIB6 /// D6RID6 /// E7ENL1 /// E7ESC7 /// F5H3F8 /// Q59H52 /// Q7L5Y9	606801	NP_001017405 /// NP_005873	NM_001017405 /// NM_005882	NM_005882.2	Hs.139896		11.6142	22.6863	19.4338	33.5791		0.0952148	0.0285645	0.0141602	0.0461426	0.358154
Hs2.398100.1.A1_3p_at	MUC6	Mucin 6, oligomeric mucus/gel-forming	MUC6	chr11p15.5	11	---	4588	E9PJC5 /// H0YDA7 /// H0YEZ6 /// Q6W4X9	158374	NP_005952	NM_005961	BF476613	Hs.528432		5.75808	12.9109	8.10866	5.9389		0.0185547	0.0561523	0.0185547	0.0805664	0.398926
Hs2.396855.1.S1_3p_at	LOC440944	uncharacterized LOC440944	LOC440944	chr3p25.3	3	ENSG00000206573 /// ENSG00000254485	440944	Q6ZR93	---	XP_003403559 /// XP_003403811	NM_001013713 /// NR_027007 /// XM_003403511 /// XM_003403763	BC036698.1	Hs.730098		3.72816	3.44433	2.20076	4.7502		0.111572	0.0534668	0.0461426	0.0185547	0.111572
Hs.128245.0.A1_3p_a_at	PCDP1	primary ciliary dyskinesia protein 1	PCDP1	chr2q14.2	2	ENSG00000163075	200373	Q4G0U5	---	NP_001025167	NM_001029996	BF433885	Hs.496753		2.76003	2.14703	3.33942	4.35505		0.0952148	0.0952148	0.00585938	0.0185547	0.246094
Hs.199625.0.A1_3p_at	HAX1	HCLS1 associated protein X-1	HAX1	chr1q21.3	1	ENSG00000143575	10456	O00165	605998 /// 610738	NP_001018238 /// NP_006109	NM_001018837 /// NM_006118	AI420119	Hs.199625		3.6701	2.54002	2.89269	5.17481		0.0952148	0.0461426	0.0952148	0.067627	0.219482
Hs2.153274.1.A1_3p_at	C1orf227	chromosome 1 open reading frame 227	C1orf227	chr1q32.3	1	ENSG00000185523	149643	Q537H7	---	NP_001019772	NM_001024601	BC035742.1	Hs.153274		2.15165	4.66217	3.31401	3.48793		0.219482	0.0107422	0.00195313	0.0185547	0.149658
Hs.269540.0.A1_3p_at	CIT	citron (rho-interacting, serine/threonine kinase 21) /// microRNA 1178	CIT /// MIR1178	chr12q24 /// chr12q24.23	12	ENSG00000122966	100302274 /// 11113	F5H4K4 /// H0YGG8 /// H7BYJ3 /// O14578	605629	NP_001193928 /// NP_009105	NM_001206999 /// NM_007174 /// NR_031589	T79833	Hs.119594		3.02608	4.98193	3.11597	5.3833		0.0141602	0.111572	0.0185547	0.0107422	0.334473
g4204879_3p_a_at	HSPA2	heat shock 70kDa protein 2	HSPA2	chr14q24.1	14	ENSG00000126803	3306	B3KUS2 /// P54652	140560	NP_068814	NM_021979	U56725.1	Hs.703900		18.9402	9.47426	10.2282	7.61439		0.334473	0.334473	0.0141602	0.165771	0.466064
Hs.28707.0.S2_3p_x_at	SSR3	signal sequence receptor, gamma (translocon-associated protein gamma)	SSR3	chr3q25.31	3	ENSG00000114850	6747	B4E2P2 /// C9J365 /// C9JA28 /// Q9UNL2	606213	NP_009038	NM_007107	AW150923	Hs.518346		14.3347	15.3253	6.34512	12.4058		0.266846	0.27417	0.0561523	0.19458	0.72583
g13623608_3p_s_at	PFKL	phosphofructokinase, liver	PFKL	chr21q22.3	21	ENSG00000141959	5211	B4E108 /// E9PDI3 /// F5H3H2 /// F8WEU2 /// P17858 /// Q59GI2 /// Q6MZK4 /// Q7L2M7 /// Q7Z3R9 /// Q9BSP4	171860	NP_002617	NM_001002021 /// NM_002626 /// NR_024108	BC006422.1	Hs.255093		2.31603	2.79866	4.75911	3.26004		0.466064	0.533936	0.0461426	0.466064	0.665527
g12652612_3p_at	PPARA	peroxisome proliferator-activated receptor alpha	PPARA	chr22q13.31	22	ENSG00000186951	5465	B0G0X3 /// B0QYX1 /// B0QYX2 /// B2R4U0 /// F1D8S4 /// F5H1U1 /// O75780 /// Q07869 /// Q86SF0	170998	NP_001001928 /// NP_005027	NM_001001928 /// NM_001001929 /// NM_001001930 /// NM_005036 /// NM_032644	BC000052.1	Hs.103110		7.8981	4.16364	3.64581	6.09202		0.0078125	0.0117188	0.0566406	0.0429688	0.0732422
Hs.23837.0.A1_3p_at	TGFB2	transforming growth factor, beta 2	TGFB2	chr1q41	1	ENSG00000092969	7042	B2R7T2 /// P61812	190220	NP_001129071 /// NP_003229	NM_001135599 /// NM_003238	AU145950	Hs.133379		9.83244	12.8662	9.14215	21.9911		0.296143	0.0805664	0.0141602	0.0375977	0.533936
g4885350_3p_x_at	GPT	glutamic-pyruvate transaminase (alanine aminotransferase)	GPT	chr8q24.3	8	ENSG00000167701	2875	P24298	138200	NP_005300	NM_005309	NM_005309.1	Hs.103502		12.5753	15.7727	6.17382	9.13177		0.171387	0.0952148	0.0461426	0.0461426	0.398926
Hs.97140.0.S1_3p_at	HSF5	heat shock transcription factor family member 5	HSF5	chr17q22	17	ENSG00000176160	124535	A0AUM3 /// H7C0S4 /// Q4G112	---	NP_001073908	NM_001080439	AL137385.1	Hs.380061		4.53041	5.93998	7.39871	11.2393		0.457764	0.194092	0.246094	0.0302734	0.72583
Hs.5890.1.A1_3p_at	FOSL2	FOS-like antigen 2	FOSL2	chr2p23.3	2	ENSG00000075426	2355	C9JCN8 /// P15408 /// Q9H5M2	601575	NP_005244	NM_005253	AI670862	Hs.220971		22.5042	15.586	9.95079	23.2527		0.656982	0.129639	0.0356445	0.0910645	0.850342
g5174566_3p_at	MIPEP	mitochondrial intermediate peptidase	MIPEP	chr13q12	13	---	4285	Q5JV14 /// Q99797	602241	NP_005923	NM_005932	NM_005932.1	Hs.507498		6.24647	8.05097	3.54208	7.40142		0.239014	0.171387	0.27417	0.0461426	0.633789
233600_3p_at	EFCAB6	EF-hand calcium binding domain 6	EFCAB6	chr22q13.2	22	ENSG00000186976	64800	B0QYI5 /// B4DKR4 /// Q5THR3 /// Q9NQ18	---	NP_073622 /// NP_942153	NM_022785 /// NM_198856	AB051459.1	Hs.658996		13.3879	19.7465	11.8569	6.87987		0.390625	0.111572	0.0185547	0.171387	0.567627
Hs.249989.0.A1_3p_at	RHOJ	ras homolog family member J	RHOJ	chr14q23.2	14	ENSG00000126785	57381	G3V476 /// G3V4H1 /// Q59G91 /// Q7Z513 /// Q9H4E5	607653	NP_065714	NM_020663	AA181207	Hs.656339		11.5532	5.62599	9.71211	15.5456		0.466064	0.19458	0.0239258	0.0141602	0.296143
Hs2.137556.2.S1_3p_at	CDHR1	cadherin-related family member 1	CDHR1	chr10q23.1	10	ENSG00000148600	92211	B3KWC7 /// E7EN47 /// F1T0L2 /// Q96JP9	609502 /// 613660	NP_001165442 /// NP_149091	NM_001171971 /// NM_033100	BC038799.1	Hs.137556		5.70087	4.27674	4.25111	2.44922		0.0561523	0.0461426	0.171387	0.0649414	0.466064
Hs.212482.0.S1_3p_at	PCYT1B	phosphate cytidylyltransferase 1, choline, beta	PCYT1B	chrXp22.11	X	ENSG00000102230	9468	B4DK10 /// E9PD84 /// F2Z2B1 /// Q9Y5K3	604926	NP_001156736 /// NP_001156737 /// NP_004836	NM_001163264 /// NM_001163265 /// NM_004845	AI857508	Hs.660708		17.2991	7.49497	9.71692	7.64138		0.246094	0.303711	0.0302734	0.19458	0.366211
Hs.94308.0.S2_3p_at	RAB35	RAB35, member RAS oncogene family	RAB35	chr12q24.31	12	ENSG00000111737	11021	B4DPL4 /// B4DTA6 /// F5H157 /// F5H7F8 /// G5E9K9 /// Q15286	604199	NP_001161078 /// NP_006852	NM_001167606 /// NM_006861	BF791960	Hs.524788		2.62423	2.01103	4.0739	3.1177		0.067627	0.334473	0.067627	0.0141602	0.171387
Hs2.354737.1.S1_3p_s_at	LRTM2	leucine-rich repeats and transmembrane domains 2	LRTM2	chr12p13.33	12	ENSG00000166159	654429	A7E2U6 /// F5GZY9 /// F5H2B4 /// Q6ZUR1 /// Q8N967	---	NP_001034118 /// NP_001157397 /// NP_001157398	NM_001039029 /// NM_001163925 /// NM_001163926	BC036868.1	Hs.585579		3.44556	5.72265	7.26972	3.81167		0.219482	0.00732422	0.0107422	0.0375977	0.246094
Hs.78146.0.S2_3p_at	PECAM1	platelet/endothelial cell adhesion molecule 1	PECAM1	chr17q23.3	17	ENSG00000261371	5175	A8K3S7 /// B7Z8U8 /// B7Z8Y6 /// D3DU31 /// P16284	173445	NP_000433	NM_000442	AA702701	Hs.376675		2.22519	4.08734	3.32416	2.35646		0.00195313	0.0461426	0.0185547	0.149658	0.144775
Hs.306813.0.A1_3p_at	CDK13	Cyclin-dependent kinase 13	CDK13	chr7p13	7	---	8621	Q14004 /// Q6P2N3 /// Q9BVE2	603309	NP_003709 /// NP_112557	NM_003718 /// NM_031267	AA576621	Hs.233552		2.60533	5.85665	4.54757	3.65304		0.149658	0.0375977	0.0805664	0.171387	0.27417
g10863994_3p_a_at	ZNF410	zinc finger protein 410	ZNF410	chr14q24.3	14	ENSG00000119725 /// ENSG00000258653	57862	B2RCP6 /// B4DPE9 /// B4DPW2 /// B4DW60 /// B4E1G8 /// B4E382 /// G3V2C2 /// G3V2G5 /// G3V2V5 /// G3V369 /// G3V398 /// G3V3W2 /// G3V3Y1 /// G3V4E6 /// G3V4H7 /// G3V4R1 /// G3V4W2 /// G3V565 /// H0YJI7 /// H0YJQ9 /// Q53FM1 /// Q86VK4	---	NP_001229853 /// NP_001229855 /// NP_001229856 /// NP_001229857 /// NP_067011	NM_001242924 /// NM_001242926 /// NM_001242927 /// NM_001242928 /// NM_021188 /// NR_040251	NM_021188.1	Hs.270869		2.30486	2.21583	2.66605	4.13508		0.567383	0.266602	0.0910645	0.0561523	0.398926
226438_3p_at	SNTB1	syntrophin, beta 1 (dystrophin-associated protein A1, 59kDa, basic component 1)	SNTB1	chr8q23-q24	8	ENSG00000172164	6641	B7Z7J7 /// E5RIX7 /// H0YBJ3 /// Q13884	600026	NP_066301	NM_021021	AK025100.1	Hs.46701		65.1945	53.9713	46.752	123.294		0.171387	0.0302734	0.0952148	0.0375977	0.633789
Hs.296832.0.S1_3p_at	ERV9-1	endogenous retrovirus group 9, member 1	ERV9-1	chr11q13.2	11	---	100616497	---	---	---	---	AU148611	Hs.569018		7.45806	3.48554	3.79985	5.6472		0.0461426	0.27417	0.19458	0.129639	0.567627
Hs.22174.0.S1_3p_a_at	N4BP2L1	NEDD4 binding protein 2-like 1	N4BP2L1	chr13q13.1	13	ENSG00000139597	90634	H0Y2Y5 /// Q5TBK1 /// Q8WTU5 /// Q9UHZ6 /// Q9UQP6 /// Q9Y273	---	NP_001073159 /// NP_438169	NM_001079691 /// NM_052818	N80918	Hs.732118		7.41562	3.80654	3.79832	6.33836		0.219482	0.0439453	0.00585938	0.0239258	0.27417
Hs.27695.0.A2_3p_at	MID1	midline 1 (Opitz/BBB syndrome)	MID1	chrXp22	X	ENSG00000101871	4281	A8K5A0 /// B4DLX8 /// C9J453 /// C9JZJ7 /// O15344	300000 /// 300552	NP_000372 /// NP_001092094 /// NP_001180206 /// NP_001180207 /// NP_001180208 /// NP_001180209 /// NP_001180210 /// NP_150631 /// NP_150632	NM_000381 /// NM_001098624 /// NM_001193277 /// NM_001193278 /// NM_001193279 /// NM_001193280 /// NM_001193281 /// NM_033289 /// NM_033290 /// NM_033291	BE967532	Hs.711223		11.5953	11.1921	6.54332	18.908		0.357178	0.0302734	0.111572	0.0805664	0.989258
Hs.132170.0.A1_3p_at	XPNPEP3	X-prolyl aminopeptidase (aminopeptidase P) 3, putative	XPNPEP3	chr22q13.2	22	---	63929	B7ZBB4 /// F2Z316 /// Q9NQH7	613159 /// 613553	NP_001191756 /// NP_071381	NM_001204827 /// NM_022098	N21682	Hs.529163		9.05401	14.9186	5.59155	11.8183		0.366211	0.0239258	0.19458	0.0773926	0.334473
Hs2.403945.1.S1_3p_at	C14orf105	chromosome 14 open reading frame 105	C14orf105	chr14q22.3	14	ENSG00000100557	55195	B7ZL43 /// E9PI50 /// E9PSE9 /// F5GWJ3 /// H0YES7 /// Q05C89 /// Q17R99 /// Q9NVL8	---	NP_060638	NM_018168	BC028060.1	Hs.659706		2.16914	2.85647	2.17457	3.96871		0.129639	0.0952148	0.149658	0.0561523	0.19458
Hs.321670.0.A1_3p_at	BAG2	BCL2-associated athanogene 2	BAG2	chr6p12.1-p11.2	6	ENSG00000112208	9532	A2A296 /// B3KM36 /// B3KN59 /// B4DXE2 /// O95816	603882	NP_004273	NM_004282	AI654091	Hs.729098		37.6161	47.5302	17.025	26.1996		0.111572	0.0461426	0.366211	0.398682	0.780518
Hs2.350957.1.S1_3p_at	WNT9B	wingless-type MMTV integration site family, member 9B	WNT9B	chr17q21	17	ENSG00000158955	7484	E7EPC3 /// I3L0L8 /// O14905 /// Q6ZS96 /// Q6ZSP0	602864	NP_003387	NM_003396	NM_003396.1	Hs.326420		15.0065	16.1193	37.0398	18.7268		0.0107422	0.0375977	0.067627	0.111572	0.533936
Hs.86682.0.A1_3p_x_at	IGLL5	Immunoglobulin lambda-like polypeptide 5	IGLL5	chr22q11.22	22	---	100423062	C6KXN3	---	NP_001171597 /// NP_001243225	NM_001178126 /// NM_001256296 /// NR_033661	AK025231.1	Hs.625768		12.1881	9.71452	7.60606	20.1805		0.239502	0.601074	0.390625	0.0375977	0.850342
Hs.143475.0.A1_3p_at	PPIA	Peptidylprolyl isomerase A (cyclophilin A)	PPIA	chr7p13	7	---	5478	A8K220 /// A8K486 /// B2RE56 /// B4DM82 /// C9J5S7 /// E5RIZ5 /// F8WE65 /// P62937 /// Q567Q0	123840	NP_066953	NM_021130 /// NM_203430 /// NM_203431	AA457033	Hs.356331		2.34595	3.56967	3.2694	2.01371		0.19458	0.0561523	0.398926	0.303711	0.334473
Hs2.341906.5.A1_3p_s_at	C3orf15	chromosome 3 open reading frame 15 /// uncharacterized LOC100652862	C3orf15 /// LOC100652862	chr3q12-q13.3	3	ENSG00000183833	100652862 /// 89876	B4E1V2 /// F8WC74 /// F8WEV1 /// F8WF10 /// H7C5C8 /// Q4G0Y0 /// Q7Z4T9 /// Q9UFB4	609910	NP_203528	NM_033364 /// XR_132494	BC035248.1	Hs.341906		14.9551	5.46119	8.33429	8.48992		0.357178	0.303711	0.067627	0.0461426	0.5
Hs.274417.1.A1_3p_at	NFATC2IP	nuclear factor of activated T-cells, cytoplasmic, calcineurin-dependent 2 interacting protein	NFATC2IP	chr16p11.2	16	ENSG00000176953	84901	B7Z8Y9 /// B7Z987 /// H3BSZ7 /// Q8NCF5	614525	NP_116204	NM_032815	AA152202	Hs.513470		20.8837	9.35689	9.66061	9.28664		0.0561523	0.366211	0.303711	0.334473	0.888428
216276_3p_s_at	ADAM3A	ADAM metallopeptidase domain 3A (pseudogene)	ADAM3A	chr8p11.23	8	ENSG00000197475	1587	B4DY53	---	---	NR_001569 /// NR_024106 /// NR_024107	X89657.1	Hs.98848		7.52687	7.50379	17.7405	10.2217		0.303711	0.0805664	0.0239258	0.188477	0.780518
Hs.210778.1.A1_3p_at	QRSL1	glutaminyl-tRNA synthase (glutamine-hydrolyzing)-like 1	QRSL1	chr6q21	6	ENSG00000130348	55278	B2RBJ8 /// Q9H0R6	---	NP_060762	NM_018292	AK022251.1	Hs.406917		7.02259	5.0348	9.22632	13.3621		0.0239258	0.0375977	0.0239258	0.0302734	0.466064
Hs.303154.1.A2_3p_x_at	IDS	iduronate 2-sulfatase	IDS	chrXq28	X	ENSG00000010404	3423	B3KWA1 /// B4DGD7 /// B4DIX1 /// E5RHJ1 /// H0YB91 /// O60597 /// P22304	300823 /// 309900	NP_000193 /// NP_001160022 /// NP_006114	NM_000202 /// NM_001166550 /// NM_006123	AV703259	Hs.460960		5.77321	6.84165	9.02268	14.6394		0.601074	0.357666	0.0134277	0.0805664	0.919434
Hs2.302008.1.S1_3p_at	SLC26A1	solute carrier family 26 (sulfate transporter), member 1	SLC26A1	chr4p16.3	4	ENSG00000145217	10861	Q9H2B4	610130	NP_071325 /// NP_602297 /// NP_998778	NM_022042 /// NM_134425 /// NM_213613	NM_134425.1	Hs.658244		4.75396	6.8842	10.0271	11.5897		0.466064	0.366211	0.246094	0.0561523	0.5
g7230489_3p_s_at	MDM2	Mdm2, p53 E3 ubiquitin protein ligase homolog (mouse)	MDM2	chr12q14.3-q15	12	ENSG00000135679	4193	A7UKX7 /// A7UKX8 /// A7UKX9 /// A7UKY0 /// A8WFP2 /// D0EKL1 /// E5RHE2 /// E5RJQ0 /// E7EMW5 /// E7EPE2 /// E9PF57 /// F5GWH7 /// F5GZB0 /// F5GZC3 /// F5H1M7 /// F5H4Q8 /// G3XA89 /// Q00987 /// Q86WA3 /// Q86WA5 /// Q8NDV9 /// Q8NDW0 /// Q8NDW1 /// Q8NDW2 /// Q8TE46 /// Q8TE47 /// Q8WYJ3 /// Q96DS0 /// Q96DS2 /// Q96DS3 /// Q96DS4 /// Q96DS5 /// Q9H4C3 /// Q9H4C4 /// Q9H4C5	164785 /// 614401	NP_002383	NM_001145336 /// NM_001145337 /// NM_001145339 /// NM_001145340 /// NM_002392 /// NM_006878 /// NM_006879 /// NM_006880 /// NM_006881 /// NM_006882 /// NM_032739	AF201370.1	Hs.658568		18.0572	28.7053	43.188	47.2274		0.633789	0.0461426	0.0239258	0.00805664	0.5
208779_3p_x_at	DDR1	discoidin domain receptor tyrosine kinase 1 /// microRNA 4640	DDR1 /// MIR4640	chr6p21.3	6	ENSG00000137332 /// ENSG00000204580 /// ENSG00000215522 /// ENSG00000234078	100616237 /// 780	A2ABK8 /// A2ABK9 /// A2ABL0 /// A2ABL1 /// A2ABL2 /// A2ABM8 /// B7Z3A2 /// B8JJ50 /// B8JJ51 /// D6R9C4 /// D6RAJ3 /// D6RB35 /// D6RB82 /// D6RBU7 /// D6RGW5 /// E7EN94 /// E7ENJ2 /// E7EPH4 /// E7EPN2 /// E7EQ23 /// E7EQ30 /// E7ERI6 /// E7ERN0 /// E7ES06 /// E7ESR9 /// E7ETI3 /// E7ETX3 /// E7EUD5 /// E7EUP7 /// E7EVT1 /// E7EVW6 /// E7EX99 /// E7EXB0 /// F5H786 /// F8VYL2 /// H0Y4U0 /// H0Y…	600408	NP_001189450 /// NP_001189451 /// NP_001189452 /// NP_001945 /// NP_054699 /// NP_054700	NM_001202521 /// NM_001202522 /// NM_001202523 /// NM_001954 /// NM_013993 /// NM_013994 /// NR_039783	L20817.1	Hs.631988		11.9343	6.94873	7.40211	16.7331		0.111572	0.171387	0.111572	0.0239258	0.398926
g7706540_3p_s_at	RTEL1	regulator of telomere elongation helicase 1	RTEL1	chr20q13.3	20	ENSG00000026036 /// ENSG00000258366	51750	D6RBA3 /// F6WH68 /// Q6ZNJ0 /// Q9NZ71	608833	NP_057518 /// NP_116575	NM_016434 /// NM_032957	NM_016434.1	Hs.730810		6.23971	8.4976	4.79153	12.4095		0.389893	0.111572	0.0805664	0.0461426	0.366211
Hs2.165818.1.A1_3p_at	FAM120A	family with sequence similarity 120A	FAM120A	chr9q22.31	9	---	23196	---	612265	NP_055427	NM_014612	BU680596	---		2.66142	2.82624	4.05293	5.46172		0.303711	0.27417	0.398926	0.0302734	0.398926
g8922849_3p_a_at	UEVLD	UEV and lactate/malate dehyrogenase domains	UEVLD	chr11p15.1	11	ENSG00000151116	55293	A8MYV4 /// B4DIA9 /// B4DL43 /// B4DWH4 /// B7ZA76 /// F5H6L6 /// H7BYD6 /// Q8IX04	610985	NP_001035787 /// NP_001248311 /// NP_001248312 /// NP_001248313 /// NP_001248314 /// NP_001248315 /// NP_060784	NM_001040697 /// NM_001040698 /// NM_001261382 /// NM_001261383 /// NM_001261384 /// NM_001261385 /// NM_001261386 /// NM_018314	NM_018314.1	Hs.407991		20.9248	8.76878	8.57753	13.9592		0.42334	0.239502	0.0910645	0.0561523	0.828613
Hs2.396941.1.S1_3p_at	TLR8	TLR8 antisense RNA 1 (non-protein coding)	TLR8-AS1	chrXp22.31	X	ENSG00000233338	349408	---	---	---	NR_030727	BC037548.1	Hs.685035		4.85378	3.7475	2.26953	2.86961		0.633789	0.0375977	0.00805664	0.246094	0.559082
Hs.277543.0.S3_3p_at	ACSBG1	acyl-CoA synthetase bubblegum family member 1	ACSBG1	chr15q23-q24	15	ENSG00000103740	23205	B3KNS7 /// B7Z210 /// B7Z2Y6 /// B7Z5Z1 /// F5H4U6 /// H0YM34 /// H0YMC3 /// H0YMF5 /// H0YMH2 /// H0YMZ0 /// H0YNX0 /// Q96GR2	614362	NP_001186306 /// NP_055977	NM_001199377 /// NM_015162	AB014531.1	Hs.655760		2.00919	3.81153	2.82994	2.1619		0.19458	0.0239258	0.246094	0.149658	0.149658
Hs.46808.0.A1_3p_at	SHROOM1	shroom family member 1	SHROOM1	chr5q31.1	5	ENSG00000164403	134549	A6NN40 /// C9JXU1 /// Q2M3G4	611179	NP_001166171 /// NP_597713	NM_001172700 /// NM_133456	AA588854	Hs.519574		6.57304	8.6953	5.72681	14.4242		0.303711	0.0561523	0.0302734	0.00585938	0.72583
Hs.33268.0.S1_3p_at	ZNF707	zinc finger protein 707	ZNF707	chr8q24.3	8	ENSG00000181135 /// ENSG00000261516	286075	B4DV46 /// E9PHZ0 /// E9PJ46 /// E9PKX4 /// E9PNV7 /// E9PP66 /// E9PPS7 /// E9PQ20 /// E9PS67 /// Q96C28	---	NP_001094068 /// NP_001094069 /// NP_776192	NM_001100598 /// NM_001100599 /// NM_173831	AW294133	Hs.521922		4.77666	9.4484	11.1165	12.1825		0.0805664	0.067627	0.0461426	0.0302734	0.567627
g11321629_3p_x_at	NR1H2	nuclear receptor subfamily 1, group H, member 2	NR1H2	chr19q13.3	19	---	7376	B3KRG6 /// B4DNM6 /// B6ZGS7 /// E7ETH7 /// E7EWA6 /// F1D8P7 /// P55055 /// Q68CY8 /// Q6IBU6	600380	NP_001243576 /// NP_009052	NM_001256647 /// NM_007121	NM_007121.1	Hs.432976		5.10006	3.41535	8.83842	5.08122		0.0805664	0.0375977	0.0141602	0.149658	0.27417
Hs.7759.0.S1_3p_at	PHF10	PHD finger protein 10	PHF10	chr6q27|Xq28	6	ENSG00000130024	55274	B4DK20 /// Q8WUB8	613069	NP_060758 /// NP_579866	NM_018288 /// NM_133325	AI818048	Hs.435933		28.1537	17.6369	11.6848	10.9608		0.0805664	0.219482	0.0952148	0.0302734	0.432373
Hs.259855.0.S2_3p_at	EEF2K	eukaryotic elongation factor-2 kinase	EEF2K	chr16p12.2	16	ENSG00000103319	29904	H3BRH4 /// O00418	606968	NP_037434	NM_013302	BF001312	Hs.498892		66.4604	35.5519	25.231	57.9461		0.0649414	0.067627	0.149658	0.0375977	0.432373
Hs.301547.3.A1_3p_a_at	RPS7	ribosomal protein S7	RPS7	chr2p25	2	ENSG00000171863 /// ENSG00000183405 /// ENSG00000263266	6201	B5MCP9 /// P62081 /// Q57Z92 /// Q59FS3	603658 /// 612563	NP_001002	NM_001011	AI970731	Hs.546287		4.4565	3.11291	5.36802	2.54821		0.00537109	0.334473	0.0952148	0.246094	0.0952148
g2055231_3p_at	CORT	cortistatin	CORT	chr1p36.22	1	---	1325	O00230 /// Q8IUV6 /// Q8N2Z9	602784	NP_001293	NM_001302	AB000263.1	Hs.412311		3.72516	6.03014	3.40946	2.58425		0.111572	0.0561523	0.246094	0.111572	0.466064
Hs2.350741.1.S1_3p_at	AGBL1	ATP/GTP binding protein-like 1	AGBL1	chr15q25.3	15	ENSG00000166748	123624	Q96MI9	---	NP_689549	NM_152336	NM_152336.1	Hs.679833		29.9183	44.7234	49.5595	18.2936		0.27417	0.0534668	0.0141602	0.124756	0.326172
Hs.283558.3.S1_3p_a_at	EME1	essential meiotic endonuclease 1 homolog 1 (S. pombe)	EME1	chr17q21.33	17	ENSG00000154920	146956	D6RIT8 /// F8W714 /// H0Y9Z4 /// Q96AY2	610885	NP_001159603 /// NP_689676	NM_001166131 /// NM_152463	AK021607.1	Hs.514330		22.0553	17.51	7.93506	12.0276		0.171387	0.0185547	0.067627	0.171387	0.633789
Hs.249141.0.A1_3p_s_at	GRIK5	glutamate receptor, ionotropic, kainate 5	GRIK5	chr19q13.2	19	ENSG00000105737	2901	H7C2Y6 /// Q16478	600283	NP_002079	NM_002088	S40369.1	Hs.367799		4.21639	8.41439	12.2799	7.48157		0.592773	0.246094	0.0239258	0.149658	0.567627
g4506312_3p_at	PTPRH	protein tyrosine phosphatase, receptor type, H	PTPRH	chr19q13.4	19	ENSG00000080031	5794	C9JCH2 /// Q9HD43	602510	NP_001154912 /// NP_002833	NM_001161440 /// NM_002842	NM_002842.1	Hs.179770		28.7505	74.6009	28.8591	40.0148		0.0805664	0.00195313	0.0131836	0.0805664	0.601074
g5454081_3p_at	RBM17	RNA binding motif protein 17	RBM17	chr10p15.1	10	ENSG00000134453	84991	Q5W009 /// Q5W012 /// Q96I25	606935	NP_001139019 /// NP_116294	NM_001145547 /// NM_032905	NM_006450.1	Hs.498548		3.77055	5.38564	8.5884	3.92283		0.0561523	0.0561523	0.0375977	0.0141602	0.0952148
Hs2.133912.1.S1_3p_s_at	MBD3L1	methyl-CpG binding domain protein 3-like 1	MBD3L1	chr19p13.2	19	ENSG00000170948	85509	Q8WWY6	607963	NP_660209	NM_145208	NM_145208.1	Hs.133912		17.908	6.94054	8.29922	9.04293		0.149658	0.334473	0.246094	0.0302734	0.780518
Hs.16725.1.A1_3p_a_at	RNF31	Ring finger protein 31	RNF31	chr14q11.2	14	---	55072	B3KV71 /// C9JEU4 /// H0YKI4 /// H0YKX0 /// H0YM13 /// H0YM57 /// H0YM83 /// H0YMG4 /// H0YMG8 /// H0YMK6 /// H0YMN0 /// H0YNC1 /// H0YNJ0 /// H0YNK5 /// H0YNT1 /// Q96EP0	612487	NP_060469	NM_017999	AW301351	Hs.375217		2.30544	3.74416	4.52464	4.68858		0.0185547	0.0461426	0.0561523	0.067627	0.19458
g1181670_3p_x_at	GNAQ	guanine nucleotide binding protein (G protein), q polypeptide	GNAQ	chr9q21	9	---	2776	B1AM21 /// B7Z581 /// G3V1P7 /// G9FP35 /// P50148	600998	NP_002063	NM_002072	U40038.1	Hs.269782		2.59396	4.83946	2.68117	2.46707		0.334473	0.0561523	0.171387	0.32666	0.533936
Hs2.407130.1.S1_3p_x_at	PLXND1	plexin D1	PLXND1	chr3q22.1	3	ENSG00000004399	23129	B4DRU3 /// D6RH25 /// H0Y9D1 /// H0YA64 /// H0YAB2 /// H0YAM9 /// Q6P657 /// Q86YC4 /// Q9Y4D7	604282	NP_055918	NM_015103	AL832710.1	Hs.301685		2.95013	4.89913	2.98313	5.70748		0.0805664	0.0805664	0.0952148	0.0561523	0.27417
g7705994_3p_at	C22orf43	chromosome 22 open reading frame 43	C22orf43	chr22q11.2	22	---	51233	Q6PGQ1	---	NP_057533	NM_016449	NM_016449.1	Hs.517466		11.4826	10.014	4.3605	7.86453		0.0561523	0.129639	0.0952148	0.556641	0.72583
Hs.135187.0.A1_3p_at	UNC93B1	Unc-93 homolog B1 (C. elegans)	UNC93B1	chr11q13	11	---	81622	E9PI69 /// E9PNE5 /// E9PR93 /// Q05BS6 /// Q58F16 /// Q9H1C4	608204 /// 610551	NP_112192	NM_030930	AI971488	Hs.502989		3.54906	9.52446	7.81673	7.20062		0.27417	0.00415039	0.000976563	0.00537109	0.334473
Hs.21255.0.A1_3p_at	SFXN1	sideroflexin 1	SFXN1	---	---	ENSG00000164466	94081	D6RAE9 /// D6RDG7 /// D6RFI0 /// H0Y9J5 /// Q9H9B4	---	NP_073591	NM_022754	BF593817	Hs.369440		2.42333	3.18053	4.20176	5.46291		0.19458	0.19458	0.067627	0.0461426	0.219482
Hs.302122.0.S1_3p_at	C20orf26	chromosome 20 open reading frame 26	C20orf26	chr20p11.23	20	ENSG00000089101	26074	B7Z8Z0 /// C9IZK3 /// C9J610 /// C9JA66 /// C9JHE8 /// C9JMV0 /// F8W6E2 /// F8W6K4 /// F8WDF5 /// H0Y3Y7 /// Q5JXV5 /// Q8NHU2	---	NP_001161288 /// NP_056400	NM_001167816 /// NM_015585	AL117439.1	Hs.729168		3.20414	8.3967	5.04534	4.75847		0.559082	0.0561523	0.246094	0.246094	0.366211
Hs.28792.0.S1_3p_at	INHBA	inhibin, beta A	INHBA	chr7p15-p13	7	ENSG00000122641	3624	A4D1W7 /// P08476 /// Q53H39 /// Q5HYA2 /// Q9HBP0	147290	NP_002183	NM_002192	AI343467	Hs.583348		44.4657	28.9593	18.5261	16.2663		0.171387	0.0917969	0.0107422	0.00805664	0.828613
Hs.12871.0.S1_3p_at	MDM1	Mdm1 nuclear protein homolog (mouse)	MDM1	chr12q15	12	ENSG00000111554	56890	B2RB22 /// B4DM65 /// E7EPQ3 /// F5H529 /// F5H804 /// H0Y301 /// H0YGX6 /// Q8TC05	613813	NP_001191957 /// NP_001191958 /// NP_059136 /// NP_064513	NM_001205028 /// NM_001205029 /// NM_017440 /// NM_020128	AW664850	Hs.655702		53.8979	40.1016	17.3157	28.7409		0.27417	0.0649414	0.533936	0.398926	0.98584
218778_3p_x_at	EPS8L1	EPS8-like 1	EPS8L1	chr19q13.42	19	ENSG00000131037 /// ENSG00000262092 /// ENSG00000262225 /// ENSG00000262287 /// ENSG00000262430 /// ENSG00000262467 /// ENSG00000262835 /// ENSG00000262878 /// ENSG00000263295	54869	B3KPZ3 /// B4DKV7 /// B4DWN8 /// F5GZL0 /// H7BXP0 /// Q8TE68	---	NP_060199 /// NP_573441	NM_017729 /// NM_133180 /// NM_139204	AI343292	Hs.438862		21.4428	20.6557	9.86605	11.4163		0.171387	0.0375977	0.27417	0.067627	0.72583
Hs.2164.1.A1_3p_a_at	PPBP	pro-platelet basic protein (chemokine (C-X-C motif) ligand 7)	PPBP	chr4q12-q13	4	ENSG00000163736	5473	P02775	121010 /// 613726	NP_002695	NM_002704	R64130	Hs.2164		2.15641	3.38877	3.53345	5.1572		0.592773	0.0537109	0.0805664	0.0185547	0.27417
g11863133_3p_a_at	NR1I2	nuclear receptor subfamily 1, group I, member 2	NR1I2	chr3q12-q13.3	3	ENSG00000144852	8856	B3KVM5 /// B6ZGT1 /// F1D8P9 /// F1DAL3 /// H0Y8E2 /// O75469	603065	NP_003880 /// NP_071285 /// NP_148934	NM_003889 /// NM_022002 /// NM_033013	NM_003889.2	Hs.7303		27.9146	47.1421	33.884	80.839		0.423828	0.0107422	0.19458	0.0805664	0.559082
g4506520_3p_a_at	RGS9	regulator of G-protein signaling 9	RGS9	chr17q24	17	ENSG00000108370	8787	A8K1G1 /// B4DWX8 /// E9PD91 /// O75916 /// Q4G1B2 /// Q4QRI4	604067 /// 608415	NP_001075424 /// NP_001159405 /// NP_003826	NM_001081955 /// NM_001165933 /// NM_003835	NM_003835.1	Hs.664380		2.7297	3.52223	6.54013	4.41142		0.0561523	0.0185547	0.00415039	0.000244141	0.111572
g13537116_3p_s_at	PARD6B	par-6 partitioning defective 6 homolog beta (C. elegans)	PARD6B	chr20q13.13	20	ENSG00000124171	84612	A2A2A7 /// Q9BYG5	608975	NP_115910	NM_032521	AB044555.1	Hs.589848		4.51898	6.9623	3.3615	3.07612		0.303711	0.0561523	0.129639	0.19458	0.246094
Hs.292868.0.S1_3p_at	PYROXD2	pyridine nucleotide-disulphide oxidoreductase domain 2	PYROXD2	chr10q24.2	10	---	84795	B4DIN5 /// Q8N2H3	---	NP_116098	NM_032709	AU147503	Hs.238303		6.46347	5.22331	13.19	6.47301		0.533936	0.696289	0.0375977	0.334473	0.72583
g6325463_3p_s_at	BTN3A2	butyrophilin, subfamily 3, member A2 /// butyrophilin, subfamily 3, member A3	BTN3A2 /// BTN3A3	chr6p21.3 /// chr6p22.1	6	ENSG00000111801 /// ENSG00000186470	10384 /// 11118	A8K4B5 /// A8K6Q7 /// B2R753 /// B4DRT7 /// B4DWI7 /// B4E103 /// C9J3Q8 /// C9J877 /// C9JNZ3 /// C9JPK0 /// C9JQT8 /// C9JUV8 /// C9JVU4 /// C9JZT5 /// D0FY33 /// E9PCP5 /// F5H791 /// F8W6E0 /// O00478 /// P78410 /// Q53FI5 /// Q53FK5 /// Q59F79 /// Q7KYR6	613594 /// 613595	NP_001184175 /// NP_001184176 /// NP_001184177 /// NP_001184178 /// NP_001229732 /// NP_008925 /// NP_008978 /// NP_932078	NM_001197246 /// NM_001197247 /// NM_001197248 /// NM_001197249 /// NM_001242803 /// NM_006994 /// NM_007047 /// NM_197974	NM_006994.2	Hs.167741		51.2189	24.4221	31.4074	16.3241		0.457764	0.5	0.0302734	0.5	0.870361
Hs.146912.0.A1_3p_at	IL17RA	interleukin 17 receptor A	IL17RA	chr22q11.1	22	ENSG00000177663	23765	D3YTB4 /// F1JZ08 /// Q96F46	605461 /// 613953	NP_055154	NM_014339	AI990349	Hs.48353		3.30987	3.71838	6.05148	6.90266		0.27417	0.111572	0.0283203	0.0561523	0.149658
g4507986_3p_s_at	ZNF136	zinc finger protein 136	ZNF136	chr19p13.2	19	ENSG00000196646	7695	A8K5C7 /// B4DS70 /// C9J2Q9 /// C9JJK8 /// C9JR58 /// F8WES0 /// P52737 /// Q6RFS2	604078	NP_003428	NM_003437	NM_003437.1	Hs.479874		3.36764	4.37788	2.2989	5.07348		0.0805664	0.246094	0.0952148	0.0239258	0.27417
g13129125_3p_at	CHAC1	ChaC, cation transport regulator homolog 1 (E. coli)	CHAC1	chr15q15.1	15	ENSG00000128965	79094	Q9BUX1	614587	NP_001136248 /// NP_077016	NM_001142776 /// NM_024111	NM_024111.1	Hs.155569		3.60227	4.09917	3.99998	2.10895		0.0561523	0.0805664	0.111572	0.334473	0.780518
Hs.167529.1.A2_3p_a_at	CYP2C9	Cytochrome P450, family 2, subfamily C, polypeptide 9	CYP2C9	chr10q24	10	---	1559	B4DPQ9 /// F5H451 /// P11712 /// Q5VX92 /// Q6IRV8 /// Q8WW80	122700 /// 601130	NP_000762	NM_000771	AV657878	Hs.282624		6.8645	5.46124	2.67072	5.01788		0.0302734	0.00585938	0.00805664	0.149658	0.246094
Hs.72134.0.A1_3p_at	ZC3H4	zinc finger CCCH-type containing 4	ZC3H4	chr19q13.32	19	ENSG00000130749	23211	Q9UPT8	---	NP_055983	NM_015168	AB028987.1	Hs.104661		3.30207	4.07112	2.40281	5.69778		0.149658	0.0375977	0.219482	0.27417	0.334473
Hs.296941.0.S1_3p_s_at	CFH	complement factor H /// complement factor H-related 1	CFH /// CFHR1	chr1q32	1	ENSG00000000971 /// ENSG00000244414	3075 /// 3078	A8K5T0 /// B1AKG0 /// C9JYL1 /// F8WDX4 /// P08603 /// Q03591 /// Q14006 /// Q5TFM2	126700 /// 134370 /// 134371 /// 235400 /// 603075 /// 609814 /// 610698	NP_000177 /// NP_001014975 /// NP_002104	NM_000186 /// NM_001014975 /// NM_002113	X56210.1	Hs.363396		5.67063	9.31233	4.53633	9.71834		0.0375977	0.0561523	0.19458	0.219482	0.601074
Hs2.97044.4.S1_3p_s_at	KCNIP2	Kv channel interacting protein 2	KCNIP2	chr10q24	10	ENSG00000120049	30819	A6NFF4 /// A6NN12 /// B3KNV3 /// B3KSZ5 /// B4DHY9 /// B4DW99 /// Q09MK0 /// Q3YAC5 /// Q3YAC6 /// Q3YAC7 /// Q9NS61	604661	NP_055406 /// NP_775283 /// NP_775284 /// NP_775285 /// NP_775286 /// NP_775287 /// NP_775289	NM_014591 /// NM_173191 /// NM_173192 /// NM_173193 /// NM_173194 /// NM_173195 /// NM_173197 /// NM_173342	AF367019.1	Hs.97044		3.958	2.38173	5.43537	4.79283		0.0300293	0.303711	0.0561523	0.0952148	0.466064
Hs.8164.0.S1_3p_a_at	TRIM37	tripartite motif containing 37	TRIM37	chr17q23.2	17	ENSG00000108395	4591	A8K0V9 /// A8K8U4 /// B3KMU3 /// B4DGZ3 /// F8WEE6 /// O94972	253250 /// 605073	NP_001005207 /// NP_056109	NM_001005207 /// NM_015294	AK022701.1	Hs.579079		23.8008	15.305	8.91867	22.0093		0.00756836	0.0561523	0.0185547	0.0952148	0.398926
Hs.35199.0.A1_3p_at	STXBP4	syntaxin binding protein 4	STXBP4	chr17q22	17	ENSG00000166263	252983	B5MCT9 /// E7EPP7 /// Q08AL9 /// Q6ZWJ1	610415	NP_848604	NM_178509	AI376134	Hs.35199		17.6837	26.9982	41.2157	14.4332		0.366211	0.111572	0.0107422	0.149658	0.633789
1560456_3p_at	PLIN5	Perilipin 5	PLIN5	chr19p13.3	19	---	440503	Q00G26 /// Q8TC25	613248	NP_001013728	NM_001013706	BC026176.1	Hs.131034		6.10193	13.0333	9.97624	5.29319		0.111572	0.0651855	0.0239258	0.398926	0.567627
Hs2.382195.1.S1_3p_at	SERAC1	serine active site containing 1	SERAC1	chr6q25.3	6	---	84947	Q96JX3	---	NP_116250	NM_032861	BC028594.1	Hs.154706		41.9744	74.4544	21.1737	48.2184		0.567627	0.0239258	0.19458	0.0429688	0.998779
Hs.4779.0.S1_3p_x_at	ARL8A	ADP-ribosylation factor-like 8A	ARL8A	chr1q32.1	1	ENSG00000143862	127829	B2R7U5 /// Q96BM9	---	NP_001243058 /// NP_620150	NM_001256129 /// NM_138795	AL520984	Hs.497399		4.14158	2.96177	2.30966	4.97429		0.0302734	0.19458	0.111572	0.149658	0.129639
Hs2.355411.1.S1_3p_at	MTERFD2	MTERF domain containing 2	MTERFD2	chr2q37.3	2	ENSG00000122085	130916	A8K6K0 /// B4DFP7 /// B4DKD5 /// B5MBW3 /// C9JNJ7 /// C9JX74 /// E7EW93 /// H7C1N9 /// H7C316 /// H7C3Q3 /// Q7Z6M4	---	NP_872307	NM_182501 /// NR_028049 /// NR_028050 /// NR_028051	AL566167	Hs.159556		72.4273	77.3743	29.0087	84.6448		0.0952148	0.0239258	0.0910645	0.0461426	0.657715
g4826763_3p_a_at	HS3ST1	heparan sulfate (glucosamine) 3-O-sulfotransferase 1	HS3ST1	chr4p16	4	ENSG00000002587	9957	E9PDE3 /// O14792 /// Q05CH3	603244	NP_005105	NM_005114	NM_005114.1	Hs.507348		14.3668	8.49995	5.19413	6.76627		0.067627	0.0544434	0.334473	0.366211	0.753906
g4506674_3p_at	RPN1	ribophorin I	RPN1	chr3q21.3	3	ENSG00000163902	6184	B4DL99 /// B4DNJ5 /// B7Z4L4 /// F5H6I5 /// F8WF32 /// P04843 /// Q53EP4 /// Q6IBR0 /// Q96HX3	180470	NP_002941	NM_002950	NM_002950.1	Hs.518244		19.5996	8.78718	7.97575	8.64245		0.0644531	0.5	0.567627	0.45752	0.72583
g13112054_3p_a_at	AVPR1A	arginine vasopressin receptor 1A	AVPR1A	chr12q14-q15	12	---	552	F8VW98 /// P37288	600821	NP_000697	NM_000706	NM_000706.2	Hs.2131		18.3065	10.1345	6.21457	14.1296		0.27417	0.0952148	0.334473	0.0561523	0.919434
231907_3p_at	ABL2	v-abl Abelson murine leukemia viral oncogene homolog 2	ABL2	chr1q25.2	1	ENSG00000143322	27	D1MPS6 /// P42684	164690	NP_001129472 /// NP_001129473 /// NP_001161708 /// NP_001161709 /// NP_001161710 /// NP_001161711 /// NP_005149 /// NP_009298	NM_001136000 /// NM_001136001 /// NM_001168236 /// NM_001168237 /// NM_001168238 /// NM_001168239 /// NM_005158 /// NM_007314	AK025877.1	Hs.159472		15.8708	11.1163	8.82799	5.19183		0.000732422	0.0461426	0.013916	0.0910645	0.219482
Hs2.325804.1.S1_3p_at	ZNF354B	zinc finger protein 354B	ZNF354B	chr5q35.3	5	ENSG00000178338	117608	E5RH89 /// Q96LW1	---	NP_478137	NM_058230	NM_058230.1	Hs.724051		11.0239	13.3885	31.5411	17.3671		0.567383	0.398926	0.0302734	0.111572	0.870361
g307425_3p_a_at	SNAP25	synaptosomal-associated protein, 25kDa	SNAP25	chr20p12-p11.2	20	ENSG00000132639	6616	P60880	600322	NP_003072 /// NP_570824	NM_003081 /// NM_130811	L19760.1	Hs.167317		4.61708	4.71765	7.27743	2.67304		0.0561523	0.00756836	0.129639	0.219482	0.19458
g8923502_3p_s_at	C4orf27	chromosome 4 open reading frame 27	C4orf27	chr4q33	4	ENSG00000056050	54969	Q9NWY4	---	NP_060337	NM_017867	NM_017867.1	Hs.406756		6.89787	8.52567	6.89664	3.17982		0.19458	0.0141602	0.129639	0.303711	0.358887
226999_3p_at	RNPC3	RNA-binding region (RNP1, RRM) containing 3	RNPC3	chr1p21	1	ENSG00000185946	55599	A8K1C9 /// Q96LT9	---	NP_060089	NM_017619	AL137730.1	Hs.632423		11.0016	6.4836	6.82448	3.69366		0.0561523	0.067627	0.246094	0.366211	0.72583
g4504934_3p_at	KRT85	keratin 85	KRT85	chr12q13	12	ENSG00000135443	3891	B7Z7N3 /// F5GYI5 /// P78386	602032 /// 602767	NP_002274	NM_002283	NM_002283.1	Hs.182507		2.12177	3.43649	2.28992	3.98183		0.246094	0.334473	0.129639	0.0461426	0.398926
g7706746_3p_x_at	TRPC4	transient receptor potential cation channel, subfamily C, member 4	TRPC4	chr13q13.3	13	ENSG00000133107	7223	B2R6C6 /// Q2M2U7 /// Q3KR50 /// Q3MHB9 /// Q96P04 /// Q9UBN4	603651	NP_001129427 /// NP_001129428 /// NP_001129429 /// NP_001129430 /// NP_003297 /// NP_057263	NM_001135955 /// NM_001135956 /// NM_001135957 /// NM_001135958 /// NM_003306 /// NM_016179	NM_016179.1	Hs.262960		2.90951	7.16799	3.68055	4.25168		0.72583	0.017334	0.0239258	0.0952148	0.366211
Hs.26996.1.S2_3p_a_at	STK36	serine/threonine kinase 36	STK36	chr2q35	2	ENSG00000163482	27148	A8MU99 /// C9J1B8 /// C9JDA4 /// H7C2A4 /// H7C2I3 /// H7C359 /// H7C4A4 /// Q9NRP7	607652	NP_001230242 /// NP_056505	NM_001243313 /// NM_015690	AL133630.1	Hs.471404		44.9657	22.5681	14.7386	34.2808		0.0239258	0.0302734	0.0561523	0.0952148	0.601074
Hs.2399.1.S1_3p_at	MMP14	matrix metallopeptidase 14 (membrane-inserted)	MMP14	chr14q11-q12	14	---	4323	B2R6P3 /// F8VP90 /// F8W1B7 /// P50281	600754	NP_004986	NM_004995	X83535.1	Hs.2399		5.46314	2.28304	4.62137	4.00167		0.0141602	0.165771	0.0375977	0.149658	0.334473
Hs.23120.0.S1_3p_at	GOPC	golgi-associated PDZ and coiled-coil motif containing	GOPC	chr6q21	6	ENSG00000047932	57120	F5H1Y4 /// Q9HD26	606845	NP_001017408 /// NP_065132	NM_001017408 /// NM_020399	BE547542	Hs.191539		17.8182	37.5768	48.9055	48.1344		0.74707	0.5	0.0649414	0.696289	0.696289
g7661785_3p_at	NDUFAF4	NADH dehydrogenase (ubiquinone) complex I, assembly factor 4	NDUFAF4	chr6q16.1	6	ENSG00000123545	29078	Q9P032	252010 /// 611776	NP_054884	NM_014165	NM_014165.1	Hs.512144		4.35105	8.92957	13.6116	7.84859		0.19458	0.0375977	0.111572	0.0649414	0.246094
Hs.278558.0.A1_3p_at	SALL3	sal-like 3 (Drosophila)	SALL3	chr18q23	18	ENSG00000256463 /// ENSG00000263310	27164	A9JR48 /// F5GXY4 /// I3L0V1 /// I3L3L8 /// Q9BXA9	605079	NP_741996	NM_171999	R42361	Hs.700557		15.7623	10.8396	6.76398	19.9626		0.124756	0.19458	0.219482	0.0539551	0.601074
4853636C_3p_s_at	CD22	CD22 molecule	CD22	chr19q13.1	19	ENSG00000012124	933	B7Z6Y6 /// E7ERG6 /// F5GYU4 /// F5H7U3 /// P20273 /// Q0EAF5 /// Q32M46 /// Q59GD9	107266	NP_001172028 /// NP_001172029 /// NP_001172030 /// NP_001762	NM_001185099 /// NM_001185100 /// NM_001185101 /// NM_001771 /// NM_024916	---	Hs.579691		8.78527	15.5531	14.658	28.6934		0.533936	0.219482	0.111572	0.0375977	0.533936
Hs.13503.0.A1_3p_at	CA5B	carbonic anhydrase VB, mitochondrial	CA5B	chrXp21.1	X	ENSG00000169239	11238	C9IZP3 /// C9JA11 /// H7C4G3 /// Q9Y2D0	300230	NP_009151	NM_007220	AW003516	Hs.728980		11.717	6.97716	3.9931	6.20918		0.149658	0.45752	0.334473	0.0561523	0.559326
Hs2.376818.1.S1_3p_at	GVINP1	GTPase, very large interferon inducible pseudogene 1	GVINP1	chr11p15.4	11	ENSG00000254838	387751	---	---	---	NR_003945	AL833700.1	Hs.721746		79.6105	27.6399	33.2534	57.604		0.0561523	0.27417	0.0952148	0.171387	0.976074
g13124890_3p_a_at	GALNT1	UDP-N-acetyl-alpha-D-galactosamine:polypeptide N-acetylgalactosaminyltransferase 1 (GalNAc-T1)	GALNT1	chr18q12.1	18	ENSG00000141429	2589	A8KAJ7 /// F5GY99 /// Q05BM8 /// Q10472 /// Q68VJ7	602273	NP_065207	NM_020474	NM_020474.2	Hs.514806		31.0642	23.7903	14.6894	10.7349		0.665527	0.00195313	0.171387	0.171143	0.665527
Hs.150318.0.A1_3p_at	COL4A3	collagen, type IV, alpha 3 (Goodpasture antigen)	COL4A3	chr2q36-q37	2	ENSG00000169031	1285	A9QVI3 /// E7ENN2 /// F8W841 /// F8W849 /// F8W8L3 /// H7BXM4 /// Q01955	104200 /// 120070 /// 141200 /// 203780	NP_000082	NM_000091 /// NM_031362 /// NM_031363 /// NM_031364 /// NM_031365 /// NM_031366	AI694562	Hs.570065		19.4796	13.768	22.864	43.4836		0.865234	0.366211	0.125	0.0373535	0.993896
Hs.7989.0.S1_3p_at	KIAA1045	KIAA1045	KIAA1045	chr9p13.3	9	ENSG00000122733	23349	F2Z345 /// Q58FF1 /// Q9UPV7	---	NP_056112	NM_015297	AB028968.1	Hs.7989		23.7418	56.4073	66.4915	65.0598		0.149658	0.0952148	0.0375977	0.0561523	0.72583
g4885496_3p_at	MYB	v-myb myeloblastosis viral oncogene homolog (avian)	MYB	chr6q22-q23	6	ENSG00000118513	4602	D0QYQ8 /// D0QYQ9 /// D0QYR0 /// E9PI07 /// E9PIW4 /// E9PJ96 /// E9PJF1 /// E9PJT2 /// E9PKZ3 /// E9PLN0 /// E9PLZ5 /// E9PMQ0 /// E9PMZ0 /// E9PN43 /// E9PN92 /// E9PNA4 /// E9PNH6 /// E9PNL6 /// E9PP87 /// E9PPL8 /// E9PPR4 /// E9PQQ2 /// E9PRS2 /// F8W8G5 /// H0YCN6 /// P10242 /// Q14025 /// Q708E1 /// Q708E2 /// Q708E3 /// Q708E5 /// Q708E6 /// Q708E8 /// Q708E9 /// Q708J0 /// Q70AC3	189990	NP_001123644 /// NP_001123645 /// NP_001155128 /// NP_001155129 /// NP_001155130 /// NP_001155131 /// NP_001155132 /// NP_005366	NM_001130172 /// NM_001130173 /// NM_001161656 /// NM_001161657 /// NM_001161658 /// NM_001161659 /// NM_001161660 /// NM_005375	NM_005375.1	Hs.606320		5.97316	4.26518	2.44783	5.18042		0.19458	0.0561523	0.111572	0.0805664	0.19458
222194_3p_at	FAM66D	family with sequence similarity 66, member D	FAM66D	chr8p23.1	8	---	100132923	B4DGH2	---	---	NR_027425	AL390183.1	Hs.546711		7.27346	3.67141	5.43597	3.01384		0.067627	0.246094	0.0561523	0.0561523	0.303711
Hs.21116.0.A1_3p_at	MMD2	monocyte to macrophage differentiation-associated 2	MMD2	chr7p22.1	7	ENSG00000136297	221938	B5MBW4 /// Q8IY49	613318 /// 614581	NP_001094070 /// NP_001257304 /// NP_940685	NM_001100600 /// NM_001270375 /// NM_198403 /// NR_072989	AI694314	Hs.558694		2.16111	5.41205	3.71286	4.20397		0.129639	0.0805664	0.0141602	0.0375977	0.466064
Hs.248035.0.S1_3p_at	IGH@	immunoglobulin heavy locus /// immunoglobulin heavy constant alpha 1 /// immunoglobulin heavy constant alpha 2 (A2m marker) /// immunoglobulin heavy constant delta /// immunoglobulin heavy constant gamma 1 (G1m marker) /// immunoglobulin heavy constant gamma 3 (G3m marker) /// immunoglobulin heavy constant mu /// immunoglobulin heavy variable 4-31	IGH@ /// IGHA1 /// IGHA2 /// IGHD /// IGHG1 /// IGHG3 /// IGHM /// IGHV4-31	chr14q32.33	14	ENSG00000211936 /// ENSG00000224373	28396 /// 3492 /// 3493 /// 3494 /// 3495 /// 3500 /// 3502 /// 3507	A0N5G7 /// A0N8V1 /// A0NA61 /// A2IPH5 /// A2IPH7 /// A2JA18 /// A2N0S5 /// A2N0S6 /// A2N0S7 /// A2N0S8 /// A2N0S9 /// A2N0T0 /// A2N0T1 /// A2N0T2 /// A2N0T4 /// A2N0T5 /// A2N0T6 /// A2N0T7 /// A2N0T8 /// A2N0T9 /// A2N0U0 /// A2N0U2 /// A2N0U3 /// A2N0U4 /// A2N0U5 /// A2N0U6 /// A2NKM6 /// A2NYU8 /// A2NYU9 /// A4F255 /// A8K008 /// O95973 /// P01860 /// P01871 /// P01880 /// Q5EBM2 /// Q5E…	146900 /// 147000 /// 147020 /// 147100 /// 147120 /// 147170 /// 601495	---	---	S74639.1	Hs.699841		3.0773	7.34253	3.42018	4.67312		0.00415039	0.00195313	0.0952148	0.0375977	0.067627
Hs2.191600.1.S1_3p_at	ALDH1L2	aldehyde dehydrogenase 1 family, member L2	ALDH1L2	chr12q23.3	12	ENSG00000136010	160428	B4DTU7 /// H0YHN9 /// Q3SY69	613584	NP_001029345	NM_001034173 /// NR_027752	AF086109.1	Hs.42572		3.3256	4.79359	4.61424	2.33017		0.466064	0.0302734	0.067627	0.334473	0.432373
g8922730_3p_a_at	YY1AP1	YY1 associated protein 1	YY1AP1	chr1q22	1	ENSG00000163374	55249	A3KFK1 /// A3KFK2 /// B0QZ55 /// B4DMP2 /// B4DQQ0 /// B4DZQ4 /// B4E1R0 /// F5H640 /// F8WD62 /// H7BY62 /// Q5VYZ1 /// Q68CT8 /// Q9H869	607860	NP_001185828 /// NP_001185829 /// NP_001185830 /// NP_001185831 /// NP_001185832 /// NP_001185833 /// NP_001185834 /// NP_001185835 /// NP_060723 /// NP_620829 /// NP_620830 /// NP_620832	NM_001198899 /// NM_001198900 /// NM_001198901 /// NM_001198902 /// NM_001198903 /// NM_001198904 /// NM_001198905 /// NM_001198906 /// NM_018253 /// NM_139118 /// NM_139119 /// NM_139120 /// NM_139121	NM_018253.1	Hs.584927		2.35707	4.40021	3.58678	6.00372		0.665527	0.0561523	0.149658	0.0141602	0.19458
Hs.33032.0.S2_3p_a_at	MED28	mediator complex subunit 28	MED28	chr4p16	4	ENSG00000118579	80306	Q9H204	610311	NP_079481	NM_025205	AF317680.1	Hs.731966		6.38595	2.90699	4.1823	2.88641		0.0805664	0.0561523	0.246094	0.0461426	0.303711
Hs.44222.0.S2_3p_at	FAM82B	family with sequence similarity 82, member B	FAM82B	chr8q21.3	8	ENSG00000176623	51115	B4DNF5 /// B4DZW6 /// E5RGC8 /// E5RH53 /// E5RJC7 /// E5RJV0 /// E7EVI2 /// E7EWZ7 /// H0YAP5 /// H0YB03 /// H0YB83 /// H0YBD9 /// H0YC27 /// H0YC67 /// Q6N086 /// Q96DB5	611871	NP_057117	NM_016033	AK000672.1	Hs.145386		5.05522	10.6748	13.7546	12.8297		0.303711	0.00805664	0.0012207	0.000244141	0.303711
g7706368_3p_at	BRP44L	brain protein 44-like	BRP44L	chr6q27	6	ENSG00000060762	51660	H7BXW7 /// Q5TI65 /// Q9Y5U8	---	NP_057182	NM_016098	NM_016098.1	Hs.172755		16.9096	5.36483	9.59337	8.62741		0.213135	0.490234	0.00415039	0.0952148	0.850342
Hs.206259.1.S1_3p_a_at	ZBTB47	zinc finger and BTB domain containing 47	ZBTB47	chr3p22.1	3	ENSG00000114853	92999	D6RDG5 /// F5H6L2 /// H7BXD3 /// Q6ZSY6 /// Q9UFB7	---	NP_660149	NM_145166	AL133062.1	Hs.409561		3.7484	2.90996	7.00262	5.59532		0.780518	0.567627	0.0302734	0.366211	0.633789
Hs.14155.0.S3_3p_a_at	ICOSLG	inducible T-cell co-stimulator ligand	ICOSLG	chr21q22.3	21	ENSG00000160223	23308	A0N0L8 /// A8MUZ1 /// B7Z1W8 /// B7ZA28 /// B7ZA61 /// O75144	605717	NP_056074	NM_015259	AL355690.1	Hs.14155		2.39905	5.10827	3.9665	5.01649		0.19458	0.0239258	0.00585938	0.00415039	0.067627
g4507298_3p_x_at	RIOK3	RIO kinase 3 (yeast)	RIOK3	chr18q11.2	18	ENSG00000101782	8780	B0YJ89 /// B4E1Q4 /// B4E350 /// O14730	603579	NP_003822	NM_003831 /// NM_145906	NM_003831.1	Hs.445511		7.12051	16.2404	10.6184	21.1574		0.19458	0.0561523	0.0375977	0.107178	0.559326
g1100165_3p_s_at	TRAC	T cell receptor alpha constant /// T cell receptor alpha joining 17 /// T cell receptor alpha variable 20	TRAC /// TRAJ17 /// TRAV20	chr14q11	14	ENSG00000229164	28663 /// 28738 /// 28755	P01848 /// Q2YD82 /// Q6IPR8 /// Q6IRV4 /// Q6NS93 /// Q6NSA0 /// Q6NSA1 /// Q6NSA6 /// Q6P4G7 /// Q6P4I7 /// Q6PIP7 /// Q8WUD0	---	---	---	L34703.1	---		10.2389	6.63084	4.6405	12.4796		0.27417	0.212891	0.0952148	0.0302734	0.633789
Hs.7337.2.S1_3p_a_at	TMEM19	transmembrane protein 19	TMEM19	chr12q21.1	12	ENSG00000139291	55266	F8VRE8 /// F8VS20 /// H0YHY1 /// H0YIS8 /// Q96HH6	---	NP_060749	NM_018279	AW663887	Hs.644802		6.16305	2.3139	4.67149	4.52439		0.144531	0.27417	0.0012207	0.0805664	0.334473
Hs.129616.0.A1_3p_at	LOC729887	uncharacterized LOC729887	LOC729887	chr16q23.3	16	ENSG00000260018	729887	---	---	---	XR_040890 /// XR_040891	AI792242	Hs.568369		5.51925	5.64128	3.9454	2.63242		0.0805664	0.0952148	0.0461426	0.149658	0.398926
4868797C_3p_s_at	FBXO41	F-box protein 41	FBXO41	chr2p13.2	2	ENSG00000163013	150726	B3KXK3 /// E5RGV6 /// Q8TF61	609108	NP_001073879	NM_001080410	---	Hs.23158		3.56895	10.5676	7.05549	5.62444		0.219482	0.0302734	0.0461426	0.129639	0.490723
Hs2.107716.2.S1_3p_at	MCTP1	multiple C2 domains, transmembrane 1	MCTP1	chr5q15	5	ENSG00000175471 /// ENSG00000262742	79772	B7Z4G1 /// C9J882 /// D6R8Z9 /// D6RA42 /// D6RC97 /// E5RJR1 /// H0Y8M9 /// H0Y9S8 /// H0Y9Y6 /// H0YA70 /// Q6DN14	---	NP_001002796 /// NP_078993	NM_001002796 /// NM_024717	BC030005.1	Hs.655087		5.53134	5.36133	2.60211	5.27084		0.0302734	0.0185547	0.171387	0.00292969	0.334473
g4759015_3p_x_at	RABGGTA	Rab geranylgeranyltransferase, alpha subunit	RABGGTA	chr14q11.2	14	ENSG00000100949	5875	B4E069 /// H0YKP6 /// H0YKZ8 /// H0YLG7 /// H0YLH3 /// H0YMG5 /// Q6FHF7 /// Q92696	601905	NP_004572 /// NP_878256	NM_004581 /// NM_182836	NM_004581.1	Hs.377992		3.29213	5.31471	2.67573	2.34624		0.0561523	0.067627	0.171387	0.219482	0.19458
Hs.145435.0.A1_3p_at	NUP210P1	nucleoporin 210kDa pseudogene 1	NUP210P1	chr3q21.3	3	ENSG00000198284	255330	---	---	---	NM_174935 /// NR_034158	AW511092	Hs.145435		2.62614	6.27034	5.83597	5.08261		0.533936	0.246094	0.27417	0.0461426	0.633789
g12053298_3p_at	WDR96	WD repeat domain 96	WDR96	chr10q25.1	10	ENSG00000197748	80217	B4DHB6 /// G5E9L1 /// H0Y4U9 /// H7BZT8 /// Q5TA04 /// Q5TA05 /// Q8NDM7	---	NP_079421	NM_025145	AL136901.1	Hs.288927		9.26595	12.1405	5.30514	4.90872		0.398926	0.067627	0.0302734	0.303711	0.601074
Hs2.350745.1.S1_3p_at	LOC100132815	importin 5 pseudogene	LOC100132815	chr19p12	19	ENSG00000213971	100132815	Q96ML8	---	---	XR_109587 /// XR_111844	AK056739.1	Hs.629249		4.70329	2.49648	2.10853	2.98749		0.111572	0.0952148	0.0561523	0.14917	0.303711
Hs.268597.0.S1_3p_at	LOC728061	hCG2003663	LOC728061	chr9q22.32	9	---	728061	---	---	---	XR_040680 /// XR_040682	AK025151.1	Hs.655858		2.50725	7.00714	4.98686	5.31755		0.149658	0.0185547	0.067627	0.067627	0.219482
Hs.120858.0.S1_3p_s_at	C9orf116	chromosome 9 open reading frame 116	C9orf116	chr9q34.3	9	ENSG00000160345	138162	H0Y549 /// Q5BN46	614502	NP_001041730 /// NP_653255	NM_001048265 /// NM_144654	AU160041	Hs.414028		3.33213	7.57809	3.23617	4.33841		0.432373	0.0375977	0.19458	0.149658	0.334473
g12005490_3p_a_at	ACOT9	acyl-CoA thioesterase 9	ACOT9	chrXp22.11	X	ENSG00000123130	23597	C9J7L8 /// F8WDI2 /// H7C5Q2 /// Q96EA2 /// Q9H2R8 /// Q9Y305	300862	NP_001028755 /// NP_001032248	NM_001033583 /// NM_001037171	AF241787.1	Hs.298885		4.02463	11.3034	5.21185	7.15796		0.27417	0.00585938	0.219482	0.0302734	0.366211
Hs2.351442.1.S1_3p_at	RASEF	RAS and EF-hand domain containing	RASEF	chr9q21.32	9	ENSG00000165105	158158	A8K4M1 /// Q8IZ41	611344	NP_689786	NM_152573	NM_152573.1	Hs.657750		45.8533	15.7323	18.1803	21.4649		0.067627	0.0185547	0.129639	0.0805664	0.953857
211103_3p_at	MYO7A	myosin VIIA	MYO7A	chr11q13.5	11	---	4647	B0I1T3 /// B9A011 /// B9A012 /// F5GZS1 /// F8VUN5 /// H0YGK2 /// H7BXW5 /// H7BXW9 /// H7BXZ3 /// H7BY25 /// H7C4D8 /// Q13402 /// Q59F32	276900 /// 276903 /// 600060 /// 601317	NP_000251 /// NP_001120651 /// NP_001120652	NM_000260 /// NM_001127179 /// NM_001127180	U55209.1	Hs.370421		15.7894	5.44491	8.13069	7.00945		0.171387	0.334473	0.0561523	0.398926	0.303711
g13376432_3p_a_at	CLDN22	claudin 22 /// WW and C2 domain containing 2	CLDN22 /// WWC2	chr4q35.1	4	ENSG00000151718	53842 /// 80014	B4E1J1 /// D6R9P8 /// F8WET3 /// Q6AWC2	---	NP_001104789 /// NP_079225	NM_001111319 /// NM_024949	NM_024949.1	Hs.333179		11.0297	14.3947	21.9533	34.5642		0.559082	0.27417	0.334473	0.0302734	0.696289
g12803378_3p_at	RAB6B	RAB6B, member RAS oncogene family	RAB6B	chr3q22.1	3	ENSG00000154917	51560	B7Z337 /// C9J0I2 /// C9JB90 /// C9JU14 /// Q6AZ91 /// Q9NRW1 /// Q9UL29	---	NP_057661	NM_016577	BC002510.1	Hs.729451		4.86085	7.61334	3.44829	3.07876		0.129639	0.129639	0.0561523	0.149658	0.366211
210265_3p_x_at	POU5F1P3	POU class 5 homeobox 1 pseudogene 3	POU5F1P3	chr12p13.31	12	ENSG00000235602	642559	D5K9S6 /// D5K9S7 /// D5K9T2 /// D5K9T4 /// D5K9T5 /// D5K9W4 /// D5K9X0 /// D5K9X6 /// D5K9Y0 /// E9LR97 /// E9LR98 /// E9PGL9 /// F2Z381 /// F8VNV5 /// F8W0R7 /// Q01860	---	---	NR_036440	AF268617.1	Hs.646545		7.34537	4.83961	3.88582	10.5113		0.0375977	0.398926	0.219482	0.0800781	0.219482
Hs2.126119.2.S1_3p_at	GSTCD	glutathione S-transferase, C-terminal domain containing	GSTCD	chr4q24	4	ENSG00000138780	79807	B7Z8J7 /// D6R949 /// D6R9W2 /// D6RCC4 /// D6RCC9 /// H9KV97 /// Q8NEC7	---	NP_001026890 /// NP_079027	NM_001031720 /// NM_024751	BC032942.1	Hs.161429		4.12299	2.02686	2.22057	2.3368		0.149658	0.266846	0.00585938	0.0805664	0.219482
g12232388_3p_x_at	METTL17	methyltransferase like 17	METTL17	chr14q11.2	14	ENSG00000165792	64745	B4E0Q8 /// B4E298 /// G3V2Q4 /// G3V353 /// G3V3X6 /// G3V4H5 /// G3V4P2 /// H0YJW1 /// H0YJW8 /// Q9H7H0	---	NP_001025162 /// NP_073571	NM_001029991 /// NM_001029992 /// NM_022734	NM_022734.1	Hs.512693		4.60341	2.19099	2.46066	2.46145		0.0461426	0.219482	0.111572	0.149658	0.19458
g4502722_3p_at	CDH3	cadherin 3, type 1, P-cadherin (placental)	CDH3	chr16q22.1	16	ENSG00000062038	1001	B4DLF0 /// P22223	114021 /// 225280 /// 601553	NP_001784	NM_001793	NM_001793.1	Hs.191842		3.59371	5.76628	4.16758	9.47216		0.0302734	0.0185547	0.00585938	0.043457	0.334473
Hs.288581.0.S1_3p_at	MPEG1	macrophage expressed 1	MPEG1	chr11q12.1	11	ENSG00000197629	219972	B3KUT2 /// B4DVS3 /// Q2M385	610390	NP_001034485	NM_001039396	T64884	Hs.740455		8.01943	3.3976	9.63947	8.0947		0.5	0.107178	0.0805664	0.0449219	0.533936
Hs2.34665.1.S1_3p_x_at	DCBLD1	discoidin, CUB and LCCL domain containing 1	DCBLD1	chr6q22.1	6	ENSG00000164465	285761	E9PD74 /// H0Y4G4 /// Q5H993 /// Q68DD5 /// Q8N8Z6	---	NP_775945	NM_173674	NM_173674.1	Hs.658304		16.0317	12.6183	4.90661	9.92561		0.296143	0.0107422	0.0375977	0.14917	0.491699
g13027811_3p_x_at	GH1	growth hormone 1	GH1	chr17q24.2	17	ENSG00000259384	2688	A6NEF6 /// B1A4G6 /// B1A4G7 /// B1A4G9 /// B1A4H0 /// P01241 /// Q6IYF0 /// Q6IYF1	139250 /// 173100 /// 262400 /// 262650 /// 604271 /// 612781	NP_000506 /// NP_072053 /// NP_072054 /// NP_072055 /// NP_072056	NM_000515 /// NM_022559 /// NM_022560 /// NM_022561 /// NM_022562	NM_000515.2	Hs.655229		8.07582	11.1746	7.06579	20.3458		0.171387	0.219482	0.27417	0.0302734	0.601074
Hs.301202.1.S1_3p_a_at	TM6SF2	transmembrane 6 superfamily member 2	TM6SF2	chr19p13.3-p12	19	ENSG00000213996	53345	Q8N8A7 /// Q9BZW4	606563	NP_001001524	NM_001001524 /// NM_203510	AF255923.1	Hs.531624		26.6411	13.5682	10.0279	9.44084		0.0561523	0.32666	0.246094	0.466064	0.665527
g13376758_3p_x_at	CXorf21	chromosome X open reading frame 21	CXorf21	chrXp21.2	X	---	80231	Q9HAI6	---	NP_079435	NM_025159	NM_025159.1	Hs.665009		25.201	13.2233	18.5186	44.279		0.601074	0.490234	0.212891	0.000244141	0.780518
Hs.130858.0.A1_3p_at	AP4B1	Adaptor-related protein complex 4, beta 1 subunit	AP4B1	chr1p13.2	1	---	10717	B1ALD0 /// B1ALD1 /// B1ALD2 /// B1ALD3 /// B2RBF6 /// B3KSJ4 /// B4DTG3 /// B7Z4X3 /// Q9Y6B7	607245 /// 614066	NP_001240781 /// NP_001240782 /// NP_006585	NM_001253852 /// NM_001253853 /// NM_006594	AW195570	Hs.515048		4.61565	11.8483	8.89072	14.418		0.188477	0.067627	0.149658	0.0302734	0.71875
g12653766_3p_a_at	SMOX	spermine oxidase	SMOX	chr20p13	20	ENSG00000088826	54498	B4DE63 /// Q5TE25 /// Q9NWM0	---	NP_787033 /// NP_787034 /// NP_787035 /// NP_787036	NM_175839 /// NM_175840 /// NM_175841 /// NM_175842	BC000669.1	Hs.433337		3.25142	2.9441	7.22971	4.2501		0.246094	0.0805664	0.0185547	0.0141602	0.19458
Hs.332030.0.S1_3p_at	C10orf71	chromosome 10 open reading frame 71	C10orf71	chr10q11.23	10	ENSG00000177354	118461	B3KXR4 /// Q711P9 /// Q711Q0 /// Q96MH0 /// Q9BQV1	---	NP_001128668 /// NP_955629	NM_001135196 /// NM_199459	BG479806	Hs.585480		8.21058	2.69686	5.96054	5.55482		0.0375977	0.19458	0.0361328	0.0561523	0.72583
g5729975_3p_at	PHTF1	putative homeodomain transcription factor 1	PHTF1	chr1p13	1	ENSG00000116793	10745	B4DGS8 /// F5H7M5 /// F6T5D1 /// H0Y825 /// Q5TCQ3 /// Q5TCQ5 /// Q9BVX8 /// Q9UMS5	604950	NP_006599	NM_006608	NM_006608.1	Hs.655824		2.12193	3.07692	5.04031	2.67142		0.432373	0.366211	0.0461426	0.19458	0.533936
Hs.97543.0.A1_3p_at	GUCA1A	guanylate cyclase activator 1A (retina)	GUCA1A	chr6p21.1	6	ENSG00000048545 /// ENSG00000214732	2978	A6NIT3 /// B2R9P6 /// P43080	600364 /// 602093	NP_000400	NM_000409	AA400498	Hs.92858		2.28833	3.41359	4.44557	2.12171		0.111572	0.0461426	0.0302734	0.129639	0.303711
1556151_3p_at	ITFG1	Integrin alpha FG-GAP repeat containing 1	ITFG1	chr16q12.1	16	---	81533	B4DHQ9 /// B4DSA2 /// B4DXC2 /// F5GXC5 /// H3BQ64 /// H3BUJ1 /// I3L1X7 /// Q8TB96	611803	NP_110417	NM_030790	AI077660	Hs.42217		3.98853	12.7878	7.16285	6.56954		0.326416	0.0302734	0.067627	0.111572	0.567627
213275_3p_x_at	CTSB	cathepsin B	CTSB	chr8p22	8	ENSG00000164733	1508	A8K2H4 /// B3KUJ8 /// B4DL49 /// B4DMY4 /// E9PCB3 /// E9PHZ5 /// E9PID0 /// E9PIS1 /// E9PJ67 /// E9PKD0 /// E9PKQ7 /// E9PKX0 /// E9PL32 /// E9PLY3 /// E9PNL5 /// E9PQM1 /// E9PR00 /// E9PR54 /// E9PS78 /// E9PSG5 /// F5H2P9 /// P07858 /// Q5HYG5 /// Q6LAF9	116810	NP_001899 /// NP_680090 /// NP_680091 /// NP_680092 /// NP_680093	NM_001908 /// NM_147780 /// NM_147781 /// NM_147782 /// NM_147783	W47179	Hs.520898		22.6783	9.30931	7.63499	15.3435		0.219482	0.108154	0.466064	0.0375977	0.633789
Hs2.353018.2.A1_3p_at	LOC440028	uncharacterized LOC440028	LOC440028	chr11p15.4	11	ENSG00000245522	440028	---	---	---	NR_033972	AK098060.1	Hs.677541		19.3338	29.3915	17.7998	7.56683		0.27417	0.0461426	0.171387	0.334473	0.904785
g6230378_3p_a_at	SCARA3	scavenger receptor class A, member 3	SCARA3	chr8p21	8	ENSG00000168077	51435	Q6AZY7	602728	NP_057324 /// NP_878185	NM_016240 /// NM_182826	AB007830.1	Hs.128856		3.74143	5.94694	7.34121	3.00474		0.432373	0.0185547	0.067627	0.219482	0.601074
g7657394_3p_at	NR2E3	nuclear receptor subfamily 2, group E, member 3	NR2E3	chr15q22.32	15	ENSG00000031544	10002	B6ZGU0 /// F1D8Q9 /// Q8IVZ9 /// Q9Y5X4	268100 /// 604485 /// 611131	NP_055064 /// NP_057430	NM_014249 /// NM_016346	NM_014249.1	Hs.187354		5.08948	13.6219	5.33565	7.56574		0.533936	0.0561523	0.0375977	0.0561523	0.334473
Hs.272388.0.S1_3p_at	TAS2R5	taste receptor, type 2, member 5	TAS2R5	chr7q31.3-q32	7	ENSG00000127366	54429	A4D1U0 /// Q502V5 /// Q9NYW4	605062	NP_061853	NM_018980	NM_018980.1	Hs.675370		5.91442	10.5187	7.26957	3.31757		0.0561523	0.171387	0.149658	0.334473	0.601074
g4758001_3p_at	CLCNKA	chloride channel, voltage-sensitive Ka	CLCNKA	chr1p36	1	ENSG00000186510	1187	A8K449 /// B4DE56 /// B4DPD3 /// B7Z1K4 /// E7EPH6 /// P51800 /// Q5T5Q4	602024 /// 602522 /// 613090	NP_001036169 /// NP_001244068 /// NP_004061	NM_001042704 /// NM_001257139 /// NM_004070	NM_004070.1	Hs.591533		2.17253	6.0914	4.30561	4.04058		0.0910645	0.0375977	0.0141602	0.067627	0.334473
Hs2.393.2.S1_3p_s_at	PTGIR	prostaglandin I2 (prostacyclin) receptor (IP)	PTGIR	chr19q13.3	19	ENSG00000160013	5739	B2RCU1 /// P43119 /// Q2YD89	600022	NP_000951	NM_000960	BC017857.1	Hs.458324		6.40718	4.45075	13.7167	9.0295		0.19458	0.27417	0.0375977	0.0461426	0.5
Hs.18612.0.S2_3p_at	CLCN5	chloride channel, voltage-sensitive 5	CLCN5	chrXp11.23-p11.22	X	ENSG00000171365	1184	A8K4H5 /// B3KRR2 /// P51795	300008 /// 300009 /// 300554 /// 308990 /// 310468	NP_000075 /// NP_001121370 /// NP_001121371	NM_000084 /// NM_001127898 /// NM_001127899	AK025562.1	Hs.166486		29.0102	33.7363	67.8854	19.4296		0.366211	0.212891	0.0141602	0.390625	0.633789
Hs.322846.0.S1_3p_at	ZNF717	zinc finger protein 717-like /// zinc finger protein 717	LOC100287163 /// ZNF717	chr3p12.3	3	ENSG00000227124	100131827 /// 100287163	C9J5W8 /// C9J8I7 /// C9JSV9 /// C9JVC3 /// E5RKB3 /// Q9BY31	---	NP_001121695 /// XP_002343923 /// XP_003403817 /// XP_003403818	NM_001128223 /// XM_002343882 /// XM_003403769 /// XM_003403770	AW205616	Hs.556877		8.45376	4.06867	5.10503	10.8367		0.19458	0.165527	0.111572	0.0239258	0.326172
g12653966_3p_a_at	CNOT1	CCR4-NOT transcription complex, subunit 1	CNOT1	chr16q21	16	ENSG00000125107	23019	A5YKK6 /// B3KPW6 /// B3KS60 /// B4DTM8 /// B4DYL7 /// B5MDN3 /// B7Z6X2 /// F5H1F4 /// F8WA87 /// H3BMH0 /// H3BMZ2 /// H3BNB1 /// H3BPF1 /// H3BR89 /// H3BT18 /// H3BTH2 /// H3BU44 /// H3BUY8 /// H3BVC9	604917	NP_001252541 /// NP_057368 /// NP_996882	NM_001265612 /// NM_016284 /// NM_206999 /// NR_049763	BC000779.1	Hs.460923		2.41833	5.14524	5.14043	7.1633		0.0952148	0.00585938	0.0239258	0.0185547	0.149658
g13528782_3p_a_at	UFM1	ubiquitin-fold modifier 1	UFM1	chr13q13.3	13	ENSG00000120686	51569	H0Y614 /// P61960 /// Q96JQ7	610553	NP_057701	NM_016617	BC005193.1	Hs.663082		8.99742	6.53809	2.86814	5.69644		0.213135	0.0239258	0.19458	0.219482	0.696289
Hs.295953.0.A2_3p_at	CISD2	CDGSH iron sulfur domain 2	CISD2	chr4q24	4	ENSG00000145354	493856	Q8N5K1	604928 /// 611507	NP_001008389	NM_001008388	AI749451	Hs.444955		5.4453	5.73109	3.04902	2.95339		0.0375977	0.0439453	0.19458	0.171387	0.165771
Hs2.433153.2.S1_3p_at	MKL1	megakaryoblastic leukemia (translocation) 1	MKL1	chr22q13	22	ENSG00000196588	57591	A4FUJ8 /// B0QY74 /// B0QY83 /// B0QY84 /// E7ER32 /// Q29R68 /// Q969V6	606078	NP_065882	NM_020831	BM007312	Hs.654688		7.53764	11.8144	4.22325	10.7464		0.129639	0.0141602	0.0561523	0.0141602	0.601074
Hs.107375.0.A1_3p_x_at	RNF180	ring finger protein 180	RNF180	chr5q12.3	5	ENSG00000164197	285671	D6RE88 /// Q86T96	---	NP_001107033 /// NP_848627	NM_001113561 /// NM_178532	H05502	Hs.657843		8.91966	17.1807	18.4009	7.71043		0.753906	0.00415039	0.0141602	0.19458	0.72583
233193_3p_x_at	INTS4	integrator complex subunit 4	INTS4	chr11q14.1	11	ENSG00000149262	92105	A8K4A1 /// E9PIM3 /// F8WAA7 /// Q96HW7	611348	NP_291025	NM_033547	AK000455.1	Hs.533723		11.67	15.3115	5.88376	6.22535		0.171387	0.0239258	0.0915527	0.219482	0.533936
Hs.296677.0.S1_3p_at	TCF12	transcription factor 12	TCF12	chr15q21	15	---	6938	B4DGI9 /// B4DH96 /// B4DZ50 /// B4DZH5 /// B4DZP2 /// B4E1W1 /// E9PGY0 /// F5GY10 /// F5H5E9 /// F5H6Z6 /// H0YML2 /// H0YNP8 /// H0YNQ5 /// H3BNF4 /// H3BRK2 /// Q99081	600480	NP_003196 /// NP_996919 /// NP_996920 /// NP_996921 /// NP_996923	NM_003205 /// NM_207036 /// NM_207037 /// NM_207038 /// NM_207040	AU146580	Hs.511504		40.4094	15.0196	14.7499	16.4722		0.0141602	0.125	0.303711	0.303711	0.780518
Hs2.6820.2.A1_3p_s_at	CCNY	cyclin Y	CCNY	chr10p11.21	10	ENSG00000108100	219771	B2RBH6 /// B7Z8E4 /// Q8ND76	612786	NP_659449 /// NP_859049	NM_145012 /// NM_181698	AF413522.1	Hs.14745		2.42116	4.54517	2.51609	4.2735		0.171387	0.246094	0.334473	0.0361328	0.334473
Hs.177376.0.A1_3p_at	IL17RA	interleukin 17 receptor A	IL17RA	chr22q11.1	22	ENSG00000177663	23765	D3YTB4 /// F1JZ08 /// Q96F46	605461 /// 613953	NP_055154	NM_014339	AI963142	Hs.48353		4.95463	2.6662	2.87987	5.19095		0.19458	0.219482	0.0771484	0.0356445	0.149658
Hs.288748.0.S1_3p_at	TPCN2	two pore segment channel 2	TPCN2	chr11q13.3	11	ENSG00000162341	219931	A6NCB1 /// B3KN23 /// B4DQR3 /// E7ETX0 /// Q59G56 /// Q8NHX9	612163 /// 612267	NP_620714	NM_139075	AW134977	Hs.131851		6.37205	4.06784	2.31596	3.41915		0.0185547	0.0461426	0.0952148	0.0107422	0.219482
Hs.293219.0.A1_3p_at	LOC282997	uncharacterized LOC282997	LOC282997	chr10q25.2	10	---	282997	---	---	---	NR_026932	AI695595	Hs.599931		16.4626	18.6578	6.77314	9.43932		0.0361328	0.0185547	0.19458	0.171387	0.828613
Hs2.406927.1.S1_3p_s_at	ZNF107	zinc finger protein 107	ZNF107	chr7q11.2	7	ENSG00000196247	51427	B4E1P7 /// C9JSF9 /// Q8WVL4 /// Q9H3U2 /// Q9UII5	603989	NP_001013768 /// NP_057304	NM_001013746 /// NM_016220	BC017809.1	Hs.732661		30.4791	35.9335	10.1058	27.5419		0.171387	0.0537109	0.27417	0.00585938	0.633789
Hs2.377146.1.S1_3p_at	LOC286009	uncharacterized LOC286009	LOC286009	chr7q31.2	7	ENSG00000237870	286009	---	---	---	---	AK097428.1	Hs.667624		24.5947	13.1669	9.95846	7.5655		0.0537109	0.067627	0.466064	0.246094	0.533936
Hs.16292.0.A1_3p_at	LOC100130232	LP2209	LOC100130232	chr8q22.3	8	---	100130232	Q6XYC0	---	---	---	AI311917	---		12.654	8.44736	17.2282	29.5762		0.303711	0.19458	0.0952148	0.0185547	0.601074
g7648680_3p_at	PKD2L2	polycystic kidney disease 2-like 2	PKD2L2	chr5q31	5	ENSG00000078795	27039	B4DXD2 /// D6RBX8 /// D6RF71 /// E9PC91 /// E9PDG4 /// Q86YB4 /// Q9NZM6	604669	NP_001245377 /// NP_001245378 /// NP_055201	NM_001258448 /// NM_001258449 /// NM_014386	AF182034.1	Hs.716884		14.5217	4.31554	7.04511	8.03746		0.0185547	0.19458	0.0302734	0.0561523	0.533936
Hs2.351127.1.S1_3p_at	LOC284788	uncharacterized LOC284788	LOC284788	chr20p11.21	20	ENSG00000204684	284788	---	---	---	NR_027089 /// NR_027090	BC033532.1	Hs.651993		23.8282	33.2818	20.0606	8.31646		0.398926	0.0375977	0.171387	0.466064	0.850342
Hs2.24129.2.S1_3p_x_at	RCBTB1	regulator of chromosome condensation (RCC1) and BTB (POZ) domain containing protein 1	RCBTB1	chr13q14	13	ENSG00000136144	55213	B3KR20 /// Q59G87 /// Q8NDN9 /// Q9NVI3	103780 /// 607867	NP_060661	NM_018191	BC038104.1	Hs.508021		2.6306	5.69742	6.16739	6.69932		0.327393	0.0805664	0.219482	0.0375977	0.334473
g13436070_3p_s_at	UBE2R2	ubiquitin-conjugating enzyme E2R 2	UBE2R2	chr9p13.3	9	ENSG00000107341	54926	Q712K3	612506	NP_060281	NM_017811	BC004862.1	Hs.740452		9.07951	7.42447	5.21746	3.14433		0.0561523	0.0461426	0.0185547	0.171387	0.067627
Hs.125812.0.A1_3p_at	HLA-DPB1	major histocompatibility complex, class II, DP beta 1	HLA-DPB1	chr6p21.3	6	---	3115	A2BEU2 /// A8K7H1 /// B0V056 /// B0V1E4 /// B4DW09 /// B4DZZ4 /// D0EV54 /// E7EQF5 /// E7ERD3 /// F5H135 /// F8VPY1 /// F8VR04 /// F8VVB1 /// F8VVW6 /// F8VVY3 /// F8VZ40 /// H0Y3U3 /// H0Y434 /// H0Y467 /// H0Y4R6 /// H0Y4S5 /// H0Y559 /// H0Y5P2 /// H0Y6A6 /// H0Y6Z2 /// H0Y6Z5 /// H0Y744 /// H0Y7G7 /// H0Y823 /// H0Y832 /// P04440 /// Q14465 /// Q29670 /// Q29754 /// Q30030 /// Q30058 /// Q30…	142858	NP_002112	NM_002121	AW402154	Hs.485130		25.0065	8.26906	9.47947	16.6431		0.266602	0.0461426	0.067627	0.00805664	0.904785
Hs2.334925.1.S1_3p_at	HP09025	uncharacterized LOC100652929	HP09025	chr17q25.3	17	ENSG00000214105	100652929	F1T0K8 /// Q96JS6	---	XP_003403519	XM_003403471	BC008248.1	Hs.559249		3.76737	6.17814	2.92199	6.47957		0.432373	0.0141602	0.067627	0.0805664	0.432373
Hs2.267082.1.S1_3p_s_at	LRRC63	leucine rich repeat containing 63	LRRC63	chr13q14.13	13	ENSG00000173988	220416	Q05C16	---	XP_003403561 /// XP_003403707	NM_001024609 /// XM_003403513 /// XM_003403659	BC030276.1	Hs.267765		9.03499	6.58493	8.10206	19.9389		0.633789	0.26709	0.466064	0.0437012	0.633789
Hs.23189.0.A1_3p_at	TUBB8	tubulin, beta 8 class VIII /// tubulin, beta pseudogene 5	TUBB8 /// TUBBP5	chr10p15.3 /// chr9q34.3	10	ENSG00000159247 /// ENSG00000173213 /// ENSG00000173876 /// ENSG00000213113 /// ENSG00000234711 /// ENSG00000261456 /// ENSG00000261812	347688 /// 643224	C9JAA5 /// C9JMT5 /// F5H0I4 /// F8W813 /// F8WAT2 /// Q3ZCM7 /// Q5SQY0	---	NP_817124	NM_001164154 /// NM_177987 /// NR_027156	AI433261	Hs.532659		2.73858	4.19841	5.22915	8.26854		0.334473	0.0302734	0.0952148	0.0375977	0.432373
g13375904_3p_x_at	GLT25D1	glycosyltransferase 25 domain containing 1	GLT25D1	chr19p13.11	19	ENSG00000130309	79709	B3KQ10 /// E9PC06 /// Q6IPW8 /// Q8NBJ5 /// Q8WUI9 /// Q9H6F1	---	NP_078932	NM_024656	NM_024656.1	Hs.418795		2.41158	3.45545	6.31443	3.14398		0.19458	0.00805664	0.0107422	0.0561523	0.219482
Hs2.350779.1.S1_3p_at	EIF2B5	eukaryotic translation initiation factor 2B, subunit 5 epsilon, 82kDa	EIF2B5	chr3q27.1	3	ENSG00000145191	8893	C9JRD9 /// E9PC74 /// H0YGE6 /// H7C2X0 /// Q13144 /// Q59HD8	603896 /// 603945	NP_003898	NM_003907	BG112612	Hs.283551		7.47306	4.98653	9.7853	3.32888		0.27417	0.246094	0.0141602	0.432373	0.567627
Hs2.341906.3.A1_3p_x_at	C3orf15	chromosome 3 open reading frame 15 /// uncharacterized LOC100652862	C3orf15 /// LOC100652862	chr3q12-q13.3	3	ENSG00000183833	100652862 /// 89876	B4E1V2 /// F8WC74 /// F8WEV1 /// F8WF10 /// H7C5C8 /// Q7Z4T9	609910	NP_203528	NM_033364 /// XR_132494	AB063298.1	Hs.341906		6.04615	9.8786	9.74342	20.8374		0.665527	0.432373	0.432373	0.0461426	0.601074
Hs2.170611.1.S1_3p_at	CYP2U1	cytochrome P450, family 2, subfamily U, polypeptide 1	CYP2U1	chr4q25	4	---	113612	A8K1T7 /// B4DQW9 /// B4E0A0 /// B4E3H5 /// C9JN11 /// E9PGH5 /// Q7Z449	610670	NP_898898	NM_183075	BC012027.1	Hs.109087		5.98082	5.82968	2.84452	3.48028		0.0461426	0.0561523	0.111572	0.129639	0.366211
g9257231_3p_x_at	ORM1	orosomucoid 1	ORM1	chr9q31-q32	9	ENSG00000229314	5004	B7ZA92 /// F5H794 /// P02763	138600	NP_000598	NM_000607	NM_000607.1	Hs.522356		2.7869	3.87286	5.7308	7.73527		0.219482	0.0302734	0.0461426	0.0375977	0.334473
Hs.302130.0.S1_3p_at	ELOVL3	ELOVL fatty acid elongase 3	ELOVL3	chr10q24.32	10	ENSG00000119915	83401	Q9HB03	611815	NP_689523	NM_152310	AF292387	Hs.302130		2.29596	4.60936	2.01246	2.83774		0.466064	0.149658	0.0302734	0.0952148	0.19458
Hs2.352244.1.S1_3p_at	CLDN20	claudin 20	CLDN20	chr6q25	6	ENSG00000171217	49861	P56880	---	NP_001001346	NM_001001346	BC020838.1	Hs.567491		8.32384	3.15422	3.51954	5.40711		0.0561523	0.111572	0.0302734	0.0185547	0.27417
g7657147_3p_x_at	DCAF8	DDB1 and CUL4 associated factor 8	DCAF8	chr1q22-q23	1	---	50717	B7Z8C9 /// G3V3G9 /// Q5TAQ5 /// Q5TAQ6 /// Q5TAQ7 /// Q5TAQ8 /// Q5TAQ9	---	NP_056541	NM_015726 /// NR_028103 /// NR_028104 /// NR_028105 /// NR_028106	NM_015726.1	Hs.632447		6.92189	5.68976	5.30276	2.4003		0.0805664	0.0561523	0.129639	0.19458	0.219482
Hs.137313.0.A1_3p_at	SPINT1	serine peptidase inhibitor, Kunitz type 1	SPINT1	chr15q15.1	15	ENSG00000166145	6692	B2RBU9 /// B4DTF6 /// B4E1L9 /// F5H877 /// H3BMB6 /// H3BNW5 /// H3BR01 /// H3BSM2 /// H3BTQ8 /// H3BVD9 /// O43278	605123	NP_001027539 /// NP_003701 /// NP_857593	NM_001032367 /// NM_003710 /// NM_181642	AI739289	Hs.233950		7.60748	14.269	5.16694	5.21838		0.0239258	0.0185547	0.129639	0.067627	0.432373
Hs2.350858.1.S1_3p_x_at	C8orf49	chromosome 8 open reading frame 49	C8orf49	chr8p23.1	8	ENSG00000255394	606553	A2RUK8 /// E9PQH1 /// Q96NF6	---	---	NM_001031839 /// XR_110589 /// XR_113107	AK055534.1	Hs.545529		19.5647	59.8359	21.5131	25.0342		0.366211	0.0302734	0.0805664	0.0529785	0.780518
g11094314_3p_a_at	HFE	hemochromatosis	HFE	chr6p21.3	6	ENSG00000010704	3077	B4DDZ1 /// B4DV50 /// B7ZB37 /// F5H4B0 /// F8W7W8 /// H7C4K4 /// Q30201 /// Q6B0J5 /// Q86WL1 /// Q9HC63 /// Q9TQ79	104300 /// 176100 /// 176200 /// 190000 /// 235200 /// 612635 /// 613609 /// 614193	NP_000401 /// NP_620572 /// NP_620573 /// NP_620575 /// NP_620576 /// NP_620577 /// NP_620578 /// NP_620579 /// NP_620580	NM_000410 /// NM_139002 /// NM_139003 /// NM_139004 /// NM_139005 /// NM_139006 /// NM_139007 /// NM_139008 /// NM_139009 /// NM_139010 /// NM_139011	AF115265.1	Hs.233325		12.1983	23.8238	7.17237	9.48651		0.0917969	0.0234375	0.165039	0.230469	0.694336
Hs2.254211.1.S1_3p_s_at	TAF8	TAF8 RNA polymerase II, TATA box binding protein (TBP)-associated factor, 43kDa	TAF8	chr6p21.1	6	ENSG00000137413	129685	B4DZU5 /// C9J7M8 /// C9J856 /// Q7Z7C8	609514	NP_612639	NM_138572	NM_138572.1	Hs.520122		3.36454	2.97751	3.54023	7.45454		0.0302734	0.149658	0.0375977	0.0141602	0.219482
Hs.98558.0.A1_3p_at	PI15	peptidase inhibitor 15	PI15	chr8q21.11	8	ENSG00000137558	51050	O43692	607076	NP_056970	NM_015886	AI088609	Hs.98558		88.1123	61.792	22.2042	41.3004		0.125	0.00195313	0.111572	0.19458	0.870361
Hs2.437093.1.S1_3p_at	LINC00410	long intergenic non-protein coding RNA 410	LINC00410	chr13q31.3	13	ENSG00000231674	144776	---	---	---	NR_027039	AK055781.1	Hs.434120		2.19953	4.87154	5.31164	3.61413		0.067627	0.00805664	0.0107422	0.00585938	0.0805664
Hs.314241.0.S1_3p_at	CCDC57	coiled-coil domain containing 57	CCDC57	chr17q25.3	17	---	284001	E7ENZ0 /// E9PDF5 /// H0Y6U9 /// H7BYI8 /// Q2TAC2 /// Q8TE98 /// Q9NT49	---	NP_932348	NM_152675 /// NM_198082	AL137530.1	Hs.631724		11.2791	5.29042	4.10709	4.64152		0.0910645	0.0561523	0.171387	0.246094	0.633789
Hs.173919.0.A1_3p_at	TMEM33	transmembrane protein 33	TMEM33	chr4p13	4	ENSG00000109133	55161	A6QKW0 /// D6RAA6 /// D6RBY2 /// H0Y8N0 /// P57088 /// Q96CD6	---	NP_060596	NM_018126	BE245080	Hs.31082		16.6184	12.4011	5.72298	20.6389		0.165527	0.398926	0.0185547	0.423828	0.828613
g8922866_3p_a_at	SAYSD1	SAYSVFN motif domain containing 1	SAYSD1	chr6p21.2	6	ENSG00000112167	55776	Q9NPB0	---	NP_060792	NM_018322	NM_018322.1	Hs.58382		30.4975	61.5086	24.6598	66.0765		0.27417	0.0185547	0.0952148	0.00805664	0.601074
Hs.108689.2.A1_3p_s_at	FAM65A	family with sequence similarity 65, member A	FAM65A	chr16q22.1	16	ENSG00000039523	79567	B4DEQ9 /// B4DZD8 /// E9PBS3 /// H0Y442 /// H3BMG9 /// H3BN96 /// H3BNT1 /// H3BP86 /// H3BQI5 /// H3BS40 /// H3BSV5 /// H3BSX9 /// H3BU12 /// H3BUP6 /// H3BV02 /// Q05CS9 /// Q6ZS17	---	NP_001180451 /// NP_001180452 /// NP_001180453 /// NP_078795	NM_001193522 /// NM_001193523 /// NM_001193524 /// NM_024519	AA749202	Hs.152717		12.8778	5.84672	3.92717	6.98916		0.00805664	0.171387	0.219482	0.00415039	0.27417
g8923349_3p_a_at	FLVCR2	feline leukemia virus subgroup C cellular receptor family, member 2	FLVCR2	chr14q24.3	14	ENSG00000119686	55640	G3V391 /// G3V458 /// G3V4G2 /// G3V5P5 /// G3V5Q8 /// G3V5Y3 /// Q9UPI3	225790 /// 610865	NP_001182212 /// NP_060261	NM_001195283 /// NM_017791	NM_017791.1	Hs.509966		14.4724	8.4417	3.80244	9.66224		0.491699	0.00415039	0.19458	0.0952148	0.665527
Hs.91393.0.S1_3p_a_at	LIN7C	lin-7 homolog C (C. elegans)	LIN7C	chr11p14	11	ENSG00000148943	55327	G3V1D4 /// Q53FX5 /// Q9NUP9 /// Q9UI80	612332	NP_060832	NM_018362	N63709	Hs.91393		10.4668	28.1479	15.2505	27.417		0.633789	0.0952148	0.334473	0.0561523	0.665527
g12052727_3p_x_at	TRPM3	transient receptor potential cation channel, subfamily M, member 3	TRPM3	chr9q21.12	9	ENSG00000083067	80036	A2A3F3 /// A2A3F4 /// E9PBI7 /// G5E9G1 /// H0Y3D4 /// H7BYP1 /// Q4VXD3 /// Q4VXD4 /// Q504Y1 /// Q6NW43 /// Q8TBK0 /// Q9H200 /// Q9HAF4 /// Q9HCF6	608961	NP_001007471 /// NP_001007472 /// NP_066003 /// NP_079247 /// NP_996827 /// NP_996828 /// NP_996829 /// NP_996830 /// NP_996831	NM_001007470 /// NM_001007471 /// NM_020952 /// NM_024971 /// NM_206944 /// NM_206945 /// NM_206946 /// NM_206947 /// NM_206948	AL136545.1	Hs.47288		14.9698	22.9281	13.0566	43.0725		0.0727539	0.0117188	0.0371094	0.00390625	0.596191
Hs.99545.0.S1_3p_at	SPINK13	serine peptidase inhibitor, Kazal type 13 (putative)	SPINK13	chr5q32	5	ENSG00000214510	153218	B5KFZ4 /// Q1W4C9	---	NP_001035218	NM_001040129	AI024610	Hs.483771		6.30464	3.62127	2.29647	3.14527		0.334473	0.188477	0.0644531	0.0952148	0.850342
Hs.128691.0.S1_3p_at	ZFHX2	zinc finger homeobox 2	ZFHX2	chr14q11.2	14	ENSG00000136367	85446	A2RRC6 /// B7ZM83 /// B9EK48 /// C9JSX6 /// G3V3N5 /// H0YL44 /// Q9C0A1	---	NP_207646	NM_033400	BE673662	Hs.508937		3.01564	4.47685	6.99198	8.10875		0.0561523	0.0107422	0.00585938	0.0375977	0.0952148
Hs.288031.2.S1_3p_x_at	TMSB4X	thymosin beta 4, X-linked /// thymosin beta 4, X-linked pseudogene 6	TMSB4X /// TMSB4XP6	chr20q13.13 /// chrXq21.3-q22	20	ENSG00000187653 /// ENSG00000188765 /// ENSG00000223551 /// ENSG00000230043 /// ENSG00000236876	7114 /// 7120	A2VCK8 /// P62328 /// Q0P5N8 /// Q0P5P4 /// Q0P5Q0 /// Q0P5T0 /// Q0P5U7 /// Q5T4B6	300159	NP_066932	NM_021109	AL133228	Hs.437277		28.891	15.9026	60.0576	24.2655		0.0805664	0.149658	0.0302734	0.149658	0.932373
g6552335_3p_s_at	PABPC4	poly(A) binding protein, cytoplasmic 4 (inducible form)	PABPC4	chr1p34.2	1	ENSG00000090621	8761	B1ANR0 /// B1ANR1 /// E9PIA5 /// H0Y5F5 /// H0Y6X6 /// H0YCC8 /// H0YEQ8 /// H0YER0 /// H0YEU6 /// Q13310 /// Q147Y3 /// Q15164 /// Q3B867 /// Q53GL4 /// Q59GZ7 /// Q6IQ30	603407	NP_001129125 /// NP_001129126 /// NP_003810	NM_001135653 /// NM_001135654 /// NM_003819	NM_003819.2	Hs.169900		2.31991	5.40689	4.10925	6.4406		0.432373	0.129639	0.111572	0.0185547	0.0805664
Hs.54567.0.S2_3p_at	PAX1	paired box 1	PAX1	chr20p11.2	20	ENSG00000125813	5075	P15863	167411	NP_001244025 /// NP_006183	NM_001257096 /// NM_006192	AA725078	Hs.122310		15.0469	8.15618	25.3121	8.84346		0.00585938	0.171387	0.171387	0.219482	0.665527
g8922837_3p_at	RHOT1	ras homolog family member T1	RHOT1	chr17q11.2	17	ENSG00000126858	55288	H7BXZ6 /// Q8IXI2	613888	NP_001028738 /// NP_001028740 /// NP_060777	NM_001033566 /// NM_001033567 /// NM_001033568 /// NM_018307	NM_018307.1	Hs.655325		5.83727	3.65654	2.60813	2.37304		0.366211	0.188477	0.0561523	0.129639	0.303711
g13273316_3p_x_at	HOXB8	homeobox B8	HOXB8	chr17q21.3	17	ENSG00000120068	3218	I3L221 /// I3L383 /// I3L3R1 /// P17481 /// Q8N8T3	142963	NP_076921	NM_024016	NM_024016.1	Hs.514292		2.8316	5.68408	9.94597	6.03439		0.0375977	0.0805664	0.0375977	0.0952148	0.219482
Hs2.148532.1.S1_3p_s_at	NBPF5	neuroblastoma breakpoint family, member 5	NBPF5	chr1p13.3	1	ENSG00000243967	100507044	Q86XG9	613995	---	---	BC043522.1	---		13.1344	5.02899	5.43607	5.1495		0.334473	0.0561523	0.0461426	0.00585938	0.246094
Hs.88764.1.S1_3p_x_at	MSL3	male-specific lethal 3 homolog (Drosophila)	MSL3	chrXp22.3	X	ENSG00000005302	10943	A6NCU2 /// A6NHW8 /// A6NLU8 /// A8K165 /// B4E2T7 /// B7Z227 /// C9JKR8 /// C9JXM9 /// F8WC61 /// H7BYE4 /// H7C522 /// Q8N5Y2	300609	NP_001180199 /// NP_006791 /// NP_523352 /// NP_523353	NM_001193270 /// NM_006800 /// NM_078628 /// NM_078629 /// NM_078630	R10150	Hs.655288		7.8402	7.82407	3.0444	10.6485		0.219482	0.149658	0.129639	0.0104981	0.42334
Hs2.332693.1.S1_3p_at	FAM153B	family with sequence similarity 153, member B /// uncharacterized LOC100507387 /// uncharacterized LOC100507427	FAM153B /// LOC100507387 /// LOC100507427	chr5q35.2	5	ENSG00000182230	100507387 /// 100507427 /// 202134	D6RF84 /// H0YL08 /// H0YMR7 /// P0C7A2	---	NP_001072997 /// NP_001252544	NM_001079529 /// NM_001265615 /// NR_038402 /// XR_110073 /// XR_110075 /// XR_132722	AK055006.1	Hs.646912		6.3243	13.4851	12.4375	25.5796		0.633789	0.246094	0.0461426	0.0375977	0.850342
Hs.130885.0.S1_3p_at	DNHD1	dynein heavy chain domain 1	DNHD1	chr11p15.4	11	ENSG00000179532	144132	B0I1S4 /// D3DQT9 /// E9PHZ7 /// E9PJT4 /// E9PLX8 /// E9PM64 /// E9PNB2 /// E9PRP0 /// E9PS36 /// Q96M86 /// Q9NSW8	---	NP_653267 /// NP_775860	NM_144666 /// NM_173589	T85902	Hs.720080		15.3794	24.4222	8.58516	7.90094		0.27417	0.00805664	0.246094	0.188477	0.601074
Hs.129955.0.S1_3p_at	LOC401588	uncharacterized LOC401588	LOC401588	chrXp11.23	X	---	401588	---	---	---	NR_015378	AA507555	Hs.729370		15.2126	14.578	5.18831	21.5186		0.466064	0.212891	0.334473	0.0644531	0.567627
Hs.98347.0.A1_3p_at	GLIPR1L1	GLI pathogenesis-related 1 like 1	GLIPR1L1	chr12q21.2	12	ENSG00000173401	256710	H0YIW6 /// Q6UWM5	610395	NP_689992	NM_152779	AI187279	Hs.567788		6.08522	9.75538	17.2164	16.2578		0.665527	0.5	0.0185547	0.171387	0.904785
Hs.119976.0.S1_3p_at	ADAT2	adenosine deaminase, tRNA-specific 2	ADAT2	chr6q24.2	6	ENSG00000189007	134637	Q7Z6V5	---	NP_872309	NM_182503	AA706895	Hs.709561		13.0267	11.825	4.47822	14.6763		0.0229492	0.266602	0.334473	0.219482	0.559326
g11992163_3p_at	SPTBN4	spectrin, beta, non-erythrocytic 4	SPTBN4	chr19q13.13	19	ENSG00000160460	57731	C9JRP8 /// C9JY79 /// E9PDB1 /// E9PGQ5 /// Q71S06 /// Q9H253 /// Q9H254 /// Q9UFA1	606214	NP_066022 /// NP_079489	NM_020971 /// NM_025213	AF311856.1	Hs.32706		8.31588	27.6127	13.5031	10.0564		0.398926	0.0356445	0.067627	0.0302734	0.850342
Hs.272572.2.S1_3p_s_at	HBA1	hemoglobin, alpha 1 /// hemoglobin, alpha 2	HBA1 /// HBA2	chr16p13.3	16	ENSG00000188536 /// ENSG00000206172	3039 /// 3040	D1MGQ2 /// G3V1N2 /// P69905 /// Q9NQT3	140700 /// 141800 /// 141850 /// 604131 /// 613978	NP_000508 /// NP_000549	NM_000517 /// NM_000558	V00489	Hs.449630		7.90875	31.3326	23.9977	25.1837		0.27417	0.0302734	0.0239258	0.0461426	0.601074
Hs.6131.0.S1_3p_at	C3orf70	chromosome 3 open reading frame 70	C3orf70	chr3q27.2	3	ENSG00000187068	285382	A6NLC5	---	NP_001020437	NM_001025266	AI493909	Hs.380048		9.72834	13.8058	5.28384	4.83203		0.626465	0.00805664	0.0644531	0.19458	0.246094
Hs2.376961.1.S1_3p_a_at	LOC441178	uncharacterized LOC441178	LOC441178	chr6q27	6	ENSG00000203688	441178	Q4G0H2	---	---	NM_001025489 /// XR_040768 /// XR_040770	AL832737.1	Hs.628956		2.30663	3.37339	3.54813	6.60436		0.366211	0.149658	0.111572	0.0141602	0.423828
g7019584_3p_a_at	ZNF221	zinc finger protein 221	ZNF221	chr19q13.2	19	ENSG00000159905	7638	F5H3K8 /// Q9UK13	---	NP_037491	NM_013359	NM_013359.1	Hs.631598		3.03686	7.29336	8.29539	10.8456		0.88501	0.357178	0.0375977	0.246094	0.72583
Hs2.384586.1.S1_3p_at	LINC00515	long intergenic non-protein coding RNA 515	LINC00515	chr21q21.3	21	ENSG00000260583	282566	---	---	---	NR_024092	BU192089	Hs.384586		3.88537	5.81437	2.52954	6.09568		0.0461426	0.00585938	0.27417	0.111572	0.246094
Hs.287830.0.A1_3p_at	PLEKHA1	pleckstrin homology domain containing, family A (phosphoinositide binding specific) member 1	PLEKHA1	chr10q26.13	10	ENSG00000107679	59338	B2RBH1 /// B3KQL5 /// Q5RGS4 /// Q5RGS6 /// Q9HB21	603075 /// 607772	NP_001001974 /// NP_001182537 /// NP_067635	NM_001001974 /// NM_001195608 /// NM_021622	AI346026	Hs.643512		36.8589	19.948	8.93125	16.0319		0.0302734	0.0302734	0.334473	0.239258	0.592773
g11321610_3p_at	GMPR	guanosine monophosphate reductase	GMPR	chr6p23	6	ENSG00000137198	2766	P36959	139265	NP_006868	NM_006877	NM_006877.1	Hs.484741		3.75383	9.48816	14.0417	10.9712		0.533936	0.00805664	0.0302734	0.0141602	0.72583
g6912557_3p_at	OR2F1	olfactory receptor, family 2, subfamily F, member 1	OR2F1	chr7q35	7	ENSG00000213215	26211	Q13607	608497	NP_036501	NM_012369	NM_012369.1	Hs.553595		12.0539	15.8299	7.71022	4.62691		0.398926	0.0561523	0.171387	0.303711	0.828613
g10863968_3p_s_at	POLD4	polymerase (DNA-directed), delta 4, accessory subunit	POLD4	chr11q13	11	ENSG00000175482 /// ENSG00000256514	57804	E9PL15 /// F5H506 /// Q59G35 /// Q6NSD7 /// Q9BVB1 /// Q9HCU8	611525	NP_001243799 /// NP_066996	NM_001256870 /// NM_021173 /// NR_046411 /// NR_046412 /// NR_046413	NM_021173.1	Hs.523829		14.3048	41.5436	25.2334	12.1851		0.0375977	0.0375977	0.149658	0.149658	0.665527
Hs.132898.0.S3_3p_a_at	FADS1	fatty acid desaturase 1 /// microRNA 1908	FADS1 /// MIR1908	chr11q12.2-q13.1	11	ENSG00000149485	100302263 /// 3992	A8K0I7 /// B7Z5F3 /// C9J425 /// C9JJB3 /// F5GWE3 /// F5GYH4 /// F5H0Y2 /// F5H1Q7 /// F5H2H3 /// F5H2R9 /// F5H3P6 /// F5H3U5 /// F5H5X5 /// F5H852 /// F5H8G5 /// H0YB97 /// H0YGA0 /// H7C2V0 /// O60427 /// Q9H2H3	606148	NP_037534	NM_013402 /// NR_031729	BG165833	Hs.503546		7.11493	9.23437	3.75336	3.63555		0.398926	0.00805664	0.0952148	0.398926	0.366211
g4758821_3p_x_at	NPHS1	nephrosis 1, congenital, Finnish type (nephrin)	NPHS1	chr19q13.1	19	ENSG00000161270	4868	O60500	256300 /// 602716	NP_004637	NM_004646	NM_004646.1	Hs.122186		4.28835	9.67407	6.18781	3.08727		0.0952148	0.0302734	0.129639	0.067627	0.246094
g4507628_3p_at	TNP1	transition protein 1 (during histone to protamine replacement)	TNP1	chr2q35-q36	2	ENSG00000118245	7141	P09430 /// Q4ZG82	190231	NP_003275	NM_003284	NM_003284.1	Hs.3017		22.5255	20.7458	12.9329	7.14874		0.0141602	0.0561523	0.0375977	0.27417	0.398926
Hs.129892.0.S1_3p_at	IQSEC2	IQ motif and Sec7 domain 2	IQSEC2	chrXp11.22	X	ENSG00000124313	23096	C7SDG0 /// C7SDG2 /// C7SDG3 /// Q5JU85	300522 /// 309530	NP_001104595 /// NP_001230126 /// NP_055890	NM_001111125 /// NM_001243197 /// NM_015075 /// NR_024449	BF571239	Hs.496138		5.81955	12.7494	11.1633	4.84407		0.219482	0.219482	0.0561523	0.366211	0.567627
g12653078_3p_x_at	CASP6	caspase 6, apoptosis-related cysteine peptidase	CASP6	chr4q25	4	---	839	D6RBM3 /// D6RHU3 /// P55212	601532	NP_001217 /// NP_116787	NM_001226 /// NM_032992	BC000305.1	Hs.654616		3.02191	7.49025	2.87156	4.90789		0.212891	0.0461426	0.0239258	0.00585938	0.334473
Hs.274408.0.S1_3p_s_at	CASKIN2	CASK interacting protein 2	CASKIN2	chr17q25.1	17	ENSG00000177303	57513	Q8WXE0	612185	NP_001136115 /// NP_065804	NM_001142643 /// NM_020753	AI970096	Hs.274408		13.1994	6.59497	6.14264	17.5078		0.0561523	0.171387	0.149658	0.0107422	0.601074
g11545854_3p_s_at	RBKS	ribokinase	RBKS	chr2p23.3	2	ENSG00000171174	64080	B4DV96 /// E7EQ18 /// E9PBU0 /// H7C091 /// Q9H477	611132	NP_071411	NM_022128	NM_022128.1	Hs.11916		6.61248	21.189	15.7507	24.9122		0.718506	0.0952148	0.0302734	0.0375977	0.888428
Hs.110771.0.S1_3p_x_at	TGOLN2	trans-golgi network protein 2	TGOLN2	chr2p11.2	2	ENSG00000152291	10618	B2R686 /// F8W8W7 /// O43493	603062	NP_001193769 /// NP_001193770 /// NP_001193773 /// NP_006455	NM_001206840 /// NM_001206841 /// NM_001206844 /// NM_006464	BG249599	Hs.593382		6.44549	2.25525	3.41586	3.22863		0.111572	0.129639	0.0461426	0.0375977	0.366211
217430_3p_x_at	COL1A1	collagen, type I, alpha 1	COL1A1	chr17q21.33	17	---	1277	B7Z4S2 /// I3L3H7 /// P02452	114000 /// 120150 /// 130000 /// 130060 /// 166200 /// 166210 /// 166220 /// 166710 /// 259420	NP_000079	NM_000088	Y15916.1	Hs.600888		15.1453	7.27868	22.3897	7.83667		0.0952148	0.129639	0.0561523	0.129639	0.303711
Hs.19008.0.A1_3p_at	SRSF3	Serine/arginine-rich splicing factor 3	SRSF3	chr6p21	6	---	6428	B2R6F3 /// B4E241 /// P84103	603364	NP_003008	NM_003017 /// NR_036610	AA702507	Hs.405144		13.8068	8.60919	5.28895	4.37631		0.125732	0.0302734	0.149658	0.111572	0.466064
g7657634_3p_at	SYCP2	synaptonemal complex protein 2	SYCP2	chr20q13.33	20	ENSG00000196074	10388	A2A2M9 /// A2A340 /// A2A341 /// A6QL60 /// Q8IWA1 /// Q9BX26	604105	NP_055073	NM_014258	NM_014258.1	Hs.202676		6.94278	14.6267	7.60455	3.88122		0.688721	0.0239258	0.45752	0.780518	0.904785
Hs.129782.2.S1_3p_a_at	MUC3A	mucin 3A, cell surface associated /// mucin 3B, cell surface associated	MUC3A /// MUC3B	chr7q22	7	---	4584 /// 57876	H0Y6M1 /// Q02505 /// Q9H195 /// Q9H3Q6	158371 /// 191390 /// 605633	XP_001725406 /// XP_003403600 /// XP_003403602 /// XP_003403848 /// XP_003403880	XM_001725354 /// XM_003403552 /// XM_003403554 /// XM_003403800 /// XM_003403832	AF007194.1	Hs.489354		3.13786	10.9289	5.54597	7.80901		0.165039	0.0078125	0.0078125	0.0078125	0.432617
g4507188_3p_at	SPTA1	spectrin, alpha, erythrocytic 1 (elliptocytosis 2)	SPTA1	chr1q21	1	ENSG00000163554	6708	O60686 /// P02549	130600 /// 182860 /// 266140 /// 270970	NP_003117	NM_003126	NM_003126.1	Hs.119825		5.89485	2.04559	4.80123	3.77809		0.0183105	0.246094	0.0141602	0.171387	0.601074
g7657702_3p_at	ZBTB11	zinc finger and BTB domain containing 11	ZBTB11	chr3q12.3	3	ENSG00000066422	27107	B3KN38 /// C9J2L2 /// O95625 /// Q59H97	---	NP_055230	NM_014415	NM_014415.1	Hs.655286		23.3898	64.9569	28.7089	60.5713		0.432373	0.0561523	0.067627	0.171387	0.901123
g4507620_3p_at	TNNI2	troponin I type 2 (skeletal, fast)	TNNI2	chr11p15.5	11	ENSG00000130598	7136	A6NIV8 /// P48788	191043 /// 601680	NP_001139301 /// NP_001139313 /// NP_003273	NM_001145829 /// NM_001145841 /// NM_003282	NM_003282.1	Hs.523403		5.10296	7.4527	18.1758	11.812		0.27417	0.19458	0.0141602	0.129639	0.5
Hs2.300262.1.A1_3p_at	FLJ25917	uncharacterized LOC401585	FLJ25917	chrXp11.3	X	ENSG00000231566	401585	---	---	---	---	AK098783.1	Hs.633348		69.2591	33.5701	26.6995	87.0274		0.111572	0.366211	0.219482	0.0561523	0.943848
g4507854_3p_a_at	USP5	ubiquitin specific peptidase 5 (isopeptidase T)	USP5	chr12p13	12	ENSG00000111667	8078	F5H571 /// P45974	601447	NP_001092006 /// NP_003472	NM_001098536 /// NM_003481	NM_003481.1	Hs.631661		3.89535	11.4059	10.4381	12.6959		0.0302734	0.0561523	0.19458	0.0561523	0.601074
g7330729_3p_a_at	TNFSF13B	tumor necrosis factor (ligand) superfamily, member 13b	TNFSF13B	chr13q32-q34	13	ENSG00000102524	10673	E0ADT7 /// Q8IZI4 /// Q8IZI5 /// Q8IZI6 /// Q9Y275	603969	NP_001139117 /// NP_006564	NM_001145645 /// NM_006573	AF134715.1	Hs.525157		8.62855	7.7359	6.25126	2.81416		0.213135	0.27417	0.00805664	0.633789	0.696289
Hs.88764.1.S1_3p_at	MSL3	male-specific lethal 3 homolog (Drosophila)	MSL3	chrXp22.3	X	ENSG00000005302	10943	A6NCU2 /// A6NHW8 /// A6NLU8 /// A8K165 /// B4E2T7 /// B7Z227 /// C9JKR8 /// C9JXM9 /// F8WC61 /// H7BYE4 /// H7C522 /// Q8N5Y2	300609	NP_001180199 /// NP_006791 /// NP_523352 /// NP_523353	NM_001193270 /// NM_006800 /// NM_078628 /// NM_078629 /// NM_078630	R10150	Hs.655288		4.11396	8.54046	3.6506	2.93788		0.303711	0.0561523	0.129639	0.334473	0.567627
Hs.301570.0.S1_3p_at	FST	follistatin	FST	chr5q11.2	5	ENSG00000134363	10468	E9PC48 /// H0YA75 /// H0YAF9 /// P19883 /// Q6FHE1	136470 /// 184700	NP_006341 /// NP_037541	NM_006350 /// NM_013409	BF438173	Hs.9914		10.2015	7.16619	20.9679	6.44766		0.219482	0.0375977	0.00585938	0.00195313	0.366211
Hs.7740.0.S2_3p_at	OSBP2	oxysterol binding protein 2	OSBP2	chr22q12.2	22	ENSG00000184792	23762	B0QYF9 /// B4DFA8 /// B4DK24 /// B4DKE4 /// B4DTR3 /// C9J7J0 /// C9JS84 /// F5H2A3 /// H7C001 /// H7C1R2 /// H7C313 /// H7C368 /// H7C428 /// Q0VF99 /// Q6ZN50 /// Q8NA37 /// Q969R2	606729	NP_110385	NM_030758	BE501253	Hs.517546		9.21015	8.13746	9.37134	3.37642		0.366211	0.398926	0.0375977	0.246094	0.398926
Hs.54709.0.S1_3p_at	EPHA7	EPH receptor A7	EPHA7	chr6q16.1	6	ENSG00000135333	2045	Q15375	602190	NP_004431	NM_004440	BF439579	Hs.73962		11.3501	4.08661	5.21989	4.06363		0.0561523	0.00195313	0.0805664	0.5	0.466064
Hs.54505.1.S1_3p_at	AQP6	aquaporin 6, kidney specific	AQP6	chr12q13	12	ENSG00000086159	363	Q13520	601383	NP_001643	NM_001652 /// NM_053286	AL137716.1	Hs.54505		2.06746	4.17215	3.90355	2.34448		0.398926	0.0185547	0.00585938	0.0910645	0.303711
g8567417_3p_at	UBQLN3	ubiquilin 3	UBQLN3	chr11p15	11	ENSG00000175520	50613	C9IYQ4 /// Q9H347	605473	NP_059509	NM_017481	NM_017481.1	Hs.189184		31.464	54.1479	42.5965	12.0287		0.5	0.0561523	0.0239258	0.334473	0.932373
Hs.75794.0.A3_3p_at	LPAR1	lysophosphatidic acid receptor 1	LPAR1	chr9q31.3	9	ENSG00000198121	1902	B1AP63 /// B4DK36 /// B4DQ18 /// Q5VZX0 /// Q6GPG7 /// Q92633	602282	NP_001392 /// NP_476500	NM_001401 /// NM_057159	AW269335	Hs.126667		67.8507	29.3892	14.6827	32.3146		0.0437012	0.0461426	0.246094	0.149658	0.904785
g11545748_3p_a_at	DEF6	differentially expressed in FDCP 6 homolog (mouse)	DEF6	chr6p21.33-p21.1	6	ENSG00000023892	50619	B2RBP7 /// B3KSI1 /// E9PBR3 /// F5H853 /// H0Y7V7 /// Q9H4E7	610094	NP_071330	NM_022047	NM_022047.1	Hs.15476		23.6567	5.17447	11.9268	14.4562		0.0461426	0.567627	0.246094	0.303711	0.27417
Hs.9731.0.S1_3p_at	NFKBIB	nuclear factor of kappa light polypeptide gene enhancer in B-cells inhibitor, beta	NFKBIB	chr19q13.1	19	ENSG00000104825	4793	G5E9C2 /// H0YFH0 /// I3L1A4 /// I3L4X3 /// Q15653 /// Q59EM7 /// Q96LS1	604495	NP_001001716 /// NP_001230045 /// NP_002494	NM_001001716 /// NM_001243116 /// NM_002503 /// NR_040515	AA044140	Hs.9731		13.8645	4.49985	5.17673	6.18294		0.0239258	0.303711	0.303711	0.219482	0.398926
Hs.55148.0.A1_3p_at	ORAI1	ORAI calcium release-activated calcium modulator 1	ORAI1	chr12q24.31	12	ENSG00000182500	84876	Q96D31	610277 /// 612782	NP_116179	NM_032790	AL530596	Hs.55148		6.12512	3.41172	2.85242	7.14909		0.00195313	0.398926	0.466064	0.219482	0.533936
g4759199_3p_at	SYNGR1	synaptogyrin 1	SYNGR1	chr22q13.1	22	ENSG00000100321	9145	A2A283 /// B5MCD7 /// F8WCE4 /// O43759	603925	NP_004702 /// NP_663783 /// NP_663791	NM_004711 /// NM_145731 /// NM_145738	NM_004711.1	Hs.216226		2.76572	5.72794	2.1566	2.85146		0.303711	0.00805664	0.219482	0.129639	0.432373
g4759091_3p_at	SEMA3B	sema domain, immunoglobulin domain (Ig), short basic domain, secreted, (semaphorin) 3B	SEMA3B	chr3p21.3	3	ENSG00000012171 /// ENSG00000262015	7869	B4DEK9 /// F5H2H7 /// F5H6N7 /// Q13214 /// Q59FY7 /// Q6PI51 /// Q8NAS4 /// Q9HBR1	601281	NP_001005914 /// NP_004627	NM_001005914 /// NM_004636	NM_004636.1	Hs.82222		21.1595	6.97159	8.31538	7.43133		0.0461426	0.0461426	0.129639	0.129639	0.432373
g8922763_3p_at	C20orf20	chromosome 20 open reading frame 20	C20orf20	chr20q13.33	20	ENSG00000101189	55257	A8C4L5 /// Q9NV56	611157	NP_060740	NM_018270	NM_018270.1	Hs.590870		10.0727	8.343	3.17688	5.36683		0.064209	0.0239258	0.0561523	0.067627	0.5
1558426_3p_x_at	ORAI2	ORAI calcium release-activated calcium modulator 2	ORAI2	chr7q22.1	7	ENSG00000160991	80228	B4DUB4 /// C9J2H9 /// C9J5L2 /// C9JQR7 /// C9JUY6 /// Q96SN7	610929	NP_001119812 /// NP_116220	NM_001126340 /// NM_032831	BC016797.1	Hs.363308		5.54693	5.40956	2.27635	3.81409		0.0805664	0.0239258	0.0805664	0.0141602	0.149658
Hs.23542.0.A2_3p_at	KIAA1468	KIAA1468	KIAA1468	chr18q21.33	18	ENSG00000134444	57614	B2RD46 /// Q96ES0 /// Q9P260	---	NP_065905	NM_020854	AA523958	Hs.465323		4.38131	14.3486	12.0512	18.3488		0.533936	0.398926	0.27417	0.0561523	0.432373
g4826803_3p_at	KCNJ9	potassium inwardly-rectifying channel, subfamily J, member 9	KCNJ9	chr1q23.2	1	ENSG00000162728	3765	Q92806	600932	NP_004974	NM_004983	NM_004983.1	Hs.66726		8.84394	2.80966	5.20552	3.7083		0.00292969	0.398926	0.067627	0.0771484	0.303711
g7242223_3p_at	FST	follistatin	FST	chr5q11.2	5	ENSG00000134363	10468	E9PC48 /// H0YA75 /// H0YAF9 /// P19883 /// Q6FHE1	136470 /// 184700	NP_006341 /// NP_037541	NM_006350 /// NM_013409	NM_006350.2	Hs.9914		6.38017	2.90794	6.08211	3.25651		0.0185547	0.111572	0.0461426	0.19458	0.19458
Hs.60377.0.S2_3p_at	SSH1	slingshot homolog 1 (Drosophila)	SSH1	chr12q24.11	12	ENSG00000084112	54434	F8VS18 /// F8W1D9 /// F8W9J7 /// H0YHR3 /// Q8WYL5	606778	NP_001154802 /// NP_001154803 /// NP_061857	NM_001161330 /// NM_001161331 /// NM_018984	AL041728	Hs.199763		14.9037	8.20229	31.7199	11.5448		0.124023	0.171387	0.0239258	0.111572	0.398926
g8922156_3p_at	PRR13	proline rich 13	PRR13	chr12q12	12	ENSG00000205352	54458	F8VP70 /// F8VRX0 /// Q9NZ81	610459	NP_001005354 /// NP_060927	NM_001005354 /// NM_001005355 /// NM_018457	NM_018457.1	Hs.426359		24.407	14.7334	13.3669	4.97065		0.0356445	0.19458	0.0805664	0.525635	0.432373
Hs2.102897.1.S1_3p_s_at	TRNT1	tRNA nucleotidyl transferase, CCA-adding, 1	TRNT1	chr3p25.1	3	ENSG00000072756	51095	C9JRS7 /// F8W8C3 /// Q96Q11	612907	NP_886552	NM_016000 /// NM_182916	AB063105.1	Hs.732725		5.42956	6.80955	8.86637	2.48264		0.456299	0.0910645	0.0461426	0.27417	0.665527
Hs.101077.0.A1_3p_a_at	RNF207	Ring finger protein 207	RNF207	chr1p36.31	1	---	388591	Q6ZRF8	---	NP_997279	NM_173795 /// NM_207396	W92483	Hs.716549		21.5482	19.2619	12.1399	50.2463		0.398926	0.19458	0.0239258	0.0561523	0.850342
Hs.7363.1.A1_3p_a_at	MFSD4	major facilitator superfamily domain containing 4	MFSD4	chr1q32.1	1	ENSG00000174514	148808	B7Z1R7 /// B7Z2V5 /// B7Z8X0 /// B7Z8X3 /// F5H391 /// Q8N468 /// Q96KX6	---	NP_857595	NM_181644	AL542291	Hs.567714		4.11931	6.67278	2.11933	5.33724		0.457031	0.0952148	0.398926	0.0461426	0.432373
Hs.861.0.S1_3p_at	MAPK3	mitogen-activated protein kinase 3	MAPK3	chr16p11.2	16	ENSG00000102882	5595	B3KR49 /// E9PBK7 /// E9PJF0 /// E9PQW4 /// E9PRH7 /// H0YDH9 /// H0YEX6 /// P27361 /// Q7Z3H5 /// Q8NHX0 /// Q9BWJ1	601795	NP_001035145 /// NP_001103361 /// NP_002737	NM_001040056 /// NM_001109891 /// NM_002746	X60188.1	Hs.861		5.96817	5.42602	4.28385	2.13685		0.19458	0.0375977	0.067627	0.246094	0.567627
g9961245_3p_at	TAP2	transporter 2, ATP-binding cassette, sub-family B (MDR/TAP)	TAP2	chr6p21.3	6	ENSG00000204267 /// ENSG00000206235 /// ENSG00000206299 /// ENSG00000223481 /// ENSG00000225967 /// ENSG00000228582 /// ENSG00000232326 /// ENSG00000237599	6891	B0V2J7 /// B6VNV2 /// E7EUZ6 /// F8VX49 /// Q03519 /// Q53FI6 /// Q59H06 /// Q5HY71 /// Q5JNW1 /// Q96PT8 /// Q9UMW6 /// Q9UP03 /// Q9Y3F1	170261 /// 604571	NP_000535 /// NP_061313	NM_000544 /// NM_018833	NM_000544.2	Hs.502		8.28938	3.33149	2.93743	3.8057		0.067627	0.19458	0.0239258	0.0302734	0.0805664
g7661847_3p_at	P2RY14	purinergic receptor P2Y, G-protein coupled, 14	P2RY14	chr3q24-q25.1	3	ENSG00000174944	9934	A5JUU3 /// C9JAB5 /// Q15391	610116	NP_001074924 /// NP_055694	NM_001081455 /// NM_014879	NM_014879.1	Hs.2465		39.1362	11.1489	33.9566	37.5133		0.0773926	0.592773	0.0185547	0.0375977	0.822998
Hs2.30579.2.S1_3p_at	LOC646762	uncharacterized LOC646762	LOC646762	chr7p14.3	7	---	646762	---	---	---	NR_024278	CA309468	Hs.30579		5.59698	21.7879	12.1359	18.2003		0.525391	0.0461426	0.111572	0.0302734	0.567627
Hs.223241.1.A1_3p_x_at	EEF1D	eukaryotic translation elongation factor 1 delta (guanine nucleotide exchange protein)	EEF1D	chr8q24.3	8	ENSG00000104529	1936	B2RAR6 /// B4DDU4 /// D3DWK1 /// E9PBQ9 /// E9PI39 /// E9PI93 /// E9PIP5 /// E9PIZ1 /// E9PJ84 /// E9PJD0 /// E9PJV8 /// E9PK01 /// E9PK06 /// E9PK72 /// E9PKH7 /// E9PKK3 /// E9PL12 /// E9PL21 /// E9PL71 /// E9PLA1 /// E9PLL8 /// E9PLS6 /// E9PLT8 /// E9PM66 /// E9PMW7 /// E9PN56 /// E9PN71 /// E9PN91 /// E9PNC8 /// E9PNW6 /// E9PPR1 /// E9PPY1 /// E9PQ49 /// E9PQC9 /// E9PQR8 /// E9PQZ1 /// E9P…	130592	NP_001123525 /// NP_001123527 /// NP_001123528 /// NP_001123529 /// NP_001182132 /// NP_001951 /// NP_115754	NM_001130053 /// NM_001130054 /// NM_001130055 /// NM_001130056 /// NM_001130057 /// NM_001195203 /// NM_001960 /// NM_032378	AI613383	Hs.703306		2.47182	5.96006	2.397	2.89494		0.334473	0.0375977	0.246094	0.171387	0.246094
1568609_3p_s_at	FAM91A2	family with sequence similarity 91, member A2 /// uncharacterized FLJ39739 /// uncharacterized LOC100286793 /// uncharacterized LOC728855 /// uncharacterized LOC728875	FAM91A2 /// FLJ39739 /// LOC100286793 /// LOC728855 /// LOC728875	chr1q21.1	1	ENSG00000215863 /// ENSG00000223804 /// ENSG00000232151 /// ENSG00000235398 /// ENSG00000236943	100286793 /// 388685 /// 57234 /// 728855 /// 728875	P0C866 /// Q8N8A9	---	---	NM_207400 /// NR_024510 /// NR_024511 /// NR_024584 /// NR_027468 /// NR_027469 /// NR_046135 /// NR_046136 /// NR_046137 /// NR_046138 /// NR_046139 /// XR_040635	AL118843	Hs.456578		4.36188	5.60387	10.0176	2.82822		0.0375977	0.0302734	0.000244141	0.0141602	0.219482
Hs.118021.3.A1_3p_a_at	ABR	active BCR-related	ABR	chr17p13.3	17	ENSG00000159842	29	B3KW89 /// B7Z2X0 /// B7Z683 /// B7Z6H7 /// B7Z7Z1 /// E9PFN9 /// F5H3S2 /// F5H8B3 /// I3L0R7 /// I3L1U8 /// I3L259 /// I3L2C0 /// I3L2L3 /// I3L2P5 /// I3L379 /// I3L3W0 /// I3L434 /// I3L4Y1 /// I3NI05 /// Q12979 /// Q6ZT60	155255 /// 600365	NP_001083 /// NP_001153218 /// NP_001243776 /// NP_068781	NM_001092 /// NM_001159746 /// NM_001256847 /// NM_021962 /// NR_046393	L19704	Hs.159306		2.22666	2.24823	4.96823	2.2617		0.0805664	0.219482	0.0302734	0.19458	0.303711
Hs.133244.1.S1_3p_a_at	GSDMC	gasdermin C	GSDMC	chr8q24.21	8	ENSG00000147697	56169	Q9BYG8 /// Q9H1C8	608384	NP_113603	NM_031415	AJ245876.1	Hs.133244		7.70457	3.3915	10.6738	10.1469		0.432373	0.334473	0.0561523	0.0561523	0.753906
g5902119_3p_x_at	SPRR2B	small proline-rich protein 2B	SPRR2B	chr1q21-q22	1	ENSG00000196805	6701	P35325	182268	NP_001017418	NM_001017418	NM_006945.1	Hs.568239		15.3114	10.6394	5.58429	4.72889		0.129639	0.0185547	0.303711	0.246094	0.5
Hs.27295.0.A1_3p_at	FDX1	ferredoxin 1	FDX1	chr11q22	11	ENSG00000137714	2230	P10109	103260	NP_004100	NM_004109	BE302085	Hs.744		17.2245	11.2032	12.1565	3.71421		0.19458	0.303711	0.0375977	0.398926	0.533936
Hs.56937.1.S1_3p_a_at	ST14	suppression of tumorigenicity 14 (colon carcinoma)	ST14	chr11q24-q25	11	---	6768	B2RAF9 /// B4DYI7 /// E9PNS7 /// Q8WVC1 /// Q9Y5Y6	606797 /// 610765	NP_068813	NM_021978	U20428.1	Hs.504315		23.4818	8.40997	39.4332	31.3172		0.0461426	0.5	0.246094	0.303711	0.696289
Hs.300496.5.S1_3p_s_at	SLC25A37	solute carrier family 25 (mitochondrial iron transporter), member 37	SLC25A37	chr8p21.2	8	ENSG00000147454	51312	B2RBM6 /// F8W9Q7 /// H0YAT5 /// Q16458 /// Q71JB2 /// Q9NYZ2 /// Q9P1J9	610387	NP_057696	NM_016612	H69701	Hs.726050		6.86777	14.6621	17.5221	33.4475		0.303711	0.0952148	0.0461426	0.0375977	0.780518
Hs.127958.0.A1_3p_at	AGPAT4	1-acylglycerol-3-phosphate O-acyltransferase 4 (lysophosphatidic acid acyltransferase, delta)	AGPAT4	chr6q26	6	ENSG00000026652	56895	B4DHC0 /// B4DIE2 /// B4DIY1 /// B4DMU6 /// B4DSF9 /// G3XAF1 /// H0Y5R3 /// Q5TEE8 /// Q6AI25 /// Q6PJN9 /// Q9NRZ5	---	NP_064518	NM_001012733 /// NM_001012734 /// NM_020133	AI733330	Hs.353175		10.7572	2.95234	6.09474	4.59617		0.219482	0.432373	0.0185547	0.457764	0.696289
Hs.38489.0.A1_3p_at	HIP1	huntingtin interacting protein 1	HIP1	chr7q11.23	7	ENSG00000127946 /// ENSG00000263334	3092	A4VCI6 /// B4DK46 /// B4DYD7 /// B4E3I7 /// C9JMG5 /// E7ES17 /// O00291 /// Q8TDA4	176807 /// 601767	NP_001230127 /// NP_005329	NM_001243198 /// NM_005338	AU145049	Hs.329266		26.0035	12.257	9.26465	6.6681		0.0302734	0.129639	0.0239258	0.149658	0.633789
g12653124_3p_x_at	SFN	stratifin	SFN	chr1p36.11	1	ENSG00000175793	2810	P31947	601290	NP_006133	NM_006142	BC000329.1	Hs.523718		5.98212	3.72919	4.90578	12.7673		0.0107422	0.27417	0.129639	0.129639	0.398926
Hs.288433.2.A1_3p_a_at	NTM	neurotrimin-like /// neurotrimin	LOC100653217 /// NTM	chr11q25	11	ENSG00000182667	100653217 /// 50863	B7Z1H3 /// B7Z1I4 /// B7Z1Z5 /// B7Z9J9 /// H7BZ62 /// Q9P121	607938	NP_001041674 /// NP_001137530 /// NP_001137531 /// NP_057606 /// XP_003403688	NM_001048209 /// NM_001144058 /// NM_001144059 /// NM_016522 /// XM_003403640	AW117456	Hs.504352		2.49098	6.02939	6.07079	3.89302		0.398926	0.067627	0.067627	0.0561523	0.334473
g4757965_3p_at	CDY1	chromodomain protein, Y-linked, 1	CDY1	chrYq11.23	Y	ENSG00000129873 /// ENSG00000172288 /// ENSG00000172352 /// ENSG00000182415	9085	A8K8L0 /// C9JMH9 /// Q9Y6F7 /// Q9Y6F8	400016	NP_004671 /// NP_733841	NM_004680 /// NM_170723	NM_004680.1	Hs.159281		21.8281	36.3887	10.1935	34.4272		0.828613	0.326416	0.398926	0.0131836	0.943848
Hs.182877.1.S1_3p_at	EXOSC7	exosome component 7	EXOSC7	chr3p21.31	3	ENSG00000075914	23016	B2RDZ9 /// B4DIU0 /// Q15024	606488	NP_055819	NM_015004 /// NR_023353	AW614427	Hs.719958		23.9805	5.91873	9.41611	15.6271		0.0561523	0.657471	0.246094	0.398926	0.753906
Hs.24937.1.S1_3p_at	TRA2A	transformer 2 alpha homolog (Drosophila)	TRA2A	chr7p15.3	7	ENSG00000164548	29896	B4DQI6 /// B4DUA9 /// F8WEH2 /// Q13595 /// Q549U1 /// Q8IXF7	602718	NP_037425	NM_013293	AA831170	Hs.445652		3.35753	6.94039	11.4525	4.40873		0.129639	0.0375977	0.00805664	0.219482	0.567627
Hs.27182.0.S2_3p_at	PLAA	phospholipase A2-activating protein	PLAA	chr9p21	9	ENSG00000137055	9373	E5RIM3 /// H0YAU9 /// H0YBW4 /// H0YC16 /// Q9Y263	603873	NP_001026859	NM_001031689 /// NM_004253	AF083395.1	Hs.27182		6.55037	10.0014	4.02807	3.03649		0.067627	0.0239258	0.0178223	0.219482	0.5
g4826875_3p_a_at	OMD	osteomodulin	OMD	chr9q22.31	9	ENSG00000127083	4958	B2R7N9 /// Q99983	---	NP_005005	NM_005014	NM_005014.1	Hs.94070		44.4572	16.9637	19.6141	52.9935		0.334473	0.239258	0.0461426	0.0134277	0.850342
Hs.41143.2.S1_3p_a_at	PLCB1	phospholipase C, beta 1 (phosphoinositide-specific)	PLCB1	chr20p12	20	ENSG00000182621	23236	B1AK73 /// B3KXN8 /// B4DRC6 /// E9PEL1 /// H0YCJ2 /// H0YGI7 /// H7C0R8 /// Q8IV91 /// Q8IV92 /// Q9NQ66	607120 /// 613722	NP_056007 /// NP_877398	NM_015192 /// NM_182734	AA393484	Hs.431173		9.95554	12.8998	36.5424	25.7873		0.601074	0.366211	0.129639	0.0461426	0.72583
g11999276_3p_at	SLC25A18	solute carrier family 25 (glutamate carrier), member 18	SLC25A18	chr22q11.2	22	ENSG00000182902	83733	Q9H1K4	609303	NP_113669	NM_031481	AY008285.1	Hs.282982		5.2525	16.1161	7.24098	5.07952		0.390137	0.0805664	0.0302734	0.246094	0.592041
Hs.132942.0.A1_3p_a_at	ARHGAP26	Rho GTPase activating protein 26	ARHGAP26	chr5q31	5	ENSG00000145819	23092	B3KT96 /// B4DQA2 /// D9ZGG7 /// F8W9V9 /// H0Y4P9 /// Q9UNA1	605370 /// 607785	NP_001129080 /// NP_055886	NM_001135608 /// NM_015071	BE671084	Hs.654668		4.44039	11.5824	21.1803	14.908		0.432373	0.334473	0.0561523	0.0805664	0.633789
Hs2.351007.1.S1_3p_at	PLB1	phospholipase B1	PLB1	chr2p23.2	2	---	151056	B2RWP8 /// C9JYQ2 /// H7BYX7 /// H7BZW4 /// H7C012 /// H7C1D3 /// H7C2A5 /// Q6P1J6	610179	NP_001164056 /// NP_694566	NM_001170585 /// NM_153021	NM_153021.1	Hs.444933		5.21766	2.30912	2.43995	2.17522		0.171387	0.334473	0.00805664	0.219482	0.357666
g7140925_3p_s_at	SPAG11A	sperm associated antigen 11A /// sperm associated antigen 11B	SPAG11A /// SPAG11B	chr8p23.1	8	ENSG00000164871 /// ENSG00000178287	10407 /// 653423	A8MZA0 /// C9IZU7 /// C9JP82 /// E9PFH0 /// Q08648 /// Q6PDA7	606560	NP_001075021 /// NP_057596 /// NP_478107 /// NP_478108 /// NP_478109 /// NP_478110 /// NP_478113 /// NP_478114	NM_001081552 /// NM_016512 /// NM_058200 /// NM_058201 /// NM_058202 /// NM_058203 /// NM_058206 /// NM_058207	AF168617.1	Hs.559506		13.7377	6.29534	23.1353	21.0844		0.303711	0.366211	0.0805664	0.000732422	0.432373
Hs.19720.0.S1_3p_at	AP3S2	adaptor-related protein complex 3, sigma 2 subunit /// C15orf38-AP3S2 readthrough	AP3S2 /// C15orf38-AP3S2	chr15q /// chr15q26.1	15	ENSG00000157823	100526783 /// 10239	B2R677 /// B4DGQ3 /// E2QRD5 /// H0YKM3 /// H0YLI7 /// H0YLX6 /// H0YNI6 /// P59780 /// Q53H83 /// Q6PK37	602416	NP_001185987 /// NP_005820	NM_001199058 /// NM_005829 /// NR_023361 /// NR_037582	AI910895	Hs.632161		12.7223	41.3715	45.3415	43.0484		0.246094	0.0952148	0.0461426	0.00195313	0.888428
1559413_3p_at	TCP11L2	t-complex 11 (mouse)-like 2	TCP11L2	chr12q23.3	12	ENSG00000166046	255394	B2RA65 /// F8VRQ3 /// F8VU20 /// F8VW27 /// F8W0R5 /// F8W1M6 /// G3V1Y9 /// G3V1Z2 /// Q8N4U5	---	NP_689985	NM_152772	AF306858.1	Hs.696047		2.29651	7.75674	3.72915	3.87062		0.266846	0.0461426	0.129639	0.129639	0.303711
Hs.55069.0.S2_3p_at	NXPH3	neurexophilin 3	NXPH3	chr17q21.33	17	ENSG00000182575	11248	D6RGW2 /// O95157	604636	NP_009156	NM_007225	T10030	Hs.55069		17.2587	5.37382	9.03012	5.25595		0.0461426	0.0805664	0.00805664	0.0805664	0.633789
Hs.30327.0.A1_3p_x_at	MAPKAPK5	MAPKAPK5 antisense RNA 1 (non-protein coding)	MAPKAPK5-AS1	chr12q24.12	12	ENSG00000234608	51275	Q8N8E1	---	---	NM_016534 /// NR_015404	NM_003668.1	Hs.333120		2.2315	5.27591	2.61907	4.58142		0.111572	0.0302734	0.27417	0.129639	0.432373
Hs.195266.0.A1_3p_at	ZNF346	zinc finger protein 346	ZNF346	chr5q35.2	5	---	23567	B7Z367 /// B7Z4J8 /// B7Z4N4 /// B7Z6B6 /// B7Z6Q2 /// D6RJ07 /// Q9UL40	605308	NP_036411	NM_012279	BG178775	Hs.484259		2.39034	7.12568	4.54635	2.94672		0.696289	0.0302734	0.129639	0.398926	0.398926
239422_3p_at	GPC2	glypican 2	GPC2	chr7q22.1	7	ENSG00000213420	221914	Q59GG5 /// Q8N158	---	NP_689955	NM_152742	AI863264	Hs.211701		11.4349	5.04032	5.17666	11.3093		0.111572	0.246094	0.0461426	0.0375977	0.533936
Hs.100469.2.S1_3p_at	MLLT4	myeloid/lymphoid or mixed-lineage leukemia (trithorax homolog, Drosophila); translocated to, 4	MLLT4	chr6q27	6	ENSG00000130396	4301	A8MQ02 /// C9IYT9 /// C9JX92 /// E9PFY5 /// F8W9I4 /// G1UI22 /// H0Y7R8 /// H0Y8L4 /// H0Y8U8 /// H0Y948 /// H0Y9I0 /// H0YA98 /// P55196 /// Q1WD23 /// Q5TIG5 /// Q96C95	159559	NP_001035089 /// NP_001193937	NM_001040000 /// NM_001040001 /// NM_001207008 /// NM_005936	AI675354	Hs.614974		11.7583	3.31918	4.57152	5.95513		0.171387	0.171387	0.149658	0.0375977	0.398926
Hs2.116128.1.S1_3p_s_at	WFDC8	WAP four-disulfide core domain 8	WFDC8	chr20q13.12	20	ENSG00000158901	90199	Q8IUA0	---	NP_570966 /// NP_852611	NM_130896 /// NM_181510	AF492015.1	Hs.116128		39.8315	8.36144	26.1518	32.789		0.0561523	0.780518	0.111572	0.424072	0.753906
Hs.211571.0.S2_3p_at	HCCS	holocytochrome c synthase	HCCS	chrXp22.3	X	ENSG00000004961	3052	P53701 /// Q68D50	300056 /// 309801	NP_001116080 /// NP_001165462 /// NP_005324	NM_001122608 /// NM_001171991 /// NM_005333	AI801013	Hs.211571		26.1277	17.8409	8.93796	7.23526		0.171387	0.0302734	0.0373535	0.165527	0.80542
214316_3p_x_at	CALR	Calreticulin	CALR	chr19p13.3-p13.2	19	---	811	B4E2Y9 /// P27797 /// Q53G71	109091	NP_004334	NM_004343	AI378706	Hs.515162		3.24249	9.58531	4.07482	3.64391		0.27417	0.0185547	0.0239258	0.0185547	0.246094
1567222_3p_x_at	ELOVL5	ELOVL fatty acid elongase 5	ELOVL5	chr6p21.1-p12.1	6	ENSG00000012660	60481	B3KWH9 /// B4DZJ2 /// E2QRH7 /// F6SH78 /// Q9NYP7	611805	NP_001229757 /// NP_001229759 /// NP_001229760 /// NP_068586	NM_001242828 /// NM_001242830 /// NM_001242831 /// NM_021814	D17207.1	Hs.740374		6.01335	7.38037	17.3167	15.4594		0.334228	0.398926	0.0375977	0.111572	0.753906
Hs.39706.0.A1_3p_at	TULP3	tubby like protein 3	TULP3	chr12p13.3	12	ENSG00000078246	7289	B7Z1E7 /// B7Z6A2 /// F5GWL5 /// F5H7B9 /// F8WBZ9 /// H0YFU8 /// H0YG12 /// O75386	604730	NP_001153880 /// NP_003315	NM_001160408 /// NM_003324	AI591305	Hs.655333		2.47504	7.1973	3.61048	5.97577		0.27417	0.0104981	0.00415039	0.00292969	0.303711
g12803958_3p_x_at	TPM4	tropomyosin 4	TPM4	chr19p13.1	19	ENSG00000167460	7171	B4DTB1 /// B4DVY2 /// P67936	600317	NP_001138632 /// NP_003281	NM_001145160 /// NM_003290	BC002827.1	Hs.631618		9.34192	10.4729	3.34636	5.62579		0.0461426	0.0375977	0.246094	0.149658	0.633789
Hs.180663.0.S1_3p_at	KIAA1586	KIAA1586	KIAA1586	chr6p12.1	6	ENSG00000168116	57691	B4DIC2 /// F5H2N6 /// Q8N303 /// Q9HCI6	---	NP_065982	NM_020931	BF339845	Hs.709521		30.8661	12.7486	19.8546	6.63561		0.27417	0.27417	0.0141602	0.753906	0.932373
Hs.15519.1.A2_3p_a_at	OSBPL2	oxysterol binding protein-like 2	OSBPL2	chr20q13.3	20	ENSG00000130703	9885	B2RDK3 /// B4DKJ8 /// E7ET92 /// F8W926 /// Q9BZ16 /// Q9H1P3	606731	NP_055650 /// NP_653081	NM_014835 /// NM_144498	AI753638	Hs.473254		4.67683	2.36005	3.11674	7.42751		0.432373	0.390625	0.067627	0.0185547	0.533936
Hs.314683.0.S1_3p_s_at	PRDM15	PR domain containing 15	PRDM15	chr21q22.3	21	ENSG00000141956	63977	E7ER26 /// E9PDJ6 /// E9PF37 /// E9PGL3 /// F5GWX1 /// F6QQW4 /// P57071 /// Q4W8S0 /// Q4W8S1 /// Q4W8S3 /// Q4W8S4 /// Q4W8S5 /// Q59GE7 /// Q6NXF8	---	NP_001035514 /// NP_071398	NM_001040424 /// NM_022115 /// NM_144771	AL355710.1	Hs.473893		11.1719	6.03031	2.91296	8.69214		0.0239258	0.27417	0.466064	0.303711	0.72583
g9938031_3p_x_at	SLC2A6	solute carrier family 2 (facilitated glucose transporter), member 6	SLC2A6	chr9q34	9	ENSG00000160326 /// ENSG00000261768	11182	B4DH85 /// F2Z2F6 /// F2Z3K7 /// Q9UGQ3	606813	NP_001138571 /// NP_060055	NM_001145099 /// NM_017585	NM_017585.2	Hs.244378		2.20433	5.59412	7.63811	6.33336		0.149658	0.149658	0.0141602	0.0239258	0.334473
g8922361_3p_at	HELLS	helicase, lymphoid-specific	HELLS	chr10q24.2	10	ENSG00000119969	3070	B1ALG6 /// Q0VGL2 /// Q6I7N8 /// Q76H82 /// Q9NRZ9 /// Q9NW36	603946	NP_060533	NM_018063	NM_018063.1	Hs.655830		47.9407	9.05435	21.3721	21.2144		0.0561523	0.27417	0.219482	0.246094	0.799316
g7673008_3p_a_at	CCR9	chemokine (C-C motif) receptor 9	CCR9	chr3p21.3	3	ENSG00000173585	10803	B2R734 /// B2R8G9 /// C9JWC0 /// P51686 /// Q9UN87	604738	NP_001243298 /// NP_006632 /// NP_112477	NM_001256369 /// NM_006641 /// NM_031200 /// NR_036525	AF145439.1	Hs.225946		38.0231	16.2866	10.4629	32.025		0.398926	0.326416	0.246094	0.0529785	0.822998
g755647_3p_a_at	CHRNA4	cholinergic receptor, nicotinic, alpha 4 (neuronal)	CHRNA4	chr20q13.2-q13.3	20	ENSG00000101204	1137	B4DK78 /// H0YBH1 /// P43681 /// Q4VAQ3 /// Q4VAQ5 /// Q59FV0	118504 /// 188890 /// 600513	NP_000735 /// NP_001243502	NM_000744 /// NM_001256573 /// NR_046317	L35901.1	Hs.10734		5.27428	5.50965	4.44414	2.0545		0.466064	0.129639	0.246094	0.0644531	0.72583
Hs.288856.4.A1_3p_at	CD47	CD47 molecule	CD47	chr3q13.1-q13.2	3	ENSG00000196776	961	Q08722	601028	NP_001768 /// NP_942088	NM_001025079 /// NM_001025080 /// NM_001777 /// NM_198793	BF439618	Hs.446414		11.8438	7.97471	3.77256	12.5691		0.00585938	0.149414	0.0214844	0.00830078	0.230957
Hs.38613.0.A1_3p_at	LINS	lines homolog (Drosophila)	LINS	chr15q26.3	15	ENSG00000140471	55180	B4DQT3 /// H0YKU3 /// H0YM78 /// H0YMK4 /// H0YMQ0 /// H3BNM9 /// H3BNS6 /// Q8NG48	610350	NP_001035706	NM_001040614 /// NM_001040615 /// NM_001040616 /// NM_018148 /// NM_181739 /// NM_181740	AW575177	Hs.105633		19.5934	5.7229	18.4085	11.0904		0.19458	0.0537109	0.149658	0.0461426	0.432373
Hs.16323.0.A1_3p_at	XAGE2	X antigen family, member 2 /// X antigen family, member 2B	XAGE2 /// XAGE2B	chrXp11.22	X	ENSG00000155622 /// ENSG00000185751	728242 /// 9502	Q96GT9	300416	NP_001073006 /// NP_570133	NM_001079538 /// NM_130777	AW972530	Hs.522654		15.4369	8.81131	27.6917	38.3974		0.633789	0.432373	0.111572	0.0537109	0.969727
208712_3p_at	CCND1	cyclin D1	CCND1	chr11q13	11	ENSG00000110092	595	B4DR06 /// F5H437 /// P24385 /// Q6FI00	114500 /// 151400 /// 168461 /// 193300 /// 254500	NP_444284	NM_053056	M73554.1	Hs.523852		5.1984	6.22165	2.21825	6.83048		0.149658	0.111572	0.246094	0.013916	0.432373
Hs2.172702.2.S1_3p_at	FLCN	folliculin	FLCN	chr17p11.2	17	ENSG00000154803	201163	C9J4C4 /// Q8NDS2 /// Q8NFG4	114500 /// 135150 /// 144700 /// 173600 /// 607273	NP_653207 /// NP_659434	NM_144606 /// NM_144997	NM_144997.2	Hs.31652		18.9234	10.6657	7.3483	4.32461		0.533936	0.432373	0.0439453	0.5	0.80542
Hs.289038.0.S1_3p_at	LRCH3	leucine-rich repeats and calponin homology (CH) domain containing 3	LRCH3	chr3q29	3	ENSG00000186001	84859	B4E0T7 /// E9PD99 /// F5H3V2 /// F8WFB5 /// H7C0F9 /// H7C0J8 /// H7C1G3 /// Q96II8	---	NP_116162	NM_032773	AI357539	Hs.732676		5.07099	19.9618	17.1604	26.639		0.953857	0.303711	0.017334	0.0537109	0.984863
Hs.278399.2.S1_3p_s_at	ACTG1P4	actin, gamma 1 pseudogene 4 /// amylase, alpha 2B (pancreatic) /// RNA-binding region (RNP1, RRM) containing 3	ACTG1P4 /// AMY2B /// RNPC3	chr1p21 /// chr1p21.1	1	ENSG00000185946 /// ENSG00000240038	280 /// 55599 /// 648740	A8K1C9 /// B3KTI1 /// C9J2Z5 /// C9JWK7 /// P19961 /// Q6YL44 /// Q96LT9	104660	NP_060089 /// NP_066188	NM_017619 /// NM_020978 /// NR_024438	AV699389	Hs.632423		11.0699	29.5932	29.0998	12.8875		0.0461426	0.0239258	0.0239258	0.125	0.753906
Hs.118570.0.A1_3p_s_at	FARSB	phenylalanyl-tRNA synthetase, beta subunit /// tripartite motif containing 61	FARSB /// TRIM61	chr2q36.1 /// chr4q32.3	2	ENSG00000248632 /// ENSG00000250227	10056 /// 391712	A8K666 /// B4DFM0 /// B4DJJ1 /// B7ZB32 /// F5H6Y1 /// Q5EBN2 /// Q9BR63 /// Q9NSD9	609690	NP_001012414 /// NP_005678	NM_001012414 /// NM_005687	AW024617	Hs.471452		16.5901	43.5357	10.1479	15.6452		0.398926	0.00805664	0.149658	0.432373	0.850342
Hs.65828.0.A1_3p_at	RSBN1L	RSBN1L antisense RNA 1 (non-protein coding)	RSBN1L-AS1	chr7q11.23	7	---	100505854	---	---	---	NR_038361	BF435958	Hs.72451		9.31969	10.7031	16.6813	36.1394		0.5	0.45752	0.533936	0.0561523	0.80542
g7019572_3p_x_at	STRN4	striatin, calmodulin binding protein 4	STRN4	chr19q13.2	19	ENSG00000090372	29888	B3KPF6 /// B4DMU7 /// B4DQH7 /// F5GYK2 /// F8VYA6 /// Q59GV6 /// Q9NRL3	---	NP_001034966 /// NP_037535	NM_001039877 /// NM_013403	NM_013403.1	Hs.631590		6.73625	6.30747	9.47581	2.23586		0.0100098	0.246094	0.0952148	0.27417	0.129639
Hs.61117.0.A1_3p_at	KLLN	killin, p53-regulated DNA replication inhibitor	KLLN	chr10q23	10	---	100144748	B2CW77	612105	NP_001119521	NM_001126049	AA057423	Hs.559820		6.39295	22.4122	10.6652	6.50332		0.567627	0.0239258	0.111572	0.19458	0.366211
g5540099_3p_a_at	MAN2A2	mannosidase, alpha, class 2A, member 2	MAN2A2	chr15q26.1	15	ENSG00000196547	4122	B4DEU9 /// B4DIK4 /// B4DRE0 /// B7ZA35 /// H0YK77 /// H0YKH9 /// H0YKM7 /// H0YKQ2 /// H0YKT0 /// H0YL67 /// H0YLB9 /// H0YLL4 /// H0YLU3 /// H0YML7 /// H0YMU0 /// H0YNC8 /// H0YNG5 /// P49641 /// Q9P1E4	600988	NP_006113	NM_006122	NM_006122.1	Hs.116459		10.6846	10.1796	7.83197	3.20511		0.00268555	0.0805664	0.0649414	0.19458	0.398926
Hs.3852.1.A2_3p_at	KIAA0368	KIAA0368	KIAA0368	chr9q31.3	9	ENSG00000136813	23392	B3KV72 /// B3KXF2 /// Q5VYK3 /// Q5VYK5	---	NP_001073867	NM_001080398	AB002366.1	Hs.368255		11.2447	8.70684	2.65577	7.00082		0.239258	0.0356445	0.334473	0.27417	0.850342
Hs2.124029.2.S1_3p_at	INPP5A	inositol polyphosphate-5-phosphatase, 40kDa	INPP5A	chr10q26.3	10	ENSG00000068383	3632	B1AP38 /// E9PBY1 /// F5GWM1 /// F5H3N8 /// F5H5Z6 /// H0Y2W5 /// Q14642 /// Q149S6 /// Q4VAR4 /// Q5T1B3 /// Q5T1B4 /// Q5T1B5 /// Q86V83 /// Q8N6C1	600106	NP_005530	NM_005539	AF273055.1	Hs.523360		3.08844	7.4027	6.62174	3.19308		0.129639	0.0561523	0.0805664	0.303711	0.303711
Hs2.405994.1.S1_3p_x_at	SIRPB2	signal-regulatory protein beta 2	SIRPB2	chr20p13	20	ENSG00000196209	284759	B3KTG0 /// B4DLM9 /// B7Z281 /// E9PCW6 /// F2Z2Y9 /// F5H204 /// Q5JXA8 /// Q5JXA9	---	NP_001116434 /// NP_001128308	NM_001122962 /// NM_001134836 /// NR_021484	AK095499.1	Hs.721685		10.6703	31.0058	10.5294	8.50971		0.398926	0.067627	0.0239258	0.0805664	0.80542
Hs.109697.0.A1_3p_at	MAP3K2	mitogen-activated protein kinase kinase kinase 2	MAP3K2	chr2q14.3	2	ENSG00000169967	10746	Q6P084 /// Q96K88 /// Q9Y2U5	609487	NP_006600	NM_006609	BG504375	Hs.740551		8.11119	2.5854	8.40757	11.9146		0.424316	0.457764	0.0649414	0.334473	0.753906
Hs.322478.0.S1_3p_at	RBM34	RNA binding motif protein 34	RBM34	chr1q42.3	1	ENSG00000188739	23029	A2A2V2 /// H7C5M1 /// P42696 /// Q5TCT4	---	NP_001155005 /// NP_055829	NM_001161533 /// NM_015014 /// NR_027762	D38491.1	Hs.535224		33.7731	28.697	12.0071	10.9602		0.171387	0.0375977	0.188477	0.0891113	0.962402
Hs.129892.0.S1_3p_x_at	IQSEC2	IQ motif and Sec7 domain 2	IQSEC2	chrXp11.22	X	ENSG00000124313	23096	C7SDG0 /// C7SDG2 /// C7SDG3 /// Q5JU85	300522 /// 309530	NP_001104595 /// NP_001230126 /// NP_055890	NM_001111125 /// NM_001243197 /// NM_015075 /// NR_024449	BF571239	Hs.496138		2.13837	4.78149	3.90338	8.24247		0.129639	0.0375977	0.19458	0.129639	0.067627
g4759235_3p_at	TSPAN7	tetraspanin 7	TSPAN7	chrXp11.4	X	---	7102	B4DDG0 /// B4DEA5 /// B4DEB8 /// F8WC96 /// F8WF47 /// F8WF53 /// P41732 /// Q7Z3Z6	300096 /// 300210	NP_004606	NM_004615	NM_004615.1	Hs.441664		86.8611	72.9294	79.2113	19.8872		0.0356445	0.27417	0.171387	0.466064	0.953857
g11545794_3p_at	SLC17A9	solute carrier family 17, member 9	SLC17A9	chr20q13.33	20	ENSG00000101194	63910	B4DPU8 /// Q5W197 /// Q9BYT1 /// Q9H5I2	612107	NP_071365	NM_022082	NM_022082.1	Hs.512686		4.70598	13.3503	4.14784	9.79431		0.246094	0.111572	0.303711	0.0461426	0.432373
Hs.132858.0.A1_3p_at	RAP1GDS1	RAP1, GTP-GDP dissociation stimulator 1	RAP1GDS1	chr4q23-q25	4	ENSG00000138698	5910	B3KNU0 /// B7Z2V8 /// B7Z4M5 /// D6RB97 /// D6RBC6 /// D6RC12 /// D6RC85 /// D6RE95 /// D6REZ0 /// D6RF90 /// D6RHH8 /// D6RHZ7 /// E9PH06 /// G5E9P9 /// H0Y8M2 /// H0Y9J0 /// P52306 /// Q4QQI8 /// Q6U7G8 /// Q9BUX6	179502	NP_001093896 /// NP_001093897 /// NP_001093898 /// NP_001093899 /// NP_001093900 /// NP_066982	NM_001100426 /// NM_001100427 /// NM_001100428 /// NM_001100429 /// NM_001100430 /// NM_021159	AI052055	Hs.132858		4.08294	11.92	17.3234	7.08967		0.389893	0.149658	0.0461426	0.303711	0.398926
g4506806_3p_at	SCN4A	sodium channel, voltage-gated, type IV, alpha subunit	SCN4A	chr17q23.3	17	ENSG00000007314	6329	P35499	168300 /// 170400 /// 170500 /// 603967 /// 608390 /// 613345 /// 614198	NP_000325	NM_000334	NM_000334.1	Hs.46038		16.4076	5.98305	6.64494	15.0672		0.0239258	0.27417	0.19458	0.0224609	0.5
g3719225_3p_s_at	GABBR2	gamma-aminobutyric acid (GABA) B receptor, 2	GABBR2	chr9q22.1-q22.3	9	ENSG00000136928	9568	H9NIL8 /// O75899 /// O94794	188890 /// 607340	NP_005449	NM_005458	AF056085.1	Hs.198612		22.5963	8.18394	4.99909	10.7018		0.0644531	0.111572	0.366211	0.067627	0.780518
215600_3p_x_at	FBXW12	F-box and WD repeat domain containing 12	FBXW12	chr3p21.31	3	---	285231	A4FU26 /// C9JK86 /// E9PCA2 /// E9PG36 /// Q494Y9 /// Q6X9E4	609075	NP_001153399 /// NP_001153401 /// NP_996985	NM_001159927 /// NM_001159929 /// NM_207102	AK022174.1	Hs.288793		4.06914	7.33994	3.56091	12.2938		0.0239258	0.0185547	0.129639	0.0239258	0.432373
Hs.29280.0.S1_3p_at	ATG2B	autophagy related 2B	ATG2B	chr14q32.2	14	ENSG00000066739	55102	B4DYX0 /// Q96BY7	---	NP_060506	NM_018036	AI217906	Hs.168241		37.2403	44.9725	10.6715	20.1551		0.212891	0.0559082	0.303711	0.0100098	0.72583
g13378148_3p_s_at	LRRC1	leucine rich repeat containing 1	LRRC1	chr6p12.1	6	ENSG00000137269	55227	A8K883 /// Q5T0G3 /// Q9BTT6	608195	NP_060684	NM_018214 /// NM_025168	NM_025168.1	Hs.732252		14.6197	24.3443	3.98508	14.1699		0.665527	0.0141602	0.303711	0.27417	0.366211
g4827066_3p_a_at	ZMYM3	zinc finger, MYM-type 3	ZMYM3	chrXq13.1	X	ENSG00000147130	9203	A6NC58 /// A6NHB5 /// A6NHN7 /// A6NL54 /// A8K3Z7 /// Q14202	300061	NP_001164633 /// NP_001164634 /// NP_005087 /// NP_963893	NM_001171162 /// NM_001171163 /// NM_005096 /// NM_201599	NM_005096.1	Hs.522684		2.03601	5.63123	2.32328	3.84537		0.5	0.067627	0.0239258	0.0561523	0.366211
Hs.94814.0.S1_3p_s_at	AKT1S1	AKT1 substrate 1 (proline-rich)	AKT1S1	chr19q13.33	19	ENSG00000204673	84335	H9KV91 /// Q96B36	610221	NP_001092102 /// NP_001092103 /// NP_115751	NM_001098632 /// NM_001098633 /// NM_032375	BE790884	Hs.515542		25.5658	4.94178	20.3856	16.6469		0.0302734	0.0134277	0.0185547	0.111572	0.398926
Hs.281434.0.A1_3p_at	C5orf24	chromosome 5 open reading frame 24	C5orf24	chr5q31.1	5	ENSG00000181904	134553	Q7Z6I8	---	NP_001129058 /// NP_689622	NM_001135586 /// NM_152409	BG492488	Hs.708536		2.04106	4.38971	6.95144	3.06726		0.780518	0.491699	0.0239258	0.601074	0.828613
Hs.82501.0.S1_3p_at	XRN1	5'-3' exoribonuclease 1	XRN1	chr3q23	3	ENSG00000114127	54464	B3KW17 /// B4E2K3 /// C9JCZ8 /// F8WDA0 /// H7C583 /// H7C5E4 /// Q8IZH2	607994	NP_001036069 /// NP_061874	NM_001042604 /// NM_019001	BG534738	Hs.435103		10.5769	3.31157	3.83012	7.62452		0.00415039	0.219482	0.246094	0.0561523	0.491211
g2145063_3p_at	LST1	leukocyte specific transcript 1	LST1	chr6p21.3	6	ENSG00000204482 /// ENSG00000206433 /// ENSG00000223465 /// ENSG00000226182 /// ENSG00000230791 /// ENSG00000231048 /// ENSG00000234514 /// ENSG00000235915	7940	A2AB37 /// A2AB39 /// A3KH01 /// A8MT08 /// F2Z2M1 /// H0Y7S0 /// H7C4M3 /// H7C4Z3 /// O00453 /// Q2HNT3 /// Q2HNT4 /// Q4F969 /// Q5HYT5 /// Q5SP24 /// Q5STA5 /// Q5STA8 /// Q5STB1	109170	NP_001160010 /// NP_009092 /// NP_995309 /// NP_995310 /// NP_995311 /// NP_995312	NM_001166538 /// NM_007161 /// NM_205837 /// NM_205838 /// NM_205839 /// NM_205840 /// NR_029461 /// NR_029462	AF000424.1	Hs.436066		2.48036	7.19559	5.16742	7.1073		0.601074	0.533936	0.171387	0.0561523	0.870361
Hs2.385586.1.S1_3p_at	LOC728805	uncharacterized LOC728805	LOC728805	chr20q13.2	20	ENSG00000223492	728805	---	---	---	XR_041740 /// XR_041742	BC035175.1	Hs.638918		17.1363	5.62905	6.22047	5.09259		0.0805664	0.0302734	0.129639	0.239258	0.19458
Hs.24594.0.A1_3p_a_at	UBE4B	ubiquitination factor E4B	UBE4B	chr1p36.3	1	ENSG00000130939	10277	A8K8S9 /// B1AQ61 /// B4E2Y2 /// G0ZJH6 /// O95155	613565	NP_001099032 /// NP_006039	NM_001105562 /// NM_006048	AW241715	Hs.593974		4.24153	5.39244	11.1268	12.3545		0.533936	0.171387	0.0461426	0.19458	0.366211
Hs2.411370.1.S1_3p_s_at	DIP2C	DIP2 disco-interacting protein 2 homolog C (Drosophila)	DIP2C	chr10p15.3	10	ENSG00000151240	22982	B3KWX2 /// B4DPI5 /// E7EPU2 /// E9PD19 /// F6XJ20 /// H0Y5A8 /// H0Y7Q3 /// H0YH45 /// Q86XV3 /// Q9Y2E4	611380	NP_055789	NM_014974	N42910	Hs.432397		12.8626	3.66189	4.33469	5.58393		0.064209	0.398926	0.187988	0.0952148	0.303711
Hs2.381902.1.S1_3p_x_at	LOC654780	SFPQ	LOC654780	chr16q24.1	16	---	654780	Q2I379 /// Q6ZW55 /// Q8N1P8	---	---	NM_001039504 /// XR_109328 /// XR_111602	AK095331.1	Hs.614079		8.79722	37.6302	10.9827	18.7093		0.5	0.0461426	0.27417	0.219482	0.80542
g7662449_3p_at	FAN1	FANCD2/FANCI-associated nuclease 1	FAN1	chr15q13.2-q13.3	15	ENSG00000198690	22909	D9MXF4 /// H3BQ24 /// H3BUK3 /// Q9Y2M0	613534	NP_001139566 /// NP_001139567 /// NP_001139568 /// NP_055782	NM_001146094 /// NM_001146095 /// NM_001146096 /// NM_014967	NM_014967.1	Hs.584863		44.2568	9.48768	15.2447	28.7124		0.0302734	0.567627	0.219482	0.303711	0.969727
g13027619_3p_at	SNX6	sorting nexin 6	SNX6	chr14q13.1	14	ENSG00000129515	58533	A8K885 /// B4DJS7 /// C0H5W9 /// G3V2U1 /// G3V4Z5 /// G3V589 /// G3V5U2 /// G3V5X9 /// H0YJF8 /// Q5QTQ6 /// Q9UNH7	606098	NP_067072 /// NP_689419	NM_021249 /// NM_152233	NM_021249.1	Hs.356647		2.07229	6.45754	6.09428	9.01127		0.567627	0.366211	0.171387	0.0141602	0.665527
Hs2.353164.1.S1_3p_at	LOC400622	uncharacterized LOC400622	LOC400622	chr17q25.3	17	---	400622	---	---	---	---	BC040189.1	Hs.514516		10.1745	6.29416	5.46982	2.18055		0.357178	0.27417	0.0649414	0.52417	0.567627
g10938018_3p_at	EPYC	epiphycan	EPYC	chr12q21	12	ENSG00000083782	1833	F8VSI4 /// Q99645	601657	NP_004941	NM_004950	NM_004950.2	Hs.435680		3.08753	6.3893	11.7432	9.95751		0.753906	0.71875	0.0375977	0.466064	0.753906
Hs.274371.0.S1_3p_at	ATP1A3	ATPase, Na+/K+ transporting, alpha 3 polypeptide	ATP1A3	chr19q13.31	19	ENSG00000105409	478	B3KNQ8 /// B3KSY7 /// B3KV59 /// B7Z2T0 /// B7Z3F8 /// B7Z401 /// B7Z9V4 /// C9JBU2 /// E9PC07 /// E9PC51 /// F5H0J0 /// F5H6J6 /// P13637 /// Q53ES0 /// Q58I21	128235 /// 182350	NP_001243142 /// NP_001243143 /// NP_689509	NM_001256213 /// NM_001256214 /// NM_152296	NM_000703.1	Hs.515427		7.89717	4.40103	2.33324	3.05575		0.0178223	0.0561523	0.129639	0.149658	0.171387
g6382069_3p_at	CRABP2	cellular retinoic acid binding protein 2	CRABP2	chr1q21.3	1	ENSG00000143320	1382	P29373	180231	NP_001186652 /// NP_001869	NM_001199723 /// NM_001878	NM_001878.2	Hs.405662		56.6486	25.8536	10.3237	20.6164		0.0561523	0.432373	0.432373	0.219482	0.5
230728_3p_at	FKBP14	FK506 binding protein 14, 22 kDa	FKBP14	chr7p14.3	7	ENSG00000106080	55033	F8WBZ0 /// H7C1Z9 /// Q9NWM8	614505 /// 614557	NP_060416	NM_017946 /// NR_046478 /// NR_046479	BF516305	Hs.571333		3.21112	14.8281	11.9855	10.6956		0.366211	0.0239258	0.0805664	0.246094	0.5
Hs.7514.1.S1_3p_at	LOC100652735	uncharacterized LOC100652735 /// uncharacterized LOC100653122 /// uncharacterized LOC728558	LOC100652735 /// LOC100653122 /// LOC728558	chr10q24.1	10	ENSG00000226688	100652735 /// 100653122 /// 728558	---	---	---	NR_038444 /// XR_132790 /// XR_132942	AU147320	---		4.84574	19.9684	16.0309	23.8694		0.1875	0.0566406	0.000976563	0.00488281	0.803711
Hs.90960.0.A1_3p_at	CBL	Cbl proto-oncogene, E3 ubiquitin protein ligase	CBL	chr11q23.3	11	ENSG00000110395	867	P22681	165360 /// 613563	NP_005179	NM_005188	AV710415	Hs.504096		17.8999	12.28	9.5438	3.2837		0.0644531	0.334473	0.19458	0.5	0.753906
Hs.242670.0.A1_3p_at	DCAF8	DDB1 and CUL4 associated factor 8	DCAF8	chr1q22-q23	1	ENSG00000132716	50717	B7Z8C9 /// G3V3G9 /// Q5TAQ5 /// Q5TAQ6 /// Q5TAQ7 /// Q5TAQ8 /// Q5TAQ9	---	NP_056541	NM_015726 /// NR_028103 /// NR_028104 /// NR_028105 /// NR_028106	AI208342	Hs.632447		27.81	15.9536	7.92358	27.4658		0.19458	0.0461426	0.129639	0.00195313	0.718262
g4501866_3p_at	ACO2	aconitase 2, mitochondrial	ACO2	chr22q13.2	22	ENSG00000100412	50	A2A274 /// B2RBW5 /// B4DEC3 /// B4DJW1 /// B4DLY4 /// B4DW08 /// B4DZ08 /// F5H2A5 /// Q99798	100850 /// 614559	NP_001089	NM_001098	NM_001098.1	Hs.643610		11.5675	15.5103	15.4662	4.4182		0.27417	0.19458	0.0375977	0.334473	0.303711
g4506134_3p_at	PRRG1	proline rich Gla (G-carboxyglutamic acid) 1	PRRG1	chrXp21.1	X	ENSG00000130962	5638	C9J6P5 /// C9JNY5 /// C9JXL7 /// O14668 /// Q8NEK6	604428	NP_000941 /// NP_001135867 /// NP_001166957 /// NP_001166960 /// NP_001166961	NM_000950 /// NM_001142395 /// NM_001173486 /// NM_001173489 /// NM_001173490	NM_000950.1	Hs.190341		56.6084	74.5844	17.8409	76.8709		0.5	0.0239258	0.334473	0.144043	0.981445
g1079575_3p_s_at	PSEN2	presenilin 2 (Alzheimer disease 4)	PSEN2	chr1q31-q42	1	ENSG00000143801	5664	B4DVM3 /// C9J5P7 /// E5RFW4 /// E5RG63 /// E5RHT1 /// E5RJ26 /// E5RJM5 /// P49810	600759 /// 606889 /// 613697	NP_000438 /// NP_036618	NM_000447 /// NM_012486	U34349.1	Hs.25363		11.0508	24.0018	9.01884	36.8705		0.5	0.00292969	0.0952148	0.171387	0.80542
Hs.184227.1.S3_3p_at	FBXO21	F-box protein 21	FBXO21	chr12q24.22	12	ENSG00000135108	23014	B3KQC8 /// O94952 /// Q4G104 /// Q8IUQ5	609095	NP_055817 /// NP_296373	NM_015002 /// NM_033624	AB020682.1	Hs.740376		6.58017	2.95791	9.26195	14.6341		0.165771	0.171387	0.0805664	0.0239258	0.219482
g7706666_3p_at	MIR3656	microRNA 3656 /// trafficking protein particle complex 4	MIR3656 /// TRAPPC4	chr11q23.3	11	ENSG00000196655 /// ENSG00000262043	100500840 /// 51399	B4DF36 /// B4DF86 /// B4DME1 /// E9PKS9 /// E9PN70 /// E9PQE8 /// G3V1A0 /// G5EA23 /// Q4G112 /// Q9Y296	610971	NP_057230	NM_016146 /// NR_037429	NM_016146.1	Hs.132760		11.9212	2.99681	9.15812	10.5845		0.0141602	0.27417	0.0805664	0.067627	0.696289
219356_3p_s_at	CHMP5	charged multivesicular body protein 5	CHMP5	chr9p13.3	9	ENSG00000086065	51510	Q9NZZ3	610900	NP_001182465 /// NP_057494	NM_001195536 /// NM_016410	NM_016410.1	Hs.635313		14.2063	7.87291	4.5497	3.682		0.0302734	0.171387	0.219482	0.888428	0.219482
Hs.4990.0.A1_3p_s_at	SMG5	smg-5 homolog, nonsense mediated mRNA decay factor (C. elegans)	SMG5	chr1q21.2	1	ENSG00000198952	23381	H0Y5T3 /// Q5SZX1 /// Q96SX4 /// Q9UPR3	610962	NP_056142	NM_015327	AB029012.1	Hs.516837		9.8079	6.08815	2.14832	4.79876		0.0012207	0.149658	0.129639	0.067627	0.601074
g6996013_3p_at	HARS	histidyl-tRNA synthetase	HARS	chr5q31.3	5	ENSG00000170445	3035	B3KWE1 /// B4DDD8 /// B4DEA2 /// B4DHQ1 /// B4DY73 /// B4E1C5 /// C9JWK3 /// D6REN6 /// D6RF05 /// E7ETE2 /// P12081 /// Q52NV4	142810 /// 614504	NP_001244969 /// NP_001244970 /// NP_001244971 /// NP_002100	NM_001258040 /// NM_001258041 /// NM_001258042 /// NM_002109	NM_002109.2	Hs.528050		21.1683	14.2706	3.84024	9.93334		0.129639	0.0141602	0.366211	0.0141602	0.870361
Hs.41271.0.S1_3p_at	COL8A1	collagen, type VIII, alpha 1	COL8A1	chr3q12.3	3	ENSG00000144810	1295	A1KY36 /// C9JTN9 /// P27658	120251	NP_001841 /// NP_065084	NM_001850 /// NM_020351	AL359062.1	Hs.729198		14.3693	5.00997	3.55983	6.10649		0.00195312	0.149658	0.149658	0.00292969	0.27417
g6580834_3p_at	KLF5	Kruppel-like factor 5 (intestinal)	KLF5	chr13q22.1	13	ENSG00000102554	688	A2TJX0 /// B4DL96 /// B4E2I1 /// Q13887 /// Q5T6X2	602903	NP_001721	NM_001730	AF132818.1	Hs.508234		33.3138	13.1137	7.519	10.1131		0.0302734	0.0952148	0.0952148	0.398926	0.72583
Hs.74376.0.S1_3p_at	OLFM1	olfactomedin 1	OLFM1	chr9q34.3	9	ENSG00000130558	10439	A8K104 /// A8K1K6 /// B3KR22 /// F5GZQ2 /// F5H810 /// F8W870 /// H0YFB9 /// Q5VZL8 /// Q6IMJ5 /// Q6IMJ6 /// Q6IMJ8 /// Q8N8R0 /// Q96BL8 /// Q99784 /// Q9BWJ9	605366	NP_006325 /// NP_055094	NM_006334 /// NM_014279 /// NM_058199	R38389	Hs.522484		11.7629	14.7026	3.70819	6.4325		0.266602	0.0175781	0.239014	0.0458984	0.850342
g190116_3p_at	PML	promyelocytic leukemia	PML	chr15q22	15	---	5371	A4VCI9 /// B4DTK9 /// B4DV67 /// E9PBR7 /// F8W9X2 /// H2N333 /// H3BRN3 /// H3BT29 /// H3BT57 /// H3BUJ5 /// H3BVD2 /// P10276 /// P29590 /// Q59GQ8 /// Q59H09 /// Q71RA7 /// Q9BZY1	102578	NP_002666 /// NP_150241 /// NP_150242 /// NP_150243 /// NP_150247 /// NP_150249 /// NP_150250 /// NP_150252 /// NP_150253	NM_002675 /// NM_033238 /// NM_033239 /// NM_033240 /// NM_033244 /// NM_033246 /// NM_033247 /// NM_033249 /// NM_033250	M79462.1	Hs.526464		14.8781	2.61125	9.92386	8.27374		0.0107422	0.567627	0.111572	0.111572	0.625732
g4507656_3p_a_at	TPP2	tripeptidyl peptidase II	TPP2	chr13q32-q33	13	ENSG00000134900	7174	B7Z920 /// P29144 /// Q5VZU9	190470	NP_003282	NM_003291	NM_003291.1	Hs.432424		7.66636	4.60913	6.44098	2.08012		0.0461426	0.171387	0.0239258	0.26709	0.5
Hs.125490.1.S1_3p_at	SDK2	sidekick cell adhesion molecule 2	SDK2	chr17q25.1	17	ENSG00000069188	54549	B3KRL0 /// C9J5M6 /// C9JA88 /// C9JBW3 /// H7C1H5 /// H7C2P2 /// Q58EX2	607217	NP_001138424	NM_001144952 /// NM_019064	AA653137	Hs.435719		3.27461	6.45125	12.2688	10.8008		0.334473	0.303711	0.129639	0.00585938	0.398926
Hs.128138.0.A1_3p_s_at	ADAMTSL1	ADAMTS-like 1	ADAMTSL1	chr9p21.3	9	ENSG00000178031	92949	A2A343 /// A6NIB9 /// A8K3Q2 /// F8WEP3 /// G8JLH3 /// H7BYE3 /// Q6MZQ3 /// Q8N6G6	609198	NP_001035362 /// NP_443098	NM_001040272 /// NM_052866 /// NM_139238 /// NM_139264	BF111214	Hs.522019		2.63294	2.04441	5.617	2.18373		0.5	0.246094	0.0107422	0.149658	0.27417
Hs.147381.0.A1_3p_at	POU2F2	POU class 2 homeobox 2	POU2F2	chr19q13.2	19	---	5452	B5ME60 /// E9PK32 /// E9PNC9 /// E9PR37 /// H0YKT2 /// H0YLD5 /// H0YLL6 /// H0YMY4 /// H0YNG1 /// H0YNL2 /// H0YNW1 /// P09086 /// Q16624 /// Q16638 /// Q9UMI6 /// Q9UMJ4	164176	NP_001193954 /// NP_001193955 /// NP_001234923 /// NP_002689	NM_001207025 /// NM_001207026 /// NM_001247994 /// NM_002698	BF509229	Hs.147381		3.20257	8.50087	4.39223	8.43956		0.0185547	0.00805664	0.0375977	0.0302734	0.19458
Hs.5028.0.S1_3p_at	ODZ4	odz, odd Oz/ten-m homolog 4 (Drosophila)	ODZ4	chr11q14.1	11	ENSG00000149256	26011	E9PPG4 /// G3CAT1 /// G3CAT2 /// G4VTY1 /// H0YCJ4 /// H0YCW4 /// Q6N022	610084	NP_001092286	NM_001098816	BF112171	Hs.213087		11.9075	4.35215	26.58	11.266		0.00195313	0.19458	0.0302734	0.19458	0.491699
Hs2.288821.2.A1_3p_x_at	WDR19	WD repeat domain 19	WDR19	chr4p14	4	ENSG00000157796	57728	B4DGR6 /// B4DJJ9 /// B4E286 /// D6R9P6 /// D6RAI4 /// D6RBA0 /// D6RCF7 /// D6RE75 /// D6RIE4 /// H0Y3R6 /// H0Y8K9 /// Q8NEZ3	608151 /// 614376 /// 614377 /// 614378	NP_079408	NM_025132	BC032578.1	Hs.438482		3.64721	13.7386	4.5346	5.44317		0.533936	0.0231934	0.171387	0.129639	0.466064
Hs2.350851.1.S1_3p_at	LOC100129917	uncharacterized LOC100129917	LOC100129917	chr4p16.3	4	---	100129917	Q96NE0	---	---	NR_036511 /// NR_036512	BC040652.1	Hs.731755		2.49367	3.39494	2.2134	6.90033		0.015625	0.251953	0.140625	0.345703	0.396484
Hs.118249.1.S1_3p_a_at	ARFGEF2	ADP-ribosylation factor guanine nucleotide-exchange factor 2 (brefeldin A-inhibited)	ARFGEF2	chr20q13.13	20	ENSG00000124198	10564	B3KMT7 /// B4DYN7 /// F5H3H3 /// Q59FR3 /// Q86TH5 /// Q9Y6D5	605371 /// 608097	NP_006411	NM_006420	AV657604	Hs.62578		5.35884	14.2198	7.40735	24.1772		0.601074	0.149658	0.171387	0.0302734	0.780518
Hs.332260.0.S1_3p_at	RIMKLA	ribosomal modification protein rimK-like family member A	RIMKLA	chr1p34.2	1	---	284716	Q8IXN7	---	NP_775913	NM_173642	AA017429	Hs.420244		4.15052	2.03447	6.14774	7.72227		0.696289	0.533936	0.0141602	0.432373	0.780518
Hs.10844.0.A1_3p_at	LRG1	leucine-rich alpha-2-glycoprotein 1	LRG1	chr19p13.3	19	ENSG00000171236	116844	B4E1I8 /// P02750 /// Q68CK4 /// Q68CL7	611289	NP_443204	NM_052972	AA622495	Hs.655559		7.17364	39.237	17.8693	12.6755		0.960449	0.0302734	0.246094	0.601074	0.919434
g8923482_3p_s_at	SSH3	slingshot homolog 3 (Drosophila)	SSH3	chr11q13.2	11	ENSG00000172830	54961	C9JUG3 /// E9PIT5 /// E9PJJ6 /// E9PMS1 /// Q8TE77	606780	NP_060327	NM_017857 /// NM_018276	NM_017857.1	Hs.29173		2.91184	5.05716	2.40916	8.29825		0.0375977	0.0107422	0.0561523	0.0185547	0.149658
Hs.107318.0.A1_3p_a_at	KMO	kynurenine 3-monooxygenase (kynurenine 3-hydroxylase)	KMO	chr1q42-q44	1	ENSG00000117009	8564	A8K693 /// H0Y320 /// O15229 /// Q9BS61 /// Q9H1Y3	603538	NP_003670	NM_003679	AI074145	Hs.409081		79.3216	27.9959	24.9143	15.3999		0.0375977	0.0439453	0.00415039	0.149658	0.870361
g13325247_3p_at	ATP6V1E1	ATPase, H+ transporting, lysosomal 31kDa, V1 subunit E1	ATP6V1E1	chr22q11.1	22	ENSG00000131100	529	A8MUN4 /// P36543 /// Q53Y06	108746	NP_001034455 /// NP_001034456 /// NP_001687	NM_001039366 /// NM_001039367 /// NM_001696	BC004443.1	Hs.517338		7.55538	2.32673	2.58231	3.86849		0.0107422	0.129639	0.0375977	0.0239258	0.303711
Hs2.375644.1.S1_3p_at	USP49	ubiquitin specific peptidase 49	USP49	chr6p21	6	ENSG00000164663	25862	A6PVU2 /// A6PVU3 /// H7BZI7 /// Q5T3E1 /// Q70CQ1	---	NP_061031	NM_018561	AL049937.1	Hs.665742		16.068	98.6746	41.2753	71.6465		0.928955	0.0561523	0.171387	0.246094	0.904785
Hs2.434191.1.S1_3p_x_at	C14orf64	chromosome 14 open reading frame 64	C14orf64	chr14q32.2	14	ENSG00000246223	388011	H0YJ13 /// H0YJ23 /// H0YJ28 /// H0YJB0 /// H0YJM9 /// H0YJQ2	---	---	NR_015430	BC043585.1	Hs.651477		5.05238	23.0553	10.4945	6.8556		0.398926	0.00805664	0.129639	0.149658	0.601074
Hs2.334306.3.S1_3p_a_at	A2ML1	alpha-2-macroglobulin-like 1	A2ML1	chr12p13.31	12	ENSG00000166535	144568	A8K2U0 /// B3KVV6 /// B7Z7V4 /// F5GXP1 /// F5GYG7 /// F5H2W3 /// F5H2Z2 /// H0YGG5 /// H0YH14	610627	NP_653271	NM_144670 /// NR_046256	AL832750.1	Hs.620532		2.20883	6.54234	8.24563	4.04072		0.567627	0.0107422	0.0185547	0.0805664	0.19458
212959_3p_s_at	GNPTAB	N-acetylglucosamine-1-phosphate transferase, alpha and beta subunits	GNPTAB	chr12q23.2	12	ENSG00000111670	79158	F8VQW2 /// F8W1L9 /// H0YIE6 /// H0YIK3 /// H0YIU2 /// Q3T906 /// Q68CM9 /// Q9BUA5 /// Q9NPW9 /// Q9NV34	252500 /// 252600 /// 607840	NP_077288	NM_024312	AK001821.1	Hs.46850		15.9047	10.5138	8.00088	2.69315		0.111572	0.00195312	0.043457	0.398926	0.533936
Hs.314683.0.S1_3p_at	PRDM15	PR domain containing 15	PRDM15	chr21q22.3	21	ENSG00000141956	63977	E7ER26 /// E9PDJ6 /// E9PF37 /// E9PGL3 /// F5GWX1 /// F6QQW4 /// P57071 /// Q4W8S0 /// Q4W8S1 /// Q4W8S3 /// Q4W8S4 /// Q4W8S5 /// Q59GE7 /// Q6NXF8	---	NP_001035514 /// NP_071398	NM_001040424 /// NM_022115 /// NM_144771	AL355710.1	Hs.473893		9.1743	6.26297	9.07947	27.5695		0.398926	0.366211	0.334473	0.0107422	0.850342
Hs2.346821.1.S1_3p_s_at	TRIM72	tripartite motif containing 72	TRIM72	chr16p11.2	16	ENSG00000261925	493829	Q6ZMU5	613288	NP_001008275	NM_001008274	BC033211.1	Hs.661859		8.99495	4.75107	3.05832	2.46624		0.00805664	0.0952148	0.219482	0.27417	0.171387
g5730086_3p_at	DYNLT3	dynein, light chain, Tctex-type 3	DYNLT3	chrXp21	X	ENSG00000165169	6990	A6NGJ0 /// F2Z328 /// P51808 /// Q6ICS3	300302	NP_006511	NM_006520	NM_006520.1	Hs.446392		10.9962	5.02953	9.13382	26.6755		0.219482	0.525391	0.303711	0.0302734	0.80542
g6912457_3p_s_at	CABIN1	calcineurin binding protein 1	CABIN1	chr22q11.23	22	ENSG00000099991	23523	B5MEB3 /// C9J068 /// C9JT60 /// F5H085 /// F5H5W5 /// G5E9F3 /// Q05C66 /// Q6PHY0 /// Q8IVX9 /// Q8WTX5 /// Q9NPU0 /// Q9Y6J0	604251	NP_001186210 /// NP_001188358 /// NP_036427	NM_001199281 /// NM_001201429 /// NM_012295	NM_012295.1	Hs.517478		14.1995	13.9738	3.89601	9.0615		0.0561523	0.129639	0.19458	0.246094	0.633789
g4506332_3p_at	PTX3	pentraxin 3, long	PTX3	chr3q25	3	ENSG00000163661	5806	P26022	602492	NP_002843	NM_002852	NM_002852.1	Hs.591286		43.7182	121.275	27.0994	30.0301		0.601318	0.0141602	0.165771	0.559326	0.850342
1570345_3p_at	LINC00474	Long intergenic non-protein coding RNA 474	LINC00474	chr9q31.3	9	---	58483	Q9P2X8	---	---	NM_021208 /// NR_024032	BC029369.1	Hs.23367		30.4142	23.8116	4.79604	18.6834		0.171387	0.0285645	0.219482	0.0561523	0.533936
Hs.127428.1.A1_3p_at	HOXA	HOXA cluster antisense RNA 4 (non-protein coding) /// microRNA 196b	HOXA-AS4 /// MIR196B	chr7p15.2	7	ENSG00000253187	100874323 /// 442920	---	609688	---	NR_029911 /// NR_046609	AI349089	---		7.32293	22.4924	55.7809	27.2484		0.334473	0.00805664	0.0141602	0.129639	0.432373
g4503518_3p_s_at	EIF3F	eukaryotic translation initiation factor 3, subunit F	EIF3F	chr11p15.4	11	ENSG00000175390 /// ENSG00000233426	8665	B3KSH1 /// B4DEW9 /// B4DMT5 /// E9PQV8 /// H0YDT6 /// O00303	603914	NP_003745	NM_003754	NM_003754.1	Hs.516023		2.55931	12.487	7.55147	4.98924		0.111572	0.00805664	0.0952148	0.171387	0.149658
Hs.283899.0.S1_3p_at	CFTR	cystic fibrosis transmembrane conductance regulator (ATP-binding cassette sub-family C, member 7)	CFTR	chr7q31.2	7	ENSG00000001626	1080	C9J6L5 /// E7EPB6 /// H0Y8A9 /// P13569	167800 /// 211400 /// 219700 /// 277180 /// 602421	NP_000483	NM_000492	M96936	Hs.661104		34.8197	34.6219	8.5473	21.8994		0.0302734	0.0185547	0.246094	0.111572	0.943848
Hs.50742.0.S1_3p_at	MCTP2	multiple C2 domains, transmembrane 2	MCTP2	chr15q26.2	15	ENSG00000260359	55784	B7Z6H2 /// F5H415 /// Q6DN12 /// Q9NPN6	---	NP_001153115 /// NP_001153116 /// NP_060819	NM_001159643 /// NM_001159644 /// NM_018349	AI052257	Hs.33368		11.4778	13.6731	11.488	3.06608		0.398926	0.303711	0.000244141	0.71875	0.567627
Hs.34487.2.S1_3p_x_at	SLC17A9	solute carrier family 17, member 9	SLC17A9	chr20q13.33	20	ENSG00000101194	63910	B4DPU8 /// Q5W197 /// Q9BYT1 /// Q9H5I2	612107	NP_071365	NM_022082	AL121673	Hs.512686		2.70786	9.82846	11.7847	15.8574		0.303711	0.111572	0.0461426	0.067627	0.398926
g4506298_3p_a_at	PTPN7	protein tyrosine phosphatase, non-receptor type 7	PTPN7	chr1q32.1	1	ENSG00000143851	5778	B3KXE1 /// B4DDG6 /// B4DVF0 /// B4DX06 /// B4DZD9 /// C9IYI6 /// C9JAW7 /// C9JBA9 /// E7EUM0 /// E9PE54 /// F8WEY3 /// F8WF08 /// F8WF66 /// H7C4T8 /// H7C5I3 /// P35236 /// Q5SXQ0 /// Q8NFX3	176889	NP_001186726 /// NP_002823 /// NP_542155	NM_001199797 /// NM_002832 /// NM_080588 /// NM_080589 /// NR_037663 /// NR_037664	NM_002832.1	Hs.402773		17.7174	15.7962	4.68555	8.13091		0.0644531	0.149658	0.149658	0.19458	0.696289
g4557670_3p_at	INS	insulin	INS	chr11p15.5	11	ENSG00000254647	3630	A6XGL2 /// P01308	125850 /// 125852 /// 147510 /// 176730 /// 606176 /// 613370	NP_000198 /// NP_001172026 /// NP_001172027	NM_000207 /// NM_001185097 /// NM_001185098	NM_000207.1	---		11.735	24.5505	9.70207	45.693		0.27417	0.366211	0.0805664	0.0561523	0.828613
Hs.27774.0.S1_3p_at	ZCCHC7	zinc finger, CCHC domain containing 7	ZCCHC7	chr9p13.2	9	ENSG00000147905	84186	B4E024 /// Q05DN1 /// Q8N3Z6	---	NP_115602	NM_032226	BG291039	Hs.654700		14.0116	10.2535	3.31186	21.7111		0.466064	0.303711	0.398926	0.00805664	0.633789
Hs.5534.0.S3_3p_at	WDR26	WD repeat domain 26	WDR26	chr1q42.13	1	ENSG00000162923	80232	B4DRF0 /// C9JCS7 /// H0Y917 /// H0Y9R3 /// Q9H7D7	---	NP_001108585 /// NP_079436	NM_001115113 /// NM_025160	BF510490	Hs.497873		8.15286	15.6176	2.71029	6.53555		0.124756	0.0107422	0.188477	0.067627	0.219482
Hs2.359784.1.S1_3p_s_at	DSG2	desmoglein 2	DSG2	chr18q12.1	18	ENSG00000046604	1829	Q14126	125671 /// 610193 /// 612877	NP_001934	NM_001943	NM_001943.1	Hs.412597		6.98904	2.98118	2.78336	2.09149		0.0561523	0.19458	0.19458	0.423828	0.753906
Hs.26849.0.S1_3p_at	GRIN3A	glutamate receptor, ionotropic, N-methyl-D-aspartate 3A	GRIN3A	chr9q31.1	9	ENSG00000198785	116443	A2RUE7 /// Q8TCU5	606650	NP_597702	NM_133445	AL137422.1	Hs.654783		12.3885	5.99833	8.42263	2.34497		0.170898	0.00805664	0.0561523	0.27417	0.432373
g5174504_3p_a_at	NBR1	neighbor of BRCA1 gene 1	NBR1	chr17q21.31	17	ENSG00000188554	4077	A8K1U0 /// B7Z4J4 /// B7Z5R6 /// F8W799 /// Q14596	166945	NP_005890 /// NP_114064 /// NP_114068	NM_005899 /// NM_031858 /// NM_031862	NM_005899.1	Hs.277721		28.9136	32.2881	6.62148	18.263		0.171387	0.00195312	0.219482	0.0302734	0.633789
Hs2.117226.2.S1_3p_at	SYCE1	synaptonemal complex central element protein 1	SYCE1	chr10q26.3	10	ENSG00000171772	93426	Q8N0S2	611486	NP_001137235 /// NP_001137236 /// NP_570140	NM_001143763 /// NM_001143764 /// NM_130784 /// NM_201564	BC034821.1	Hs.553795		2.41508	10.4211	7.44269	9.02513		0.466064	0.0561523	0.0302734	0.0561523	0.5
Hs.183274.0.A1_3p_at	HOXB8	homeobox B8	HOXB8	chr17q21.3	17	ENSG00000120068	3218	I3L221 /// I3L383 /// I3L3R1 /// P17481 /// Q8N8T3	142963	NP_076921	NM_024016	AI277015	Hs.514292		894.468	375.46	2718.48	1176.8		0.00415039	0.00292969	0.000244141	0.00195313	0.901856
g7706128_3p_s_at	CYP39A1	cytochrome P450, family 39, subfamily A, polypeptide 1	CYP39A1	chr6p21.1-p11.2	6	ENSG00000146233	51302	B7Z786 /// Q9NYL5	605994	NP_057677	NM_016593	NM_016593.1	Hs.387367		40.3388	129.358	44.2116	119.612		0.567383	0.00415039	0.27417	0.390625	0.969727
Hs2.376263.1.S1_3p_s_at	NAP1L4	nucleosome assembly protein 1-like 4	NAP1L4	chr11p15.5	11	ENSG00000205531	4676	A8MXH2 /// A8MZ22 /// B2R6J4 /// B4DS05 /// B7ZAC7 /// B7ZAK9 /// B7ZB83 /// C9J1B1 /// C9J6D1 /// C9JZI7 /// E9PJJ2 /// E9PKI2 /// E9PKT8 /// E9PNJ7 /// E9PNW0 /// E9PP22 /// E9PS34 /// F5HFY4 /// H0YCI4 /// Q99733	601651	NP_005960	NM_005969	AK095320.1	Hs.731784		6.71385	19.8493	22.3533	50.0423		0.366211	0.27417	0.0239258	0.067627	0.850342
g8923153_3p_a_at	LRRC49	leucine rich repeat containing 49	LRRC49	chr15q23	15	ENSG00000137821	54839	B3KUR2 /// B3KVX1 /// B7Z366 /// B7Z7G0 /// F5H1J4 /// G5E9T5 /// H0YKE9 /// H0YKI5 /// H0YKQ0 /// H0YKS7 /// H0YLN4 /// H0YLQ8 /// H0YLZ6 /// H0YM43 /// H0YMT2 /// H0YMZ6 /// H0YNI5 /// H0YNV5 /// H3BNA9 /// Q8IUZ0	---	NP_001185946 /// NP_001185947 /// NP_060161	NM_001199017 /// NM_001199018 /// NM_017691	NM_017691.1	Hs.12692		22.1187	3.65703	14.5837	9.39545		0.366211	0.72583	0.0302734	0.533936	0.870361
g12407382_3p_a_at	TRIM5	tripartite motif containing 5	TRIM5	chr11p15	11	ENSG00000132256	85363	B1Q3L0 /// D3DQS9 /// G3GJY1 /// Q05CU3 /// Q9C035	608487	NP_149023 /// NP_149083 /// NP_149084	NM_033034 /// NM_033092 /// NM_033093	AF220026.1	Hs.370515		22.9524	4.31011	21.7413	35.8867		0.780518	0.466064	0.0297852	0.0185547	0.696289
Hs.238936.0.A1_3p_at	FPR3	formyl peptide receptor 3	FPR3	chr19q13.3-q13.4	19	ENSG00000187474	2359	P25089 /// Q6L5J4	136539	NP_002021	NM_002030	AW026543	Hs.445466		13.6712	15.2024	3.70056	17.0438		0.601074	0.246094	0.366211	0.0461426	0.753906
206886_3p_x_at	GH1	growth hormone 1	GH1	chr17q24.2	17	ENSG00000259384	2688	A6NEF6 /// B1A4G6 /// B1A4G7 /// P01241 /// Q6IYF0 /// Q6IYF1	139250 /// 173100 /// 262400 /// 262650 /// 604271 /// 612781	NP_000506 /// NP_072053 /// NP_072054 /// NP_072055 /// NP_072056	NM_000515 /// NM_022559 /// NM_022560 /// NM_022561 /// NM_022562	NM_022560.1	Hs.655229		7.89937	12.7234	27.1072	29.4713		0.567627	0.124756	0.111572	0.0302734	0.366211
g7019548_3p_at	TBX21	T-box 21	TBX21	chr17q21.32	17	ENSG00000073861	30009	Q53EK5 /// Q9UL17	208550 /// 604895	NP_037483	NM_013351	NM_013351.1	Hs.272409		11.1533	2.58435	15.6933	8.48022		0.0239258	0.398926	0.0375977	0.0561523	0.466064
202988_3p_s_at	RGS1	regulator of G-protein signaling 1	RGS1	chr1q31	1	ENSG00000090104	5996	Q08116	600323	NP_002913	NM_002922	NM_002922.1	Hs.75256		4.92303	11.1639	10.5579	28.9471		0.625244	0.111572	0.27417	0.0461426	0.80542
g10835106_3p_at	NMB	neuromedin B	NMB	chr15q22-qter	15	ENSG00000197696	4828	P08949	162340	NP_066563 /// NP_995580	NM_021077 /// NM_205858	NM_021077.1	Hs.386470		10.7975	3.53542	6.37955	18.635		0.0078125	0.334473	0.334473	0.149658	0.80542
g4502856_3p_a_at	CKS1B	CDC28 protein kinase regulatory subunit 1B	CKS1B	chr1q21.2	1	ENSG00000173207	1163	P61024 /// Q5T178 /// Q5T179 /// Q9BZU3	116900	NP_001817	NM_001826 /// NR_024163	NM_001826.1	Hs.374378		4.60839	42.7464	25.0916	24.8006		0.850342	0.0541992	0.171387	0.111572	0.80542
g12232394_3p_at	LPPR2	lipid phosphate phosphatase-related protein type 2	LPPR2	chr19p13.2	19	ENSG00000105520	64748	Q69YU8 /// Q96GM1	---	NP_001164106 /// NP_073574	NM_001170635 /// NM_022737	NM_022737.1	Hs.6846		5.20081	18.9163	19.7554	10.3365		0.533936	0.0561523	0.0375977	0.27417	0.888428
Hs.90693.1.A1_3p_at	REPIN1	Replication initiator 1	REPIN1	chr7q36.1	7	---	29803	A8K9F5 /// C9J0L4 /// C9J3L7 /// C9J590 /// C9J7D4 /// C9J7L2 /// C9J7N1 /// C9JYJ8 /// C9JZE3 /// E5RK52 /// E7EVL6 /// Q9BWE0	---	NP_001093165 /// NP_001093166 /// NP_037532 /// NP_055189	NM_001099695 /// NM_001099696 /// NM_013400 /// NM_014374	AI359215	Hs.647086		2.18618	6.30381	6.44177	3.98618		0.19458	0.129639	0.0461426	0.219482	0.665527
Hs2.120196.1.S1_3p_at	EFHB	EF-hand domain family, member B	EFHB	chr3p24.3	3	---	151651	Q8N7U6	---	NP_653316	NM_144715	BC043212.1	Hs.733920		8.34514	43.5226	14.6022	30.7016		0.246094	0.219482	0.19458	0.0375977	0.366211
Hs.304918.0.S1_3p_at	PARD6B	par-6 partitioning defective 6 homolog beta (C. elegans)	PARD6B	chr20q13.13	20	ENSG00000124171	84612	A2A2A7 /// Q9BYG5	608975	NP_115910	NM_032521	AL031680	Hs.589848		26.6341	14.9962	5.66955	7.1759		0.0141602	0.111572	0.219482	0.303711	0.533936
Hs.128674.0.A1_3p_at	C16orf88	chromosome 16 open reading frame 88	C16orf88	chr16p12.3	16	ENSG00000103550	400506	H3BMC9 /// H3BNU8 /// H3BPL4 /// Q1ED39	---	NP_001013009	NM_001012991	AI927643	Hs.585209		8.05261	3.83257	15.8942	14.2441		0.144775	0.246094	0.0561523	0.171387	0.5
Hs.129782.1.S1_3p_a_at	MUC3A	mucin 3A, cell surface associated /// mucin 3B, cell surface associated	MUC3A /// MUC3B	chr7q22	7	---	4584 /// 57876	H0Y6M1 /// Q02505 /// Q9H195 /// Q9H3Q6	158371 /// 191390 /// 605633	XP_001725406 /// XP_003403600 /// XP_003403602 /// XP_003403848 /// XP_003403880	XM_001725354 /// XM_003403552 /// XM_003403554 /// XM_003403800 /// XM_003403832	AF113616	Hs.489354		2.21158	6.99167	6.96114	5.61533		0.0234375	0.00292969	0.0078125	0.00292969	0.477539
Hs2.377042.1.S1_3p_at	DNAH1	dynein, axonemal, heavy chain 1	DNAH1	chr3p21.1	3	ENSG00000114841	25981	H7C4K5 /// H7C506 /// H7C563 /// Q9P2D7	603332	NP_056327	NM_015512	AL832045.1	Hs.655469		16.635	5.84285	6.20467	3.40774		0.0649414	0.144531	0.171387	0.567627	0.665527
Hs2.425306.1.S1_3p_x_at	TMEM134	transmembrane protein 134	TMEM134	chr11q13.2	11	ENSG00000172663	80194	B4DLG6 /// B4E0E3 /// F5H1I9 /// G3V1M5 /// Q9H6X4	---	NP_001072118 /// NP_001072119 /// NP_079400	NM_001078650 /// NM_001078651 /// NM_025124	AY007143.1	Hs.288761		10.3513	2.72544	6.2948	9.70697		0.0461426	0.303711	0.0561523	0.067627	0.129639
Hs2.376360.1.A1_3p_at	TCEA1	transcription elongation factor A (SII), 1	TCEA1	chr8q11.2	8	---	6917	B7Z4S1 /// B7Z4W0 /// E5RFI1 /// E5RIS7 /// E5RJ93 /// E5RK46 /// P23193	601425	NP_006747 /// NP_958845	NM_006756 /// NM_201437	BQ286789	Hs.491745		27.7354	5.96569	16.8651	32.369		0.0561523	0.27417	0.171387	0.067627	0.665527
Hs.324275.0.S2_3p_a_at	WWP1	WW domain containing E3 ubiquitin protein ligase 1	WWP1	chr8q21	8	ENSG00000123124	11059	A8K9T5 /// C9JBS1 /// H0YBA4 /// H0YBS9 /// Q9H0M0	602307	NP_008944	NM_007013	AU155187	Hs.655189		103.766	29.9137	28.7612	21.6743		0.0136719	0.19458	0.0375977	0.296143	0.688721
Hs.138860.0.S2_3p_at	ARHGAP1	Rho GTPase activating protein 1	ARHGAP1	chr11p11.2	11	ENSG00000175220	392	B4DPZ4 /// E9PCG8 /// E9PNR6 /// H0YE29 /// O15376 /// Q07960	602732	NP_004299	NM_004308	BG468434	Hs.138860		12.8599	3.46194	6.5615	11.9358		0.0375977	0.466064	0.219482	0.0356445	0.466064
g5453737_3p_s_at	MERTK	c-mer proto-oncogene tyrosine kinase	MERTK	chr2q14.1	2	ENSG00000153208	10461	B2RE75 /// B4DFQ0 /// E9PD22 /// E9PHX8 /// F8WED1 /// H7C3L9 /// Q07941 /// Q12866 /// Q1RMG3	268000 /// 604705 /// 613862	NP_006334	NM_006343	NM_006343.1	Hs.306178		9.31925	4.09738	3.21053	2.34657		0.171387	0.0461426	0.0461426	0.219482	0.171387
217630_3p_at	ANGEL2	angel homolog 2 (Drosophila)	ANGEL2	chr1q32.3	1	ENSG00000174606	90806	B7Z297 /// B7Z5N3 /// B7Z5T0 /// F5H476 /// Q5VTE6 /// Q96AL9	---	NP_653168	NM_144567	AI188346	Hs.157078		28.7173	16.5855	7.79167	5.7509		0.19458	0.0375977	0.432373	0.533936	0.850342
Hs.16032.0.S1_3p_a_at	WSCD1	uncharacterized LOC339166 /// WSC domain containing 1	LOC339166 /// WSCD1	chr17p13.2 /// chr17p13.3-p13.2	17	ENSG00000179314	23302 /// 339166	I3L0U0 /// I3L127 /// I3L2Y9 /// I3L3E6 /// I3L3G4 /// I3NI40 /// Q658N2	---	NP_056068	NM_015253 /// NR_040000	BF115148	Hs.370166		4.69059	2.23801	9.79225	3.45337		0.0239258	0.27417	0.171387	0.111572	0.149658
Hs.112396.0.S2_3p_at	PSME4	proteasome (prosome, macropain) activator subunit 4	PSME4	chr2p16.2	2	ENSG00000068878	23198	F8WB44 /// F8WBH5 /// G1UI18 /// Q14997	607705	NP_055429	NM_014614	D38521.1	Hs.413801		3.88358	14.1445	18.7059	21.3852		0.238281	0.0185547	0.0239258	0.067627	0.466064
Hs2.406160.2.A1_3p_s_at	CEL	carboxyl ester lipase (bile salt-stimulated lipase)	CEL	chr9q34.3	9	ENSG00000170835	1056	B4DSX9 /// O75612 /// P19835 /// Q86SR3	114840 /// 609812	NP_001798	NM_001807	BC042510.1	Hs.533258		13.313	56.2588	82.6201	27.4569		0.196289	0.0566406	0.137695	0.196289	0.694336
207419_3p_s_at	RAC2	ras-related C3 botulinum toxin substrate 2 (rho family, small GTP binding protein Rac2)	RAC2	chr22q13.1	22	ENSG00000128340	5880	B1AH77 /// B1AH78 /// B1AH79 /// B1AH80 /// P15153	602049 /// 608203	NP_002863	NM_002872	NM_002872.2	Hs.517601		3.01991	5.6459	10.5296	12.9863		0.466064	0.171387	0.0461426	0.067627	0.828613
g4507606_3p_at	TNFSF8	tumor necrosis factor (ligand) superfamily, member 8	TNFSF8	chr9q33	9	ENSG00000106952	944	P32971 /// Q52M88	603875	NP_001235 /// NP_001239219	NM_001244 /// NM_001252290	NM_001244.1	Hs.494901		16.2619	40.8663	21.2925	4.70501		0.398926	0.19458	0.0185547	0.466064	0.601074
Hs.239884.0.S1_3p_x_at	HIST1H2BC	histone cluster 1, H2bc /// histone cluster 1, H2be /// histone cluster 1, H2bf /// histone cluster 1, H2bg /// histone cluster 1, H2bi	HIST1H2BC /// HIST1H2BE /// HIST1H2BF /// HIST1H2BG /// HIST1H2BI	chr6p21.3 /// chr6p22.1	6	ENSG00000180596	8339 /// 8343 /// 8344 /// 8346 /// 8347	B2R4S9 /// P62807 /// Q0D2M2	602798 /// 602804 /// 602805 /// 602807 /// 602847	NP_003509 /// NP_003513 /// NP_003514 /// NP_003516 /// NP_003517	NM_003518 /// NM_003522 /// NM_003523 /// NM_003525 /// NM_003526	NM_003526.1	Hs.553506		2.06171	6.50045	7.3176	8.23263		0.865234	0.27417	0.0561523	0.149658	0.665527
Hs.44035.0.A1_3p_at	WAC	WW domain containing adaptor with coiled-coil	WAC	---	---	---	51322	B4DMH1 /// C9JD58 /// C9JMU2 /// C9JVK6 /// E9PMZ7 /// F8WEL1 /// Q9BTA9 /// Q9NZE0	---	NP_057712 /// NP_567823	NM_016628 /// NM_100264 /// NM_100486 /// NR_024557	AW003119	Hs.712905		4.29147	40.7336	17.7541	20.6363		0.592285	0.0375977	0.27417	0.246094	0.533936
Hs.24969.2.S1_3p_x_at	GABRA5	gamma-aminobutyric acid (GABA) A receptor, alpha 5	GABRA5	chr15q12	15	ENSG00000186297	2558	B4DFX3 /// B4E1A2 /// G3V2K2 /// G3V2Q9 /// G3V2Y5 /// G3V408 /// P31644	137142	NP_000801 /// NP_001158509	NM_000810 /// NM_001165037	AF061785	Hs.24969		13.783	5.92817	2.39763	5.59315		0.0952148	0.171387	0.303711	0.0561523	0.27417
g4503758_3p_at	FMO4	flavin containing monooxygenase 4	FMO4	chr1q24.3	1	ENSG00000076258	2329	P31512	136131	NP_002013	NM_002022	NM_002022.1	Hs.386502		9.01217	39.3647	49.722	56.0534		0.665527	0.246094	0.0805664	0.0302734	0.72583
Hs.42676.1.S1_3p_a_at	SIK2	salt-inducible kinase 2	SIK2	chr11q23.1	11	ENSG00000170145	23235	A8K5B8 /// Q9H0K1	608973	NP_056006	NM_015191	AB018324.1	Hs.269128		23.2278	41.2897	5.68885	14.0945		0.423828	0.0107422	0.334473	0.27417	0.850342
Hs.306181.0.S1_3p_at	GPR98	G protein-coupled receptor 98	GPR98	chr5q13	5	ENSG00000164199	84059	B3KND5 /// D6RIF0 /// E7ETI5 /// H0Y8U6 /// H0Y9Q4 /// H7BYU1 /// Q8WXG9 /// Q9UFD2	602851 /// 604352 /// 605472	NP_115495	NM_032119 /// NR_003149	AB014586.1	Hs.591777		9.47166	8.6214	25.6857	35.2976		0.845459	0.45752	0.0375977	0.0227051	0.989258
Hs.82171.4.S1_3p_a_at	CXorf40A	chromosome X open reading frame 40A /// chromosome X open reading frame 40B	CXorf40A /// CXorf40B	chrXq28	X	ENSG00000197021 /// ENSG00000197620	541578 /// 91966	B7Z1Z8 /// B7Z6H6 /// D6RA30 /// D6RA72 /// D6RH26 /// E7ENU3 /// Q5HY62 /// Q8TE69 /// Q96DE9	---	NP_001013867 /// NP_001165378 /// NP_001165379 /// NP_001165380 /// NP_835225 /// XP_003403912 /// XP_003403913 /// XP_003403914 /// XP_003403915 /// XP_003403916 /// XP_003403917 /// XP_003403918 /// XP_003403919 /// XP_003403920 /// XP_003403921 /// XP_003403922 /// XP_003403923 /// XP_003403924	NM_001013845 /// NM_001171907 /// NM_001171908 /// NM_001171909 /// NM_178124 /// XM_003403864 /// XM_003403865 /// XM_003403866 /// XM_003403867 /// XM_003403868 /// XM_003403869 /// XM_003403870 /// XM_003403871 /// XM_003403872 /// XM_003403873 /// XM_003403874 /// XM_003403875 /// XM_003403876	AA543076	Hs.534641		57.941	47.4678	11.2569	55.1649		0.567627	0.334473	0.5	0.064209	0.432373
Hs.32112.1.A1_3p_a_at	LUC7L3	LUC7-like 3 (S. cerevisiae)	LUC7L3	chr17q21.33	17	ENSG00000108848	51747	A8K3C5 /// B4DJ96 /// C9JL41 /// D6RDI2 /// D6RHH0 /// E7EN55 /// F5H1W9 /// H0YA81 /// H0YAR4 /// H0YAX1 /// H0YAY6 /// H0YBV7 /// H7C5U7 /// O95232 /// Q6PKC2 /// Q86Y74	609434	NP_006098 /// NP_057508	NM_006107 /// NM_016424	N36160	Hs.130293		4.87963	10.862	30.8637	11.0553		0.72583	0.525391	0.0239258	0.559326	0.888428
Hs2.103845.2.S1_3p_s_at	C19orf47	chromosome 19 open reading frame 47	C19orf47	chr19q13.2	19	ENSG00000160392	126526	Q8N9M1	---	NP_001243369 /// NP_001243370 /// NP_849152	NM_001256440 /// NM_001256441 /// NM_178830 /// NR_046202	BC023623.1	Hs.631557		103.773	45.7185	57.6504	9.21791		0.0134277	0.149658	0.00292969	0.334473	0.466064
Hs.261114.0.S1_3p_s_at	LOC100128292	uncharacterized LOC100128292	LOC100128292	chr10q22.3	10	ENSG00000233871	100128292	---	---	---	NR_024585	AI954709	Hs.547908		34.9746	6.2517	13.3869	9.81614		0.0561523	0.303711	0.149658	0.303711	0.466064
Hs.285885.1.S1_3p_a_at	MIER3	mesoderm induction early response 1, family member 3	MIER3	chr5q11.2	5	ENSG00000155545	166968	A8MQD4 /// C9JXP7 /// H7C1J9 /// Q7Z3K6	---	NP_689835	NM_152622	AK002183.1	Hs.657594		29.0077	11.989	3.97435	10.7948		0.0561523	0.067627	0.149658	0.149658	0.665527
Hs.170157.1.S1_3p_at	MYO5A	myosin VA (heavy chain 12, myoxin)	MYO5A	chr15q21	15	---	4644	A8CDT9 /// B4E147 /// B5LY56 /// E7ERV5 /// F5H363 /// F8W6H6 /// F8WE88 /// G3V394 /// G3V3C9 /// O95317 /// O95318 /// Q59FF5 /// Q9UES3 /// Q9UES4 /// Q9UES5 /// Q9Y4I1	160777 /// 214450	NP_000250 /// NP_001135967	NM_000259 /// NM_001142495	Z22957.1	Hs.21213		17.4468	10.5439	6.76657	2.73807		0.38916	0.366211	0.0537109	0.799805	0.904785
g13310411_3p_at	MT1P2	metallothionein 1 pseudogene 2	MT1P2	chr1q43	1	---	645745	H3BTC4 /// P80294	---	---	NM_001039954	AF333388.1	Hs.632513		8.39027	14.6196	13.1045	3.12574		0.0375977	0.19458	0.19458	0.466064	0.780518
Hs.169294.0.S1_3p_s_at	TCF7	transcription factor 7 (T-cell specific, HMG-box)	TCF7	chr5q31.1	5	ENSG00000081059	6932	B3KQ75 /// B3KSI6 /// B7WNT5 /// G8JLE2 /// P36402	189908	NP_001128323 /// NP_003193 /// NP_963963 /// NP_963965 /// NP_998813	NM_001134851 /// NM_001134852 /// NM_003202 /// NM_201632 /// NM_201634 /// NM_213648 /// NR_033449	AW027359	Hs.573153		7.79816	2.28177	3.26477	2.51554		0.0561523	0.27417	0.0239258	0.219482	0.567627
g13279253_3p_s_at	HSDL2	hydroxysteroid dehydrogenase like 2	HSDL2	chr9q32	9	ENSG00000119471	84263	B2R923 /// B4DWC7 /// B4E136 /// Q6YN16	---	NP_001182751 /// NP_115679	NM_001195822 /// NM_032303 /// NR_036651	BC004331.1	Hs.59486		23.9072	3.12557	15.9386	17.7639		0.0805664	0.533936	0.067627	0.00292969	0.72583
Hs.58328.0.A1_3p_s_at	RSPO3	R-spondin 3	RSPO3	chr6q22.33	6	ENSG00000146374	84870	Q9BXY4	610574	NP_116173	NM_032784	BF589322	Hs.135254		22.3886	4.21715	22.8987	46.7443		0.188477	0.72583	0.466064	0.0561523	0.72583
Hs2.376033.1.S1_3p_at	DNAJB8	DNAJB8 antisense RNA 1 (non-protein coding)	DNAJB8-AS1	chr3q21.3	3	ENSG00000242049	285224	---	---	---	NR_037890	AK097457.1	Hs.683815		3.72808	14.1499	14.2573	12.8762		0.466064	0.0805664	0.0185547	0.129639	0.753906
Hs.66194.0.A1_3p_at	CTXN3	cortexin 3	CTXN3	chr5q23.2	5	ENSG00000205279	613212	Q4LDR2	---	NP_001041717 /// NP_001120857	NM_001048252 /// NM_001127385	AW264294	Hs.66194		11.9141	11.7038	4.91659	33.3427		0.422607	0.219482	0.334473	0.0302734	0.850342
Hs2.378814.1.S1_3p_at	LOC400940	uncharacterized LOC400940	LOC400940	chr2p25.2	2	---	400940	Q6ZWI0	---	---	NM_207479 /// NR_026833	AA774300	Hs.378814		28.3405	15.4683	3.91921	22.0921		0.188477	0.0375977	0.303711	0.0805664	0.567627
Hs.287365.0.S1_3p_at	VAC14	Vac14 homolog (S. cerevisiae)	VAC14	chr16q22.1	16	---	55697	B3KSM8 /// B4DMP4 /// H3BN23 /// H3BQD9 /// H3BUU8 /// Q08AM6 /// Q9NTB8 /// Q9NW56	604632	NP_060522	NM_018052	U25801.1	Hs.445061		10.2229	8.84807	2.31955	5.67584		0.0952148	0.0100098	0.246094	0.27417	0.5
g4506130_3p_at	PRPSAP1	phosphoribosyl pyrophosphate synthetase-associated protein 1	PRPSAP1	chr17q24-q25	17	ENSG00000161542	5635	B4DP31 /// C9J168 /// C9JKT9 /// C9JNQ3 /// C9JUN4 /// Q14558	601249	NP_002757	NM_002766	NM_002766.1	Hs.77498		6.29388	16.8652	30.8721	43.6381		0.850342	0.533936	0.171387	0.0544434	0.904785
223647_3p_x_at	HSCB	HscB iron-sulfur cluster co-chaperone homolog (E. coli)	HSCB	chr22q12.1	22	ENSG00000100209	150274	B0QYH2 /// F8WBY7 /// Q8IWL3	608142	NP_741999	NM_172002	BC000004.1	Hs.632780		16.6251	6.56841	2.5056	7.20816		0.246094	0.0805664	0.303711	0.0561523	0.432373
Hs.126914.1.A1_3p_at	KIAA1430	KIAA1430	KIAA1430	chr4q35.1	4	ENSG00000164323	57587	D6RDU8 /// Q9P2B7	---	NP_065878	NM_020827	AI912523	Hs.535734		9.21757	24.9857	8.16644	28.802		0.72583	0.303711	0.533936	0.0136719	0.904785
Hs.129998.3.S1_3p_x_at	DDX11	DEAD/H (Asp-Glu-Ala-Asp/His) box helicase 11	DDX11	chr12p11	12	ENSG00000013573	1663	B4DMS8 /// B4DZY1 /// C9K0E8 /// F5GXJ8 /// F5GXL6 /// F5GYY1 /// F5H235 /// F5H2V9 /// F6WZM0 /// H0Y3U9 /// H0YFY8 /// H0YGL4 /// H0YGX9 /// Q2NKM7 /// Q93000 /// Q96FC9	601150 /// 613398	NP_001244073 /// NP_001244074 /// NP_004390 /// NP_085911 /// NP_689651	NM_001257144 /// NM_001257145 /// NM_004399 /// NM_030653 /// NM_030655 /// NM_152438	AW571709	Hs.443960		14.3412	16.5015	10.6608	54.7499		0.0302734	0.0461426	0.0805664	0.00585938	0.753906
Hs.50252.0.S1_3p_s_at	MRPL32	mitochondrial ribosomal protein L32	MRPL32	chr7p14	7	ENSG00000106591	64983	A4D1V4 /// B3KQX1 /// H7BZU9 /// Q9BYC8	611839	NP_114109	NM_031903	AL551823	Hs.50252		8.91255	3.44823	2.77908	2.47475		0.26709	0.0761719	0.0644531	0.558594	0.432373
Hs2.87908.1.S1_3p_s_at	SRCAP	Snf2-related CREBBP activator protein	SRCAP	chr16p11.2	16	ENSG00000080603	10847	B3KN63 /// C9J4U4 /// G1UI29 /// Q6P4A2 /// Q6ZRS2	136140 /// 611421	NP_006653	NM_006662	NM_006662.1	Hs.647334		14.0866	2.50412	5.29077	9.09238		0.129639	0.432373	0.398926	0.0461426	0.466064
g6031183_3p_a_at	MGAT2	mannosyl (alpha-1,6-)-glycoprotein beta-1,2-N-acetylglucosaminyltransferase	MGAT2	chr14q21	14	ENSG00000168282	4247	B3KQM0 /// B4DDK9 /// Q10469	212066 /// 602616	NP_002399	NM_001015883 /// NM_002408	NM_002408.2	Hs.93338		3.60778	23.8071	18.6851	34.7158		0.601074	0.366211	0.0461426	0.129639	0.466064
g13276654_3p_at	CAMKK1	calcium/calmodulin-dependent protein kinase kinase 1, alpha	CAMKK1	chr17p13.2	17	ENSG00000004660	84254	F8W9H1 /// Q8N5S9	611411	NP_115670 /// NP_757343 /// NP_757344	NM_032294 /// NM_172206 /// NM_172207	AL136576.1	Hs.8417		2.33622	7.69	8.43448	8.99114		0.303711	0.0375977	0.246094	0.0461426	0.432373
g5803112_3p_a_at	CKAP4	cytoskeleton-associated protein 4	CKAP4	chr12q23.3	12	ENSG00000136026	10970	B3KVX6 /// F8VVU0 /// Q07065 /// Q6NWZ1 /// Q8TB01	---	NP_006816	NM_006825	NM_006825.1	Hs.74368		28.0727	14.2369	4.32164	8.33803		0.0461426	0.219482	0.246094	0.27417	0.27417
Hs.49007.1.S1_3p_x_at	PAPOLA	poly(A) polymerase alpha	PAPOLA	chr14q32.31	14	ENSG00000090060	10914	B4DHB8 /// B4DYF4 /// B4DZL2 /// B7ZA53 /// P51003	605553	NP_001238935 /// NP_001238936 /// NP_116021	NM_001252006 /// NM_001252007 /// NM_032632	AI984479	Hs.253726		41.6932	16.2239	6.01656	12.6309		0.0534668	0.19458	0.27417	0.0561523	0.246094
Hs.38509.1.A1_3p_a_at	FAM69B	Family with sequence similarity 69, member B	FAM69B	chr9q34.3	9	---	138311	Q5VUD6	614543	NP_689634	NM_152421	AI830098	Hs.495480		5.20505	9.36979	2.88752	2.28302		0.357666	0.0141602	0.432373	0.398926	0.932373
Hs.2352.0.S2_3p_at	ADCY2	adenylate cyclase 2 (brain)	ADCY2	chr5p15.3	5	ENSG00000078295	108	B3KVN7 /// B4DID1 /// B4DSJ6 /// B4E1Z0 /// B7Z2C1 /// D6REB8 /// E9PGA2 /// F5GZT5 /// H0YA58 /// Q08462 /// Q68D02 /// Q71UM8	103071	NP_065433	NM_020546	AB028983.1	Hs.481545		12.0226	23.9306	6.74318	4.05869		0.665527	0.0561523	0.398926	0.665527	0.919434
214642_3p_x_at	MAGEA10-MAGEA5	MAGEA10-MAGEA5 readthrough /// melanoma antigen family A, 5	MAGEA10-MAGEA5 /// MAGEA5	chrXq28	X	ENSG00000242520	100533997 /// 4104	P43358 /// P43359	300340	NP_001191740 /// NP_066387	NM_001204811 /// NM_021049	AI200443	Hs.668021		4.44872	10.6517	3.64593	12.5615		0.601074	0.165771	0.246094	0.0561523	0.80542
Hs2.6129.3.S1_3p_at	ABCB9	ATP-binding cassette, sub-family B (MDR/TAP), member 9	ABCB9	chr12q24	12	ENSG00000150967	23457	B4DFR8 /// B4E2J0 /// F5GX63 /// F5GX86 /// F5GXZ5 /// F5GYI2 /// F5H0G0 /// F5H4Y2 /// F5H5F9 /// F5H5I5 /// F5H5Q0 /// F5H7U2 /// H7C478 /// Q6P2Q0 /// Q8NCH1 /// Q9NP78	605453	NP_001229942 /// NP_001229943 /// NP_062570 /// NP_062571 /// NP_982269	NM_001243013 /// NM_001243014 /// NM_019624 /// NM_019625 /// NM_203444 /// NM_203445	BC017348.1	Hs.511951		2.88153	8.05173	13.1174	20.1548		0.665527	0.567627	0.067627	0.0375977	0.71875
Hs.139336.0.S2_3p_at	ABCC4	ATP-binding cassette, sub-family C (CFTR/MRP), member 4	ABCC4	chr13q32	13	ENSG00000125257	10257	A8K2Q2 /// B7Z3Q7 /// B7Z5H4 /// O15439 /// O75555 /// Q59GY6 /// Q8IUA3 /// Q8IWU1	605250	NP_001098985 /// NP_005836	NM_001105515 /// NM_005845	AI948503	Hs.508423		69.5049	28.0256	21.0546	8.67297		0.0910645	0.26709	0.0439453	0.295898	0.633789
g7106396_3p_at	DROSHA	drosha, ribonuclease type III	DROSHA	chr5p13.3	5	ENSG00000113360	29102	E5RHD1 /// E7EMP9 /// H0Y2N2 /// H0YB67 /// H7BYF6 /// H7C5U6 /// Q9NRR4	608828	NP_001093882 /// NP_037367	NM_001100412 /// NM_013235	NM_013235.1	Hs.97997		50.0514	22.5871	13.264	49.9351		0.107422	0.219482	0.239258	0.000244141	0.466064
Hs.41654.0.A1_3p_at	FAM210A	family with sequence similarity 210, member A	FAM210A	chr18p11.21	18	ENSG00000177150	125228	Q96ND0	---	NP_001092271 /// NP_689565	NM_001098801 /// NM_152352	AI192379	Hs.13034		6.26544	21.0926	14.4549	4.30772		0.390137	0.0078125	0.219482	0.466064	0.888428
g5729837_3p_at	YEATS4	YEATS domain containing 4	YEATS4	chr12q13-q15	12	ENSG00000127337	8089	O95619	602116	NP_006521	NM_006530	NM_006530.1	Hs.4029		5.33613	26.911	6.24442	14.5392		0.688477	0.0561523	0.219482	0.398926	0.850342
g11055973_3p_at	KCNN2	potassium intermediate/small conductance calcium-activated channel, subfamily N, member 2	KCNN2	chr5q22.3	5	ENSG00000080709	3781	D6RCP2 /// D6RGY7 /// Q6PJI0 /// Q6X2Y2 /// Q9H2S1	605879	NP_067627 /// NP_740721	NM_021614 /// NM_170775	NM_021614.1	Hs.98280		13.9084	5.66689	7.75123	2.01251		0.239502	0.390137	0.0461426	0.466064	0.390625
Hs2.407549.1.S1_3p_at	LINC00326	long intergenic non-protein coding RNA 326	LINC00326	chr6q23.2	6	ENSG00000231023	285735	---	---	---	NM_001037231 /// NR_026969	BC039371.1	Hs.407549		65.8202	40.7686	19.6349	9.21951		0.334473	0.0437012	0.27417	0.72583	0.943848
4851107C_3p_at	DVL2	dishevelled, dsh homolog 2 (Drosophila)	DVL2	chr17p13.1	17	ENSG00000004975	1856	B4DLQ0 /// B4DM44 /// B4E2D6 /// I3L0M7 /// I3L0Z8 /// I3L2N2 /// I3L2W9 /// O14641	602151	NP_004413	NM_004422	---	Hs.118640		2.46891	2.41847	8.83573	5.16427		0.219482	0.432373	0.00805664	0.0107422	0.0952148
Hs2.368035.1.A1_3p_at	C15orf57	Chromosome 15 open reading frame 57	C15orf57	chr15q15.1	15	---	90416	Q9BV29	---	NP_001074260 /// NP_001074261 /// NP_443081	NM_001080791 /// NM_001080792 /// NM_052849	AA972842	Hs.654661		23.3693	49.0234	4.43429	32.1835		0.398926	0.0561523	0.423828	0.334473	0.780518
g9558732_3p_at	TRA2A	transformer 2 alpha homolog (Drosophila)	TRA2A	chr7p15.3	7	ENSG00000164548	29896	B4DQI6 /// B4DUA9 /// F8WEH2 /// Q13595 /// Q549U1	602718	NP_037425	NM_013293	NM_013293.1	Hs.445652		5.89474	2.15663	4.96874	2.28627		0.303711	0.567627	0.0302734	0.390625	0.27417
Hs.159743.0.A1_3p_at	MYSM1	Myb-like, SWIRM and MPN domains 1	MYSM1	chr1p32.1	1	ENSG00000162601	114803	Q5VVJ2	612176	NP_001078956	NM_001085487	BF511190	Hs.477495		55.7436	20.6435	20.118	6.07819		0.0649414	0.592285	0.432373	0.696289	0.976074
Hs2.377023.1.S1_3p_at	RUNX1	uncharacterized LOC100506403 /// runt-related transcription factor 1	LOC100506403 /// RUNX1	chr21q22.3	21	ENSG00000159216	100506403 /// 861	A8MZI9 /// C9JFJ4 /// C9JK12 /// C9JWM1 /// D1LUZ4 /// D1LUZ6 /// D1LUZ7 /// D1LUZ8 /// F5H139 /// H9KVB1 /// Q01196 /// Q15342 /// Q15344 /// Q2TAM6	151385 /// 180300 /// 601399 /// 601626	NP_001001890 /// NP_001116079 /// NP_001745	NM_001001890 /// NM_001122607 /// NM_001754 /// XR_109672 /// XR_133274	AL832222.1	Hs.149261		8.55295	37.4634	56.0642	67.6606		0.625488	0.32666	0.0561523	0.0805664	0.884033
Hs.157752.0.S1_3p_at	MIR146A	uncharacterized LOC285628 /// microRNA 146a	LOC285628 /// MIR146A	chr5q34	5	ENSG00000253522	285628 /// 406938	---	610566	---	NR_029701	AL389942.1	Hs.735831		8.63002	24.132	23.0119	70.4775		0.626465	0.266846	0.0805664	0.064209	0.989258
Hs.9658.1.S1_3p_a_at	DCHS1	dachsous 1 (Drosophila)	DCHS1	chr11p15.4	11	ENSG00000166341	8642	Q8NDT9 /// Q96JQ0 /// Q9HAD6	603057	NP_003728	NM_003737 /// NM_024542	BF222893	Hs.199850		39.9995	9.42876	27.0888	8.67532		0.00585938	0.246094	0.149658	0.5	0.5
232350_3p_x_at	GPR161	G protein-coupled receptor 161	GPR161	chr1q24.2	1	---	23432	B7Z5D7 /// B7Z5E8 /// B7Z5Z6 /// F5GXD6 /// F5H6J7 /// Q8N6U8	612250	NP_001254538 /// NP_001254539 /// NP_001254540 /// NP_001254541 /// NP_001254542 /// NP_001254543 /// NP_722561	NM_001267609 /// NM_001267610 /// NM_001267611 /// NM_001267612 /// NM_001267613 /// NM_001267614 /// NM_007369 /// NM_153832	AI754926	Hs.632453		8.76555	2.49521	2.53268	5.7788		0.0107422	0.134277	0.219482	0.0561523	0.753906
Hs.130757.0.A1_3p_at	PCDHB19P	Protocadherin beta 19 pseudogene	PCDHB19P	chr5q31	5	---	84054	---	---	---	NR_001282	BE463846	Hs.570898		2.65512	15.0173	30.7779	17.4725		0.5	0.19458	0.0239258	0.0952148	0.432373
Hs.128853.0.S1_3p_s_at	ODF3	outer dense fiber of sperm tails 3	ODF3	chr11p15.5	11	ENSG00000177947	113746	B7ZLT0 /// C3U2T1 /// F8W6Z3 /// Q96PU9	608356	NP_444510	NM_053280	AL133658.1	Hs.350949		2.20017	14.9037	6.05642	9.38758		0.665527	0.0239258	0.246094	0.0952148	0.567627
Hs.56145.1.A1_3p_x_at	TMSB15A	thymosin beta 15a /// thymosin beta 15B	TMSB15A /// TMSB15B	chrXq21.33-q22.3 /// chrXq22.2	X	ENSG00000158427	11013 /// 286527	H3BU88 /// H3BUE5 /// P0CG34 /// P0CG35	601587	NP_068832 /// NP_919305	NM_021992 /// NM_194324	BF677486	Hs.56145		18.6849	4.39226	6.68511	4.39303		0.0141602	0.149658	0.246094	0.149658	0.592773
Hs2.352221.1.S1_3p_at	CLDN4	claudin 4	CLDN4	chr7q11.23	7	ENSG00000189143 /// ENSG00000262988	1364	B3KW38 /// B3KX18 /// O14493 /// Q75L80	602909	NP_001296	NM_001305	BC015647.1	Hs.729359		29.7264	6.65158	13.6641	5.63073		0.0439453	0.432373	0.432373	0.567627	0.989258
Hs.145406.0.A1_3p_at	GCFC1	GCFC1 antisense RNA 1 (non-protein coding)	GCFC1-AS1	chr21q21.3	21	ENSG00000238197	100506215	---	---	---	NR_038879 /// NR_038880	AI793248	Hs.735546		57.4224	41.0642	25.4713	6.24216		0.398926	0.27417	0.0561523	0.601074	0.976074
Hs.143321.0.A1_3p_at	DSEL	dermatan sulfate epimerase-like	DSEL	chr18q22.1	18	ENSG00000171451 /// ENSG00000262102	92126	Q8IZU8 /// Q9HAD7	611125	NP_115536	NM_032160	AU119545	Hs.124673		6.86778	53.6937	43.4692	27.571		0.828613	0.0805664	0.00415039	0.303711	0.828613
Hs2.295015.1.A1_3p_at	SRRM3	serine/arginine repetitive matrix 3	SRRM3	chr7q11.23	7	ENSG00000177679 /// ENSG00000262321	222183	A6NNA2 /// F5GYC8 /// H7C383	---	NP_001103669	NM_001039212 /// NM_001110199	BU579943	Hs.511025		2.68104	8.58096	10.6279	10.8011		0.432617	0.230469	0.000976563	0.113281	0.694336
g5729760_3p_at	CCT6B	chaperonin containing TCP1, subunit 6B (zeta 2)	CCT6B	chr17q12	17	ENSG00000132141	10693	B4DX20 /// Q5H9P8 /// Q92526	610730	NP_001180458 /// NP_001180459 /// NP_006575	NM_001193529 /// NM_001193530 /// NM_006584	NM_006584.1	Hs.73072		5.66529	24.4173	6.86948	6.33995		0.466064	0.0375977	0.149658	0.219482	0.466064
Hs2.120196.1.S1_3p_x_at	EFHB	EF-hand domain family, member B	EFHB	chr3p24.3	3	---	151651	Q8N7U6	---	NP_653316	NM_144715	BC043212.1	Hs.733920		2.81628	18.9902	18.4629	27.8328		0.5	0.0461426	0.0461426	0.0561523	0.5
g12804520_3p_a_at	HDDC2	HD domain containing 2	HDDC2	chr6q13-q24.3	6	ENSG00000111906	51020	Q7Z4H3	---	NP_057147	NM_016063	BC001671.1	Hs.32826		4.47866	14.941	2.86504	5.82719		0.19458	0.0185547	0.27417	0.111572	0.303711
Hs.117916.0.A1_3p_at	DNAJC9	DnaJ (Hsp40) homolog, subfamily C, member 9	DNAJC9	chr10q22.2	10	ENSG00000213551	23234	B2RMW6 /// B4E032 /// Q8WXX5	611206	NP_056005	NM_015190	AW205929	Hs.732485		2.85217	30.7577	13.6773	18.3425		0.665527	0.0952148	0.043457	0.0375977	0.822754
Hs2.437170.1.S1_3p_at	ZNF678	zinc finger protein 678	ZNF678	chr1q42.13	1	ENSG00000181450	339500	B1APK8 /// F5GXA7 /// Q5SXM1	---	NP_848644	NM_032755 /// NM_178549 /// NR_033184	BC042500.1	Hs.30323		4.26271	36.5505	20.5569	28.6947		0.870361	0.0561523	0.149658	0.067627	0.665527
g12005731_3p_at	AP1S2	adaptor-related protein complex 1, sigma 2 subunit	AP1S2	chrXp22.2	X	---	8905	B4DSU4 /// B7Z3M9 /// B7Z853 /// P56377 /// Q549M9 /// Q7Z677	300629 /// 300630	NP_003907	NM_003916	AF251295.1	Hs.653504		7.16848	68.309	71.94	120.22		0.969727	0.246094	0.067627	0.0185547	0.665527
Hs2.385783.1.S1_3p_at	CPXM2	carboxypeptidase X (M14 family), member 2	CPXM2	chr10q26.13	10	ENSG00000121898	119587	B4DK28 /// B4DU57 /// B4E1X6 /// B4E3Q2 /// E7EUK5 /// H0YFY5 /// Q49AT5 /// Q658N0 /// Q8N436	---	NP_937791	NM_198148	BC027623.1	Hs.656887		15.7252	6.91657	2.7716	4.63537		0.0375977	0.46582	0.424072	0.567627	0.850342
Hs.250641.1.S1_3p_a_at	TPM4	tropomyosin 4	TPM4	chr19p13.1	19	ENSG00000167460	7171	B4DTB1 /// B4DVY2 /// P67936	600317	NP_001138632 /// NP_003281	NM_001145160 /// NM_003290	AI214061	Hs.631618		11.0196	7.19061	20.7559	2.67462		0.0375977	0.0805664	0.0952148	0.27417	0.19458
g11693027_3p_at	MYOZ2	myozenin 2	MYOZ2	chr4q26-q27	4	ENSG00000172399	51778	B2R9N7 /// Q9NPC6	605602 /// 613838	NP_057683	NM_016599	AY013295.1	Hs.732122		4.1358	22.0328	17.4853	23.8797		0.753906	0.0461426	0.0805664	0.067627	0.828613
Hs.9964.2.A1_3p_at	MRPS12	Mitochondrial ribosomal protein S12	MRPS12	chr19q13.1-q13.2	19	---	6183	O15235	603021	NP_066930 /// NP_203526 /// NP_203527	NM_021107 /// NM_033362 /// NM_033363	R68573	Hs.411125		2.00728	10.3834	7.53009	17.08		0.696289	0.27417	0.334473	0.0461426	0.753906
Hs.293224.0.A1_3p_at	ZFYVE27	zinc finger, FYVE domain containing 27	ZFYVE27	chr10q24.2	10	ENSG00000155256	118813	B7Z3S0 /// B7Z404 /// B7Z626 /// B7Z6J9 /// G8JLC3 /// G8JLF0 /// Q5T4F4	610243 /// 610244	NP_001002261 /// NP_001002262 /// NP_001167590 /// NP_001167591 /// NP_001167592 /// NP_001167593 /// NP_653189	NM_001002261 /// NM_001002262 /// NM_001174119 /// NM_001174120 /// NM_001174121 /// NM_001174122 /// NM_144588	AA205754	Hs.730704		9.34652	2.4968	2.37395	4.95652		0.0107422	0.432373	0.19458	0.0805664	0.753906
g13027601_3p_at	DDRGK1	DDRGK domain containing 1	DDRGK1	chr20p13	20	ENSG00000198171	65992	Q96HY6	---	NP_076424	NM_023935	NM_023935.1	Hs.471975		21.5429	31.6513	3.78506	25.6435		0.334473	0.0461426	0.870361	0.466064	0.850342
Hs.173334.2.S1_3p_at	ELL2	elongation factor, RNA polymerase II, 2	ELL2	chr5q15	5	ENSG00000118985	22936	B4DL71 /// B4DNK7 /// B4DTQ1 /// D6RC27 /// H0Y8G1 /// O00472 /// Q59FW6 /// Q7Z656	601874	NP_036213	NM_012081	NM_012081.1	Hs.192221		14.7909	4.2266	4.52098	3.38025		0.0561523	0.26709	0.219482	0.5	0.149658
Hs.279607.3.A1_3p_at	PTBP3	polypyrimidine tract binding protein 3	PTBP3	chr9q32	9	ENSG00000119314	9991	B1ALY4 /// B1ALY6 /// B3KME7 /// O95758	607527	NP_001157260 /// NP_001157262 /// NP_001231825 /// NP_001231826 /// NP_001231827 /// NP_005147	NM_001163788 /// NM_001163790 /// NM_001244896 /// NM_001244897 /// NM_001244898 /// NM_005156	BF059136	Hs.269988		39.4069	9.09072	28.4429	9.03633		0.239258	0.567627	0.0375977	0.525391	0.633789
Hs2.438528.1.A1_3p_at	IFT43	intraflagellar transport 43 homolog (Chlamydomonas)	IFT43	chr14q24.3	14	ENSG00000119650	112752	G3V385 /// G3V4X2 /// Q96FT9	614068 /// 614099	NP_001096034 /// NP_001242924 /// NP_443105	NM_001102564 /// NM_001255995 /// NM_052873 /// NR_045664 /// NR_045665	AW235031	Hs.532626		3.99158	4.32714	19.6124	8.68023		0.567627	0.601074	0.0461426	0.296631	0.72583
Hs.130059.0.A1_3p_at	TRIM61	tripartite motif containing 61	TRIM61	chr4q32.3	4	---	391712	B4DJJ1 /// Q5EBN2	---	NP_001012414	NM_001012414	AI763262	Hs.654633		48.2616	16.0431	5.7011	31.1126		0.0288086	0.466064	0.593506	0.111572	0.969727
g6005795_3p_at	HPS5	Hermansky-Pudlak syndrome 5	HPS5	chr11p14	11	ENSG00000110756	11234	B3KNC8 /// F5GWM5 /// F5H6Q8 /// G3V159 /// Q9UPZ3	203300 /// 607521 /// 614074	NP_009147 /// NP_852608 /// NP_852609	NM_007216 /// NM_181507 /// NM_181508	NM_007216.1	Hs.437599		10.1884	30.6821	5.35734	7.65098		0.171387	0.00195313	0.366211	0.366211	0.5
Hs.12420.0.S2_3p_at	PHF17	PHD finger protein 17	PHF17	chr4q26-q27	4	ENSG00000077684	79960	B4DM93 /// B4E2E2 /// B4E3Q3 /// D6RAS5 /// D6RBB3 /// D6RC05 /// D6RCS1 /// D6RE74 /// D6RFK0 /// D6RGE7 /// Q6IE81	610514	NP_079176 /// NP_955352	NM_024900 /// NM_199320	AW138134	Hs.12420		6.31604	5.10008	17.0411	22.2906		0.0805664	0.0375977	0.000244141	0.00195313	0.27417
Hs.272309.0.S1_3p_at	ANKRD44	ankyrin repeat domain 44	ANKRD44	chr2q33.1	2	ENSG00000065413	91526	B7Z6Z7 /// H7C209 /// Q8N8A2	---	NP_001182073 /// NP_710181	NM_001195144 /// NM_153697	AL133087.1	Hs.432706		13.5554	15.9998	2.99124	14.178		0.334473	0.0175781	0.246094	0.219482	0.5
219741_3p_x_at	ZNF552	zinc finger protein 552	ZNF552	chr19q13.43	19	ENSG00000178935	79818	B7Z1H1 /// Q9H707	---	NP_079038	NM_024762	NM_024762.1	Hs.560727		15.8281	154.597	44.6051	87.1378		0.870361	0.0302734	0.067627	0.0302734	0.601074
g4759047_3p_s_at	MRPL33	mitochondrial ribosomal protein L33	MRPL33	chr2p21	2	ENSG00000243147	9553	O75394	610059	NP_004882 /// NP_663303	NM_004891 /// NM_145330	NM_004891.1	Hs.515879		2.0212	6.82241	8.6157	8.00188		0.72583	0.334473	0.0952148	0.0461426	0.780518
g882255_3p_at	CASP6	caspase 6, apoptosis-related cysteine peptidase	CASP6	chr4q25	4	---	839	D6RBM3 /// D6RHU3 /// P55212	601532	NP_001217 /// NP_116787	NM_001226 /// NM_032992	U20537.1	Hs.654616		3.11513	34.4381	12.4622	16.3868		0.780518	0.0561523	0.0461426	0.111572	0.780518
g12002029_3p_at	ZNF33A	zinc finger protein 33A	ZNF33A	chr10p11.2	10	ENSG00000189180	7581	A0AUX1 /// A8K9X9 /// B4E0M8 /// E7ET97 /// F6TH33 /// F8WAJ5 /// Q05D89 /// Q06730 /// Q9H3I5 /// Q9H5I4	194521	NP_008885 /// NP_008905	NM_006954 /// NM_006974	AF063599.1	Hs.435774		11.8198	29.0314	12.393	67.5444		0.991943	0.80542	0.601074	0.0561523	0.962402
Hs.26102.2.S1_3p_a_at	TRPS1	trichorhinophalangeal syndrome I	TRPS1	chr8q24.12	8	ENSG00000104447	7227	C9J6L7 /// E5RFF3 /// E5RJ97 /// E7EVN4 /// F8W8T0 /// H0YAV4 /// H0YC29 /// Q9UHF7	150230 /// 190350 /// 190351 /// 604386	NP_054831	NM_014112	AK000948.1	Hs.657018		17.3432	4.4424	41.3005	12.592		0.0805664	0.27417	0.00195313	0.19458	0.72583
g12656597_3p_at	P2RY12	purinergic receptor P2Y, G-protein coupled, 12	P2RY12	chr3q24-q25	3	ENSG00000169313	64805	A8K7T1 /// B2RE67 /// B4E183 /// Q9H244	600515 /// 609821	NP_073625 /// NP_795345	NM_022788 /// NM_176876	AF321815.1	Hs.591281		31.6178	21.5889	3.80783	11.6756		0.0224609	0.129639	0.601074	0.567627	0.953857
g4757919_3p_a_at	CBLB	Cbl proto-oncogene, E3 ubiquitin protein ligase B	CBLB	chr3q13.11	3	ENSG00000114423	868	A8K9S7 /// B3KSS7 /// B3KVR2 /// B4DYP3 /// B4DZF4 /// B5MC15 /// B7ZAG1 /// B8K284 /// C9JRB3 /// C9JU85 /// E7ENW2 /// E9PHA9 /// F5H4J9 /// Q13191 /// Q68CY2	604491	NP_733762	NM_170662	NM_004351.1	Hs.430589		103.101	11.5395	31.4967	30.9713		0.00585938	0.601074	0.366211	0.334473	0.665527
202692_3p_s_at	UBTF	upstream binding transcription factor, RNA polymerase I	UBTF	chr17q21.3	17	ENSG00000108312	7343	A8K962 /// B4DLB0 /// B4DNQ1 /// E9PKP7 /// E9PLT2 /// E9PMM2 /// H0YDH7 /// P17480 /// Q05BZ1 /// Q8WYZ7	600673	NP_001070151 /// NP_001070152 /// NP_055048	NM_001076683 /// NM_001076684 /// NM_014233 /// NR_045058	NM_014233.1	Hs.89781		2.07637	7.94006	10.7129	12.6919		0.665527	0.0239258	0.0805664	0.0185547	0.432373
Hs.143842.0.A1_3p_at	ZFAND6	Zinc finger, AN1-type domain 6	ZFAND6	chr15q25.1	15	---	54469	B2R6N3 /// Q6FIF0	610183	NP_001229840 /// NP_001229841 /// NP_001229842 /// NP_001229843 /// NP_001229844 /// NP_001229845 /// NP_001229846 /// NP_001229847 /// NP_001229848 /// NP_061879	NM_001242911 /// NM_001242912 /// NM_001242913 /// NM_001242914 /// NM_001242915 /// NM_001242916 /// NM_001242917 /// NM_001242918 /// NM_001242919 /// NM_019006	AA741493	Hs.730626		18.9575	7.0302	40.8921	7.88536		0.665527	0.696289	0.0461426	0.601074	0.932373
Hs.180408.1.A1_3p_at	SLC25A16	solute carrier family 25 (mitochondrial carrier; Graves disease autoantigen), member 16	SLC25A16	chr10q21.3	10	---	8034	B4DHV9 /// B4DPV4 /// P16260	139080	NP_689920	NM_152707	AI827990	Hs.180408		25.7518	3.11463	7.62189	11.7943		0.0437012	0.567627	0.466064	0.19458	0.665527
Hs.110373.0.S1_3p_at	SLIT2	slit homolog 2 (Drosophila)	SLIT2	chr4p15.2	4	ENSG00000145147	9353	B3KNE2 /// E9PCX4 /// F5H0U4 /// H0Y968 /// H0Y9Z6 /// H7BYF5 /// O94813	603746	NP_004778	NM_004787	AI963304	Hs.29802		14.2345	27.5014	10.0146	2.51496		0.398926	0.0375977	0.149658	0.567627	0.870361
Hs.192907.0.A1_3p_at	TTN	titin	TTN	chr2q31	2	ENSG00000155657	7273	A2TKE3 /// A2TKE4 /// A2TKE5 /// A2TKE6 /// B1A7R7 /// C9JQJ2 /// E7EMB0 /// E7ENC6 /// E9PJ99 /// F5H6D1 /// H0Y4J7 /// H0YH47 /// H7BZM1 /// H7C0U7 /// H7C0Y2 /// H7C195 /// H7C1P9 /// H7C3Q4 /// Q71S18 /// Q7Z3B7 /// Q8N237 /// Q8WZ42	188840 /// 600334 /// 603689 /// 604145 /// 608807 /// 611705 /// 613765	NP_001243779 /// NP_001254479 /// NP_003310 /// NP_596869 /// NP_596870 /// NP_597676 /// NP_597681	NM_001256850 /// NM_001267550 /// NM_003319 /// NM_133378 /// NM_133379 /// NM_133432 /// NM_133437	BF825274	Hs.134602		2.00851	11.237	7.46404	15.3315		0.780518	0.398926	0.334473	0.0456543	0.888428
g4502408_3p_s_at	BICD1	bicaudal D homolog 1 (Drosophila)	BICD1	chr12p11.2-p11.1	12	ENSG00000151746	636	A8MVZ6 /// F8VZX7 /// F8W056 /// F8W113 /// Q96G01	602204	NP_001003398 /// NP_001705	NM_001003398 /// NM_001714	NM_001714.1	Hs.505202		4.41332	9.80086	9.17934	2.77		0.398926	0.0915527	0.0302734	0.26709	0.398926
Hs.150007.0.A1_3p_at	ELAVL4	ELAV (embryonic lethal, abnormal vision, Drosophila)-like 4 (Hu antigen D)	ELAVL4	chr1p34	1	ENSG00000162374	1996	B1APY8 /// B1APY9 /// B7Z5E0 /// P26378 /// Q16234	168360	NP_001138246 /// NP_001138247 /// NP_001138248 /// NP_001138249 /// NP_068771	NM_001144774 /// NM_001144775 /// NM_001144776 /// NM_001144777 /// NM_021952	BF111117	Hs.213050		2.53397	6.38266	9.23017	2.54832		0.26709	0.0561523	0.0771484	0.366211	0.334473
Hs.54890.1.A1_3p_at	BBS1	Bardet-Biedl syndrome 1	BBS1	chr11q13	11	---	582	B4DH75 /// B4DJZ7 /// B4DYY3 /// E7EQH1 /// E9PJ28 /// E9PMB7 /// E9PPR3 /// E9PQD9 /// E9PQK2 /// E9PR55 /// Q32MM9 /// Q4G0L2 /// Q5HYI2 /// Q8NFJ9 /// Q9H5C3	209900 /// 209901	NP_078925	NM_024649	AA988322	Hs.502915		2.72373	25.8524	9.10913	15.1701		0.72583	0.0461426	0.366211	0.398926	0.870361
Hs.167708.0.S1_3p_at	PDE1A	phosphodiesterase 1A, calmodulin-dependent	PDE1A	chr2q32.1	2	ENSG00000115252	5136	B7Z226 /// B7Z3A7 /// B7Z7A2 /// P54750 /// Q9H3Q8 /// Q9H3Q9 /// Q9Y246 /// Q9Y633 /// Q9Y634	171890	NP_001003683 /// NP_001245241 /// NP_001245242 /// NP_001245243 /// NP_005010	NM_001003683 /// NM_001258312 /// NM_001258313 /// NM_001258314 /// NM_005019	H17817	Hs.191046		3.003	6.7304	13.3041	16.3385		0.753906	0.0375977	0.0952148	0.149658	0.780518
Hs.10491.0.A1_3p_at	HEG1	HEG homolog 1 (zebrafish)	HEG1	chr3q21.2	3	ENSG00000173706	57493	H7C4K2 /// H7C4M4 /// Q7Z2S9 /// Q9ULI3	614182	NP_065784	NM_020733	AA121502	Hs.477420		2.54779	2.83555	11.4769	6.08943		0.80542	0.753906	0.0461426	0.633789	0.962402
Hs2.32699.1.S1_3p_s_at	SLC39A5	solute carrier family 39 (metal ion transporter), member 5	SLC39A5	chr12q13.3	12	ENSG00000139540	283375	C9JB28 /// C9JIB2 /// C9JPS5 /// C9JPS6 /// C9JVC6 /// Q6ZMH5	608730	NP_001128667 /// NP_775867	NM_001135195 /// NM_173596	NM_173596.1	Hs.591018		9.44109	5.81573	2.02413	11.7078		0.0773926	0.366211	0.780518	0.0461426	0.72583
Hs.145955.0.A1_3p_at	C4orf46	chromosome 4 open reading frame 46	C4orf46	chr4q32.1	4	ENSG00000205208	201725	D6RFF4 /// Q504U0	---	NP_001008394	NM_001008393	AI276663	Hs.380920		41.5661	18.4171	2.63041	24.4476		0.0437012	0.219482	0.366211	0.125244	0.72583
Hs.22120.0.S1_3p_at	TM4SF18	transmembrane 4 L six family member 18	TM4SF18	chr3q25.1	3	ENSG00000163762	116441	C9J6Q4 /// Q96CE8	---	NP_001171652 /// NP_620141	NM_001184723 /// NM_138786	AW338625	Hs.22026		13.6489	6.92131	3.62805	2.47176		0.0952148	0.0141602	0.219482	0.398926	0.27417
Hs.121536.0.S1_3p_at	FAM54A	family with sequence similarity 54, member A	FAM54A	chr6q23.3	6	ENSG00000146410	113115	E9PN39 /// H0YEA6 /// Q6P444	---	NP_001092756 /// NP_612428	NM_001099286 /// NM_138419	AL138828	Hs.121536		23.8871	40.8095	16.3916	2.79042		0.696289	0.0239258	0.246094	0.625732	0.919434
Hs.108972.1.A2_3p_a_at	RGMB	RGM domain family, member B	RGMB	chr5q15	5	ENSG00000174136	285704	Q6NW40	612687	NP_001012779	NM_001012761 /// NM_173670	AL117590.1	Hs.526902		15.51	2.31025	4.70634	8.78376		0.0644531	0.753906	0.533936	0.567871	0.696289
Hs.247302.1.S1_3p_at	TWSG1	twisted gastrulation homolog 1 (Drosophila)	TWSG1	chr18p11.3	18	ENSG00000128791	57045	Q9GZX9	605049	NP_065699	NM_020648	AA195009	Hs.514685		18.432	7.75097	3.67583	16.1155		0.171387	0.0534668	0.657471	0.246094	0.80542
Hs.102867.1.S1_3p_at	SLC13A3	solute carrier family 13 (sodium-dependent dicarboxylate transporter), member 3	SLC13A3	chr20q13.12	20	ENSG00000158296	64849	B4DF27 /// B4DIR8 /// B4E181 /// C9J4A3 /// C9J7L4 /// F6WI18 /// H7C0C8 /// Q8WWT9	606411	NP_001011554 /// NP_001180268 /// NP_001180269 /// NP_001180271 /// NP_073740	NM_001011554 /// NM_001193339 /// NM_001193340 /// NM_001193342 /// NM_022829	AI634662	Hs.655498		7.29416	17.1533	24.7591	3.99688		0.567627	0.149658	0.0561523	0.432373	0.696289
g8922872_3p_at	GIMAP4	GTPase, IMAP family member 4	GIMAP4	chr7q36.1	7	ENSG00000133574	55303	B4DWA5 /// B4DWN0 /// C9IZQ3 /// G5E9W9 /// Q9NUV9	608087	NP_060796	NM_018326	NM_018326.1	Hs.647101		126.573	76.9349	4.85219	74.3322		0.334473	0.111572	0.696289	0.0561523	0.828613
Hs.102484.0.S1_3p_at	GSTA3	glutathione S-transferase alpha 3	GSTA3	chr6p12.1	6	ENSG00000174156	2940	Q16772 /// Q5JW84 /// Q5JW85	605449	NP_000838	NM_000847	NM_000847.1	Hs.102484		15.5868	23.7912	3.26142	7.49719		0.334473	0.0136719	0.559326	0.366211	0.780518
Hs.23540.0.A1_3p_at	HTR7	5-hydroxytryptamine (serotonin) receptor 7, adenylate cyclase-coupled	HTR7	chr10q21-q24	10	ENSG00000148680	3363	P34969 /// Q5VX03 /// Q5VX04	182137	NP_000863 /// NP_062873 /// NP_062874	NM_000872 /// NM_019859 /// NM_019860	R44298	Hs.73739		50.0667	37.9041	4.99751	101.001		0.466064	0.303223	0.665527	0.0136719	0.822998
1557380_3p_at	AGAP11	ankyrin repeat and GTPase domain Arf GTPase activating protein 11	AGAP11	chr10q23.2	10	ENSG00000151303 /// ENSG00000261011	119385	Q6P5Q0 /// Q8TF27	---	NP_597704	NM_133447	AI659151	Hs.511787		26.9502	18.0015	2.45218	20.0428		0.111572	0.246094	0.72583	0.0461426	0.932373
Hs.7426.0.S1_3p_at	HAUS5	HAUS augmin-like complex, subunit 5	HAUS5	chr19q13.12	19	ENSG00000089336 /// ENSG00000249115	23354	O94927	613432	NP_056117	NM_015302	AW189966	Hs.7426		87.0173	5.26004	148.15	73.0645		0.0952148	0.696289	0.0375977	0.0771484	0.696289
Hs.301064.0.S2_3p_at	ARFIP1	ADP-ribosylation factor interacting protein 1	ARFIP1	chr4q31.3	4	ENSG00000164144	27236	B4DS69 /// B4E273 /// B7ZA10 /// P53367 /// Q8N8M9	605928	NP_001020764 /// NP_001020766 /// NP_055262	NM_001025593 /// NM_001025595 /// NM_014447	AL044651	Hs.416089		18.5174	9.05712	32.7743	3.92816		0.72583	0.334473	0.0444336	0.559082	0.72583
g4507212_3p_a_at	SRP19	signal recognition particle 19kDa	SRP19	chr5q21-q22	5	ENSG00000153037	6728	D6RA36 /// D6RBG4 /// D6RCQ5 /// P09132 /// Q15695	182175	NP_001191122 /// NP_001191123 /// NP_001191125 /// NP_001191128 /// NP_003126	NM_001204193 /// NM_001204194 /// NM_001204196 /// NM_001204199 /// NM_003135	NM_003135.1	Hs.637001		34.966	2.36741	13.3191	16.9336		0.0185547	0.567627	0.171387	0.366211	0.901123
217016_3p_x_at	TMEM212	transmembrane protein 212	TMEM212	chr3q26.31	3	ENSG00000186329	389177	A6NML5 /// H7C098 /// H7C390	---	NP_001157908	NM_001164436	AK026825.1	Hs.642307		14.0502	16.5391	7.81951	2.80551		0.149658	0.0185547	0.129639	0.567627	0.466064
1569256_3p_a_at	FAM43B	family with sequence similarity 43, member B	FAM43B	chr1p36.12	1	ENSG00000183114	163933	A5PKT8 /// Q6ZT52	---	NP_997217	NM_207334	BC015675.1	Hs.429179		31.9881	7.88177	12.4884	4.19236		0.0461426	0.533936	0.366211	0.633789	0.753906
Hs.196470.0.A1_3p_at	RPGRIP1L	RPGRIP1-like	RPGRIP1L	chr16q12.2	16	ENSG00000103494	23322	B4E3M8 /// B7ZKJ9 /// H3BPF5 /// H3BPS4 /// H3BS47 /// H3BV03 /// I3L1B5 /// I3L2P2 /// Q68CZ1	216360 /// 610937 /// 611560 /// 611561	NP_001121369 /// NP_056087	NM_001127897 /// NM_015272	AI652972	Hs.298382		11.2927	3.37622	2.80702	3.05477		0.0283203	0.0805664	0.000732422	0.19458	0.171387
g7662145_3p_a_at	DNAJC6	DnaJ (Hsp40) homolog, subfamily C, member 6	DNAJC6	chr1p31.3	1	ENSG00000116675	9829	B7Z3V8 /// D3DQ66 /// O75061	608375	NP_001243793 /// NP_001243794 /// NP_055602	NM_001256864 /// NM_001256865 /// NM_014787	NM_014787.1	Hs.647643		22.9364	42.8653	15.726	2.80002		0.601074	0.0561523	0.398926	0.665527	0.99585
Hs.79432.1.S1_3p_at	FBN2	fibrillin 2	FBN2	chr5q23-q31	5	ENSG00000138829	2201	D6REJ2 /// D6RJI3 /// E9PHW4 /// P35556 /// Q8WYH1	121050 /// 612570	NP_001990	NM_001999	X62009.1	Hs.519294		2.78108	5.10471	2.97796	12.9401		0.398926	0.14917	0.0561523	0.111572	0.149658
Hs.262292.0.A1_3p_at	ST3GAL2	ST3 beta-galactoside alpha-2,3-sialyltransferase 2	ST3GAL2	chr16q22.1	16	ENSG00000157350	6483	B2R7K8 /// B3KXG9 /// Q16842	607188	NP_008858	NM_006927	AI088162	Hs.368611		2.65136	7.44216	3.00532	12.2099		0.5	0.0185547	0.211914	0.0302734	0.753906
Hs.188006.1.S1_3p_at	RHOBTB3	Rho-related BTB domain containing 3	RHOBTB3	chr5q15	5	ENSG00000164292	22836	D6R935 /// D6RC79 /// D6RG10 /// H0Y8R9 /// H0Y9A8 /// H0Y9E0 /// H0Y9P6 /// H0Y9R7 /// H0Y9W9 /// H0YA85 /// O94955	607353	NP_055714	NM_014899	AK023621.1	Hs.445030		17.963	20.5955	4.31248	7.74854		0.72583	0.0141602	0.111572	0.19458	0.567627
1557582_3p_at	BIN3	bridging integrator 3	BIN3	chr8p21.3	8	ENSG00000147439	55909	E5RGB5 /// E5RHU4 /// E5RJI6 /// H7BYV6 /// Q53HW0 /// Q8NF35 /// Q9NQY0	606396	NP_061158	NM_018688	AI570261	Hs.654720		6.10372	32.5553	31.6947	29.5412		0.533936	0.0952148	0.00195313	0.129639	0.466064
1557124_3p_at	TMEM198B	Transmembrane protein 198B, pseudogene	TMEM198B	chr12q13.2	12	---	440104	B3KTB9 /// Q6UWI1 /// Q71RD9	---	---	NM_001013700 /// NR_036476 /// NR_036477 /// NR_036478 /// NR_036479	AK091705.1	Hs.731828		9.61812	18.8184	3.00725	4.47939		0.0952148	0.0461426	0.334473	0.466064	0.366211
Hs2.209100.1.S1_3p_s_at	CCDC69	coiled-coil domain containing 69	CCDC69	chr5q33.1	5	ENSG00000198624	26112	A6NI79 /// B4DNU4 /// E5RK59 /// H0YB32 /// H0YBY5 /// Q6QIX4 /// Q7L2X4 /// Q9H8E5 /// Q9Y4P0	---	NP_056436	NM_015621	BC016647.1	Hs.655336		30.1311	5.63637	5.22149	15.8534		0.0302734	0.567627	0.334473	0.171387	0.74707
Hs2.135652.1.S1_3p_s_at	DDX50	DEAD (Asp-Glu-Ala-Asp) box polypeptide 50	DDX50	chr10q22.1	10	---	79009	B4DED6 /// B4DW97 /// F5H3H6 /// Q53FI9 /// Q9BQ39 /// Q9NTA9	610373	NP_076950	NM_024045	AA903184	Hs.522984		27.2087	56.0237	15.7184	4.59031		0.592285	0.0375977	0.303711	0.900635	0.80542
g9558740_3p_at	FAM216A	family with sequence similarity 216, member A	FAM216A	chr12q24.11	12	ENSG00000204856	29902	B4DJX7 /// B4DMY2 /// F5GZE4 /// F8VRE6 /// F8VS01 /// F8VXY8 /// Q8WUB2	---	NP_037432	NM_013300	NM_013300.1	Hs.436618		2.60119	5.44068	2.04753	9.6523		0.753906	0.366211	0.19458	0.0534668	0.633789
Hs.8121.3.A1_3p_a_at	NOTCH2	notch 2	NOTCH2	chr1p13-p11	1	ENSG00000134250	4853	D2WEZ3 /// F5H255 /// F8WA92 /// H7BYY6 /// Q04721 /// Q6IQ50 /// Q96JU8 /// Q9UFD5	102500 /// 600275 /// 610205	NP_001186930 /// NP_077719	NM_001200001 /// NM_024408	AU158495	Hs.487360		34.669	2.76642	25.2823	25.0237		0.326416	0.80542	0.0302734	0.111572	0.780518
Hs.82280.0.S2_3p_at	RGS10	regulator of G-protein signaling 10	RGS10	chr10q25	10	ENSG00000148908	6001	O43665	602856	NP_001005339 /// NP_002916	NM_001005339 /// NM_002925	W19676	Hs.501200		4.91879	34.5567	48.9648	60.6123		0.334473	0.246094	0.0561523	0.0952148	0.72583
1561451_3p_a_at	ADAM29	ADAM metallopeptidase domain 29	ADAM29	chr4q34	4	ENSG00000168594	11086	D6RBU0 /// D6RHU0 /// D6RIU9 /// Q4W5F3 /// Q9UKF5	604778	NP_001124175 /// NP_001124176 /// NP_001124177 /// NP_055084	NM_001130703 /// NM_001130704 /// NM_001130705 /// NM_014269	BC034301.1	Hs.126838		2.04035	18.6413	8.83541	13.9562		0.969727	0.0461426	0.5	0.828613	0.904785
Hs2.376530.1.S1_3p_s_at	BANK1	B-cell scaffold protein with ankyrin repeats 1	BANK1	chr4q24	4	ENSG00000153064	55024	B4DXE4 /// Q8NDB2	152700 /// 610292	NP_001077376 /// NP_001120979 /// NP_060405	NM_001083907 /// NM_001127507 /// NM_017935	BG200452	Hs.480400		4.97304	69.6387	54.7403	46.9974		0.870361	0.0952148	0.0107422	0.0952148	0.696289
g5901917_3p_at	ALX1	ALX homeobox 1	ALX1	chr12q21.31	12	ENSG00000180318	8092	Q15699	601527 /// 613456	NP_008913	NM_006982	NM_006982.1	Hs.41683		8.0084	9.85553	3.26295	2.5311		0.129639	0.00415039	0.366211	0.407227	0.633789
g13477352_3p_s_at	RPH3AL	rabphilin 3A-like (without C2 domains)	RPH3AL	chr17p13.3	17	ENSG00000181031 /// ENSG00000262334	9501	A8K7D5 /// I3L181 /// I3L1Q0 /// I3L2G8 /// I3L2I9 /// I3L2N0 /// I3L2W0 /// I3L2X0 /// I3L308 /// I3L349 /// I3L3M9 /// I3NI49 /// Q9UNE2	604881	NP_001177340 /// NP_001177341 /// NP_001177342 /// NP_008918	NM_001190411 /// NM_001190412 /// NM_001190413 /// NM_006987	BC005153.1	Hs.651925		2.87364	2.81084	8.00869	10.4781		0.213135	0.149658	0.0952148	0.0461426	0.334473
215658_3p_at	LOC100289255	uncharacterized LOC100289255	LOC100289255	chr17p13.1-p12	17	---	100289255	A6NJY4	---	---	NR_036581	AK024897.1	Hs.306721		3.05863	15.7809	4.98359	12.1348		0.567627	0.0239258	0.456543	0.19458	0.466064
g9437340_3p_at	FAM45A	family with sequence similarity 45, member A	FAM45A	chr10q25	10	---	404636	B4DDW8 /// B4DMU4 /// F5H7K0 /// Q8TCE6 /// Q9NRV0	---	NP_996892	NM_207009	AF168713.1	Hs.434241		11.4645	15.5691	2.15126	6.09361		0.303711	0.0185547	0.398926	0.303711	0.567627
Hs2.211765.1.S1_3p_x_at	MIR137HG	MIR137 host gene (non-protein coding) /// microRNA 2682	MIR137HG /// MIR2682	chr1p21.3	1	ENSG00000225206	100616452 /// 400765	Q8NAG1	---	---	NM_001001688 /// NR_039604 /// NR_046105 /// XR_110478 /// XR_112090	BM759658	Hs.451802		34.8194	2.38385	11.1793	16.7976		0.0178223	0.845215	0.567627	0.466064	0.80542
g8131966_3p_x_at	INGX	inhibitor of growth family, X-linked, pseudogene	INGX	chrXq12	X	ENSG00000243468	27160	---	300452	---	NR_002226	AF149724.1	Hs.721806		29.9438	8.50642	6.03596	24.3321		0.0302734	0.0805664	0.27417	0.303711	0.696289
Hs.42733.0.A2_3p_at	CHMP1B	charged multivesicular body protein 1B	CHMP1B	chr18p11.21	18	ENSG00000255112	57132	B2RA72 /// Q7LBR1	606486	NP_065145	NM_020412	AA293502	Hs.656244		6.31978	2.55319	9.216	2.1921		0.665527	0.726318	0.0461426	0.844727	0.80542
g11527401_3p_at	ITM2B	integral membrane protein 2B	ITM2B	chr13q14.3	13	ENSG00000136156	9445	Q5W0A3 /// Q7Z528 /// Q96B24 /// Q9H387 /// Q9NX12 /// Q9Y287	117300 /// 176500 /// 603904	NP_068839	NM_021999	NM_021999.1	Hs.643683		3.5022	14.6035	9.32872	2.83619		0.456787	0.303711	0.0302734	0.219482	0.432373
g13376676_3p_at	MYCT1	myc target 1	MYCT1	chr6q25.2	6	ENSG00000120279	80177	D6Q1S4 /// E9PQ55 /// H0YDV5 /// Q8N699	---	NP_079383	NM_025107	NM_025107.1	Hs.18160		5.89339	89.3687	35.2076	24.0294		0.99707	0.0644531	0.0776367	0.601074	0.850342
g10337602_3p_at	LEFTY1	left-right determination factor 1	LEFTY1	chr1q42.1	1	ENSG00000243709	10637	B2R7U0 /// O75610	603037	NP_066277	NM_020997	NM_020997.1	Hs.656214		2.40251	10.0169	8.58792	3.82026		0.398926	0.0302734	0.171387	0.171387	0.366211
g5803014_3p_at	FKTN	fukutin	FKTN	chr9q31-q33	9	ENSG00000106692	2218	B4DUX9 /// B4E2W4 /// G3XFS1 /// H7C3W5 /// O75072	236670 /// 253800 /// 607440 /// 611588 /// 611615 /// 613152	NP_001073270 /// NP_001185892 /// NP_006722	NM_001079802 /// NM_001198963 /// NM_006731	NM_006731.1	Hs.55777		113.803	30.3156	30.3679	10.8741		0.0227051	0.533936	0.149658	0.466064	0.845459
g7705786_3p_s_at	APH1A	anterior pharynx defective 1 homolog A (C. elegans)	APH1A	chr1p36.13-q31.3	1	ENSG00000117362	51107	B3KQT0 /// B4DMX8 /// B4DQK0 /// B4DQN1 /// B4DUG7 /// Q5TB21 /// Q5TB22 /// Q96BI3	607629	NP_001071096 /// NP_001230700 /// NP_001230701 /// NP_057106	NM_001077628 /// NM_001243771 /// NM_001243772 /// NM_016022 /// NR_045033 /// NR_045034 /// NR_045035	NM_016022.1	Hs.108408		10.1277	3.29658	20.0276	18.3226		0.149658	0.246094	0.000244141	0.0141602	0.5
g13376764_3p_at	PIGZ	phosphatidylinositol glycan anchor biosynthesis, class Z	PIGZ	chr3q29	3	ENSG00000119227	80235	B4DL68 /// C9JQX2 /// H7C2E0 /// Q86VD9	611671	NP_079439	NM_025163	NM_025163.1	Hs.518403		19.8681	86.1877	55.8692	10.5858		0.27417	0.0561523	0.111572	0.0952148	0.625488
g13027635_3p_at	S1PR1	sphingosine-1-phosphate receptor 1	S1PR1	chr1p21	1	---	1901	B4DLH9 /// P21453	601974	NP_001391	NM_001400	NM_001400.2	Hs.154210		21.2523	2.21304	14.9012	45.0521		0.334473	0.5	0.19458	0.0354004	0.687744
Hs.178665.0.S1_3p_at	ZNF280A	zinc finger protein 280A	ZNF280A	chr22q11.22	22	ENSG00000169548	129025	B3KS93 /// P59817	---	NP_542778	NM_080740	AA558468	Hs.178665		3.62015	40.2951	23.8353	56.2521		0.919434	0.171387	0.0644531	0.219482	0.633789
Hs.288793.0.S1_3p_at	FBXW12	F-box and WD repeat domain containing 12	FBXW12	chr3p21.31	3	---	285231	A4FU26 /// C9JK86 /// E9PCA2 /// E9PG36 /// Q494Y9 /// Q6X9E4	609075	NP_001153399 /// NP_001153401 /// NP_996985	NM_001159927 /// NM_001159929 /// NM_207102	AK022174.1	Hs.288793		20.2134	7.68172	5.60071	2.24513		0.0375977	0.5	0.398926	0.593262	0.567627
228342_3p_s_at	ALPK3	alpha-kinase 3	ALPK3	chr15q25.2	15	ENSG00000136383	57538	B4DU37 /// Q96L96	---	NP_065829	NM_020778	AA843297	Hs.459183		2.23575	29.9972	9.03889	15.6089		0.828613	0.0561523	0.303711	0.219482	0.72583
g13375859_3p_a_at	MSANTD2	Myb/SANT-like DNA-binding domain containing 2	MSANTD2	chr11q24.2	11	ENSG00000120458	79684	B4E1M0 /// E9PPE2 /// Q6P1R3	---	NP_078907	NM_024631	NM_024631.1	Hs.146079		19.4901	16.6493	2.21228	12.9143		0.398926	0.0649414	0.45752	0.0185547	0.52417
Hs.293332.0.A1_3p_at	ZDHHC21	zinc finger, DHHC-type containing 21	ZDHHC21	chr9p22.3	9	ENSG00000175893	340481	Q8IVQ6 /// Q9P0D9	614605	NP_848661	NM_178566	AI807206	Hs.714266		24.6028	78.0242	43.283	3.76111		0.665527	0.00195312	0.219482	0.592773	0.981445
Hs.268868.0.S1_3p_at	PTPN9	protein tyrosine phosphatase, non-receptor type 9	PTPN9	chr15q24.2	15	ENSG00000169410	5780	F5H2Q4 /// H3BQT6 /// P43378 /// Q6IQ43	600768	NP_002824	NM_002833	AL360201.1	Hs.445775		19.0341	21.9779	19.5652	3.17362		0.212891	0.067627	0.0239258	0.398926	0.780518
Hs.7278.0.S1_3p_at	CRY2	cryptochrome 2 (photolyase-like)	CRY2	chr11p11.2	11	ENSG00000121671	1408	A2I2P1 /// A8K5E5 /// B4DIJ2 /// B4DZD6 /// Q49AN0	603732	NP_001120929 /// NP_066940	NM_001127457 /// NM_021117	AB014558.1	Hs.532491		10.8438	10.5629	2.88472	4.77766		0.0561523	0.246094	0.466064	0.366211	0.601074
Hs.282108.0.S1_3p_x_at	EML2	Echinoderm microtubule associated protein like 2	EML2	chr19q13.32	19	---	24139	B7Z2F5 /// B7Z3Q9 /// B7Z918 /// C9JRL6 /// F5GYW5 /// O95834	---	NP_001180197 /// NP_001180198 /// NP_036287	NM_001193268 /// NM_001193269 /// NM_012155 /// NR_034098	AK024984.1	Hs.24178		4.29584	23.2434	31.4189	83.6916		0.753906	0.129639	0.188477	0.0561523	0.932373
Hs2.407369.1.S1_3p_at	C4orf21	Chromosome 4 open reading frame 21	C4orf21	chr4q25	4	---	55345	B3KQX2 /// B4DSN6 /// B4DYU8 /// D6RB47 /// D6REN9 /// D6REQ7 /// E9PDE1 /// G3XAL8 /// G5EA02 /// I3L0G6 /// Q6ZU11 /// Q86YA3	---	NP_060862	NM_001099776 /// NM_018392 /// NM_138698	H53523	Hs.380346		61.9352	25.9568	8.12599	9.5028		0.0356445	0.0952148	0.171387	0.533936	0.533936
Hs.322425.0.A1_3p_at	IGFBP1	Insulin-like growth factor binding protein 1	IGFBP1	chr7p13-p12	7	---	3484	C1K3N3 /// C9J6H2 /// C9JXF9 /// P08833 /// Q6PEY6	146730	NP_000587	NM_000596 /// NM_001013029	AV651627	Hs.642938		3.70298	29.1949	5.73499	11.1277		0.932373	0.0561523	0.246094	0.246094	0.850342
Hs.165983.1.A1_3p_s_at	ZNF335	zinc finger protein 335	ZNF335	chr20q13.12	20	ENSG00000198026	63925	H0Y2M2 /// Q8IW09 /// Q9H4Z2	610827	NP_071378	NM_022095	BE676476	Hs.174193		2.36903	22.4485	27.0216	16.2744		0.524658	0.111572	0.111572	0.0375977	0.601074
g11464475_3p_at	UTP20	UTP20, small subunit (SSU) processome component, homolog (yeast)	UTP20	chr12q23	12	ENSG00000120800	27340	B4DN27 /// O75691	612822	NP_055318	NM_014503	AF072718.1	Hs.295732		25.907	31.3385	4.30096	29.4272		0.365967	0.219482	0.398926	0.0302734	0.567627
Hs.34650.0.A1_3p_at	TMEM170B	transmembrane protein 170B	TMEM170B	chr6p24.2	6	ENSG00000205269	100113407	Q5T4T1	---	NP_001094299	NM_001100829	BE671123	Hs.146317		29.7875	14.7478	2.17888	8.26571		0.0229492	0.432373	0.753906	0.850342	0.696289
g9845494_3p_a_at	LAMA4	laminin, alpha 4	LAMA4	chr6q21	6	ENSG00000112769	3910	B7Z938 /// E5RFD7 /// E5RFQ2 /// E5RHF3 /// E5RK79 /// E9PBR9 /// E9PBW6 /// F5H1X4 /// H0Y351 /// H0YAP9 /// H0YAQ5 /// Q05CF9 /// Q16363 /// Q5D044 /// Q6LET9 /// Q99737	600133	NP_001098676 /// NP_001098677 /// NP_001098678 /// NP_001098679 /// NP_002281	NM_001105206 /// NM_001105207 /// NM_001105208 /// NM_001105209 /// NM_002290	NM_002290.2	Hs.654572		48.0419	25.6276	9.87598	4.93007		0.111572	0.0461426	0.129639	0.366211	0.398926
Hs2.351133.1.S1_3p_s_at	C11orf45	chromosome 11 open reading frame 45	C11orf45	chr11q24.3	11	ENSG00000174370	219833	Q8TAV5	---	NP_001243017 /// NP_659450	NM_001256088 /// NM_145013 /// NR_045767	NM_145013.1	Hs.351133		16.5881	4.37025	9.94027	2.19185		0.00195313	0.5	0.171387	0.559082	0.696289
Hs.173776.0.A1_3p_at	CEP68	centrosomal protein 68kDa	CEP68	chr2p14	2	ENSG00000011523	23177	B4DVP8 /// B4E250 /// F5H2Y2 /// F5H3N9 /// Q05C09 /// Q5HYA6 /// Q76N32	---	NP_055962	NM_015147	BF589179	Hs.709257		19.785	5.66893	5.35173	17.9619		0.390625	0.601074	0.398926	0.0461426	0.850342
g12053266_3p_at	PHTF2	putative homeodomain transcription factor 2	PHTF2	chr7q11.23-q21	7	ENSG00000006576	57157	B3KQZ2 /// E9PEE3 /// G5E9H7 /// Q6NW35 /// Q8N3S3 /// Q8N5I6 /// Q8TBW4 /// Q8WVD6 /// Q9Y3T4	---	NP_001120829 /// NP_001120830 /// NP_001120831 /// NP_001120832 /// NP_065165	NM_001127357 /// NM_001127358 /// NM_001127359 /// NM_001127360 /// NM_020432	AL136883.1	Hs.203965		8.04566	70.6856	11.4635	28.5785		0.357666	0.00195313	0.0239258	0.00415039	0.567627
Hs.50758.1.A1_3p_at	SMC4	structural maintenance of chromosomes 4	SMC4	chr3q26.1	3	ENSG00000113810	10051	B3KVJ5 /// B3KXX5 /// C9IYK2 /// C9J578 /// C9J9E4 /// C9JJ64 /// C9JR83 /// C9JVD8 /// C9JWF0 /// E7ET04 /// E9PD53 /// F5H0U7 /// F8WCB7 /// Q58F29 /// Q6NSG3 /// Q6P169 /// Q9NTJ3	605575	NP_001002800 /// NP_005487	NM_001002799 /// NM_001002800 /// NM_005496	AK002200.1	Hs.58992		18.9288	19.5975	10.6827	3.34313		0.27417	0.0239258	0.0375977	0.334473	0.601074
g2429159_3p_a_at	CFLAR	CASP8 and FADD-like apoptosis regulator	CFLAR	chr2q33-q34	2	ENSG00000003402	8837	B4DJE0 /// B4DMB6 /// B4E361 /// C9JK38 /// F8WBH9 /// O15519 /// Q59F61	603599	NP_001120655 /// NP_001120656 /// NP_001189444 /// NP_001189445 /// NP_001189446 /// NP_001189447 /// NP_001189448 /// NP_003870	NM_001127183 /// NM_001127184 /// NM_001202515 /// NM_001202516 /// NM_001202517 /// NM_001202518 /// NM_001202519 /// NM_003879	AF009619.1	Hs.390736		293.98	41.7219	49.434	66.6913		0.0185547	0.0644531	0.000244141	0.0239258	0.828613
g4507246_3p_at	STAC	SH3 and cysteine rich domain	STAC	chr3p22.3	3	ENSG00000144681	6769	B4DR96 /// B4DZ13 /// Q8WUK8 /// Q99469	602317	NP_003140	NM_003149	NM_003149.1	Hs.56045		8.91947	2.15726	5.78857	22.6723		0.366211	0.567627	0.366211	0.0461426	0.753906
Hs.285459.0.A1_3p_s_at	UBLCP1	ubiquitin-like domain containing CTD phosphatase 1	UBLCP1	chr5q33.3	5	ENSG00000164332	134510	Q8WVY7	609867	NP_659486	NM_145049	H73636	Hs.591733		58.3744	2.23162	32.4361	18.8629		0.798096	0.656982	0.0461426	0.246094	0.988281
g1843391_3p_a_at	SH3BP2	SH3-domain binding protein 2	SH3BP2	chr4p16.3	4	ENSG00000087266	6452	D6R919 /// D6R995 /// D6RAB4 /// D6RBL6 /// D6RC64 /// D6RER9 /// H0YAD9 /// P78314 /// Q6ZVU3	118400 /// 602104	NP_001116153 /// NP_001139327 /// NP_001139328 /// NP_003014	NM_001122681 /// NM_001145855 /// NM_001145856 /// NM_003023	AB000462.1	Hs.167679		26.7014	35.0178	18.3399	2.03873		0.326416	0.00585938	0.296143	0.5	0.888428
g12965168_3p_at	ATP1B4	ATPase, Na+/K+ transporting, beta 4 polypeptide	ATP1B4	chrXq24	X	ENSG00000101892	23439	B7ZKV8 /// B7ZKW0 /// Q9UN42	---	NP_001135919 /// NP_036201	NM_001142447 /// NM_012069	NM_012069.2	Hs.292599		112.643	70.976	32.0836	6.99616		0.0771484	0.0375977	0.171387	0.753906	0.888428
Hs.306492.0.S1_3p_at	PQLC3	PQ loop repeat containing 3	PQLC3	chr2p25.1	2	ENSG00000162976	130814	B4DWA4 /// B5MC27 /// C9J4B6 /// G5E9P4 /// H7C493 /// Q8N755	---	NP_689604	NM_152391	AL161956.1	Hs.274415		20.0715	13.6495	6.60387	2.1049		0.0302734	0.19458	0.567627	0.657471	0.962402
Hs2.34665.1.S1_3p_at	DCBLD1	discoidin, CUB and LCCL domain containing 1	DCBLD1	chr6q22.1	6	ENSG00000164465	285761	E9PD74 /// H0Y4G4 /// Q5H993 /// Q68DD5 /// Q8N8Z6	---	NP_775945	NM_173674	NM_173674.1	Hs.658304		3.33351	64.4592	28.7683	48.1208		0.72583	0.0461426	0.0778809	0.165527	0.962402
Hs.57664.0.S1_3p_at	ITGB6	integrin, beta 6	ITGB6	chr2q24.2	2	ENSG00000115221	3694	A8K2N5 /// B4E2B8 /// C9JA97 /// E9PEE8 /// F8WBJ8 /// P18564	147558	NP_000879	NM_000888	AK026736.1	Hs.470399		7.14774	10.3024	2.63374	2.22936		0.129639	0.000732422	0.27417	0.432373	0.5
g13236570_3p_at	ZNF343	zinc finger protein 343	ZNF343	chr20p13	20	ENSG00000088876	79175	Q6P1L6	---	NP_077301	NM_024325	NM_024325.1	Hs.516846		3.58692	25.1147	19.0532	25.9654		0.657227	0.00585938	0.0439453	0.00976562	0.696289
232597_3p_x_at	SCAF11	SR-related CTD-associated factor 11	SCAF11	chr12q12	12	ENSG00000139218	9169	A8MUK0 /// B2RA91 /// B4DZM2 /// Q05BS8 /// Q8WWD7 /// Q99590	603668	NP_004710	NM_004719	AK025132.1	Hs.210367		18.263	6.36347	4.97469	19.3082		0.0375977	0.171387	0.246094	0.0561523	0.432373
Hs2.382276.1.S1_3p_at	TOR1AIP2	torsin A interacting protein 2	TOR1AIP2	chr1q25.2	1	ENSG00000169905	163590	Q05BU2 /// Q8NFQ8 /// Q9H496	614513	NP_001186189 /// NP_071742 /// NP_659471	NM_001199260 /// NM_022347 /// NM_145034	BC024226.1	Hs.723247		10.571	36.8816	3.34242	9.08617		0.398926	0.0185547	0.432373	0.334473	0.904785
g3550066_3p_a_at	CCRL2	chemokine (C-C motif) receptor-like 2	CCRL2	chr3p21	3	ENSG00000121797	9034	B2R8C0 /// C9JP23 /// O00421	608379	NP_001124382 /// NP_003956	NM_001130910 /// NM_003965	AF015524.1	Hs.535713		2.8919	17.5783	12.9577	4.80886		0.533936	0.0461426	0.00805664	0.398926	0.72583
225718_3p_at	KIAA1715	KIAA1715	KIAA1715	chr2q31	2	ENSG00000144320	80856	B7Z7F5 /// B7Z829 /// B7ZLA8 /// B7ZLA9 /// C9JL94 /// C9JM95 /// F5H2Q7 /// F5H2Y7 /// H7BZA1 /// Q9C0E8	610236	NP_085153	NM_030650	AL133768	Hs.209561		41.1998	12.3663	2.47115	12.2237		0.0444336	0.357178	0.919434	0.165771	0.828613
Hs.19515.0.A1_3p_at	NRG3	neuregulin 3	NRG3	chr10q22-q23	10	ENSG00000185737	10718	B3KVG8 /// B4DKH1 /// B9EGV5 /// D9ZHP6 /// D9ZHP7 /// D9ZHP8 /// D9ZHP9 /// D9ZHQ0 /// D9ZHQ1 /// D9ZHQ2 /// D9ZHQ3 /// D9ZHQ5 /// D9ZHQ6 /// D9ZHQ7 /// D9ZHQ8 /// F5H118 /// P56975 /// Q2LC36	605533	NP_001010848 /// NP_001159444 /// NP_001159445	NM_001010848 /// NM_001165972 /// NM_001165973	H05240	Hs.125119		19.6542	7.24361	2.88597	3.62811		0.0224609	0.432373	0.398926	0.266846	0.533936
Hs.326583.0.S1_3p_at	UBE3D	ubiquitin protein ligase E3D	UBE3D	chr6q14.1	6	ENSG00000118420	90025	D6RD24 /// D6RHY9 /// H0Y359 /// Q4G0J6 /// Q4G0X5 /// Q7Z6J8	612495	NP_944602	NM_198920	AL137544.1	Hs.148609		52.4684	53.1693	12.7286	17.9238		0.219482	0.0375977	0.303711	0.366211	0.888428
Hs.86693.0.A2_3p_at	MS4A1	membrane-spanning 4-domains, subfamily A, member 1	MS4A1	chr11q12	11	ENSG00000156738	931	A8K803 /// B4DT24 /// E9PKH8 /// E9PPL6 /// P11836	112210 /// 613495	NP_068769 /// NP_690605	NM_021950 /// NM_152866	AI862674	Hs.712553		233.777	58.3835	7.02116	94.0984		0.0185547	0.219482	0.303711	0.111572	0.334473
g2078324_3p_a_at	PTPRR	protein tyrosine phosphatase, receptor type, R	PTPRR	chr12q15	12	ENSG00000153233	5801	B7Z3J1 /// B7Z956 /// B7Z998 /// F5GXR7 /// F8VU63 /// F8VVE9 /// Q05B41 /// Q0VD90 /// Q15256 /// Q2TAJ3 /// Q569H9 /// Q68CP6 /// Q7Z2V8	602853	NP_001193944 /// NP_001193945 /// NP_002840 /// NP_570897	NM_001207015 /// NM_001207016 /// NM_002849 /// NM_130846	U77917.1	Hs.506076		2.05508	6.97088	6.8648	3.34587		0.74707	0.246094	0.00195313	0.366211	0.665527
g5803089_3p_at	STARD3	StAR-related lipid transfer (START) domain containing 3	STARD3	chr17q11-q12	17	ENSG00000131748	10948	B3KVT4 /// B4DUY1 /// B4DWG5 /// B4DZV8 /// C9J555 /// F5H0G2 /// Q14849 /// Q59EN9	607048	NP_001159409 /// NP_001159410 /// NP_006795	NM_001165937 /// NM_001165938 /// NM_006804	NM_006804.1	Hs.728838		10.8159	80.8418	81.8459	46.1923		0.633789	0.0952148	0.0302734	0.0561523	0.870361
Hs.16488.3.S1_3p_x_at	CALR	Calreticulin	CALR	chr19p13.3-p13.2	19	---	811	B4E2Y9 /// P27797 /// Q53G71	109091	NP_004334	NM_004343	AI378706	Hs.515162		2.00429	15.0105	4.51993	4.01724		0.457764	0.000244141	0.0107422	0.00585938	0.0952148
Hs.247874.0.S1_3p_at	TGM6	transglutaminase 6	TGM6	chr20p13	20	ENSG00000166948	343641	O95932	613900 /// 613908	NP_001241663 /// NP_945345	NM_001254734 /// NM_198994	AL049650	Hs.452039		5.03513	2.64552	20.2388	5.37631		0.358154	0.27417	0.0185547	0.171387	0.533936
1558673_3p_s_at	ZNF77	zinc finger protein 77	ZNF77	chr19p13.3	19	ENSG00000175691	58492	A8K4L4 /// H7BXV6 /// Q15935	194551	NP_067040	NM_021217	AV725780	Hs.38004		31.7695	3.20931	9.46671	7.07101		0.0185547	0.687744	0.188477	0.219482	0.904785
g5174678_3p_at	SIRPB1	signal-regulatory protein beta 1	SIRPB1	chr20p13	20	---	10326	A2RRP5 /// O00241 /// Q5TFQ8	603889	NP_001077379 /// NP_001129316 /// NP_006056	NM_001083910 /// NM_001135844 /// NM_006065	NM_006065.1	Hs.664861		27.938	35.0612	14.8872	2.91917		0.0952148	0.0805664	0.00805664	0.144775	0.753906
g12654192_3p_a_at	SRSF3	serine/arginine-rich splicing factor 3	SRSF3	chr6p21	6	ENSG00000112081	6428	B2R6F3 /// B4E241 /// P84103	603364	NP_003008	NM_003017 /// NR_036610	BC000914.1	Hs.405144		3.23328	2.78924	14.8063	10.0256		0.592773	0.334473	0.0461426	0.219482	0.533936
Hs2.434234.1.S1_3p_at	LCN8	lipocalin 8	LCN8	chr9q34.3	9	ENSG00000204001	138307	Q6JVE9 /// Q6ZT51	612902	NP_848564	NM_178469	BC024235.1	Hs.323991		103.334	5.01607	38.3982	75.3574		0.230469	0.432617	0.113281	0.0400391	0.694336
g12803354_3p_at	TMEM14C	transmembrane protein 14C	TMEM14C	chr6p24.2	6	ENSG00000111843	51522	E7ET81 /// Q53F27 /// Q7Z2T3 /// Q9P0S9	---	NP_001158730 /// NP_057546	NM_001165258 /// NM_016462	BC002496.1	Hs.519557		2.94257	33.1608	10.6662	7.18627		0.491699	0.0141602	0.00805664	0.171387	0.558594
Hs.309950.0.A1_3p_at	EIF4E3	eukaryotic translation initiation factor 4E family member 3	EIF4E3	chr3p14	3	ENSG00000163412	317649	C9J6E5 /// C9J7Z6 /// C9JUY2 /// Q8N5X7	609896	NP_001128121 /// NP_001128122 /// NP_001128123 /// NP_775495	NM_001134649 /// NM_001134650 /// NM_001134651 /// NM_173359	AA228031	Hs.581355		3.49019	45.3778	14.0303	9.72951		0.828613	0.0439453	0.303711	0.72583	0.870361
g4503722_3p_a_at	FHL2	four and a half LIM domains 2	FHL2	chr2q12.2	2	ENSG00000115641	2274	E9PKF4 /// Q14192 /// Q2TSB7 /// Q2XQU9 /// Q5TM15 /// Q6I9R8	602633	NP_001034581 /// NP_001441 /// NP_963849 /// NP_963851	NM_001039492 /// NM_001450 /// NM_201555 /// NM_201556 /// NM_201557	NM_001450.1	Hs.443687		28.198	92.8282	27.6355	2.44022		0.633789	0.0375977	0.0461426	0.828613	0.953857
202131_3p_s_at	RIOK3	RIO kinase 3 (yeast)	RIOK3	chr18q11.2	18	ENSG00000101782	8780	B0YJ89 /// B4E1Q4 /// B4E350 /// O14730	603579	NP_003822	NM_003831 /// NM_145906	NM_003831.1	Hs.445511		33.1981	3.63672	7.08242	8.45869		0.0302734	0.688721	0.625488	0.334473	0.696289
g11055593_3p_a_at	PNMA2	paraneoplastic Ma antigen 2	PNMA2	chr8p21.2	8	ENSG00000240694	10687	Q5U5Z3 /// Q9UL42	603970	NP_009188	NM_007257	AF286487.1	Hs.591838		5.71579	92.9125	85.3454	112.851		0.665527	0.0375977	0.0107422	0.00805664	0.828613
Hs.23954.0.S2_3p_x_at	CERCAM	cerebral endothelial cell adhesion molecule /// uncharacterized LOC100506065	CERCAM /// LOC100506065	chr9q34.11	9	ENSG00000167123	100506065 /// 51148	B4DNI4 /// B7ZBS8 /// B7ZBS9 /// B7ZBT0 /// E7ESQ8 /// Q5T4B2 /// Q9HBP2	---	NP_057258	NM_016174 /// XR_108948 /// XR_133533	AA654142	Hs.495230		11.9845	72.0566	24.7525	160.002		0.5	0.129639	0.111572	0.0561523	0.72583
g4507958_3p_a_at	ZFP161	zinc finger protein 161 homolog (mouse)	ZFP161	chr18pter-p11.21	18	ENSG00000198081	7541	B2R850 /// O43829	602126	NP_001137295 /// NP_001230631 /// NP_001230633 /// NP_003400	NM_001143823 /// NM_001243702 /// NM_001243704 /// NM_003409 /// NR_026569	NM_003409.1	Hs.592340		41.0346	8.99606	11.2088	3.43473		0.0239258	0.398926	0.466064	0.466064	0.567627
Hs.159481.1.S1_3p_at	SLC26A10	solute carrier family 26, member 10	SLC26A10	chr12q13	12	ENSG00000135502	65012	E9PIH7 /// H0Y683 /// Q8NG04	---	NP_597996	NM_001018084 /// NM_133489	AL050358.1	Hs.727726		5.60572	4.66706	19.8727	26.7092		0.466064	0.5	0.0805664	0.0239258	0.870361
208203_3p_x_at	KIR2DS5	killer cell immunoglobulin-like receptor, two domains, short cytoplasmic tail, 5	KIR2DS5	chr19q13.4	19	---	3810	Q14952 /// Q14953 /// Q32WD8 /// Q6H2G4 /// Q6H2G5 /// Q8NHK2	604956	NP_055328 /// XP_003403450 /// XP_003403451	NM_014513 /// XM_003403402 /// XM_003403403	NM_014513.1	Hs.659860		14.7532	5.80606	2.42255	12.8529		0.144531	0.171387	0.303711	0.0461426	0.466064
227270_3p_at	FAM200B	family with sequence similarity 200, member B	FAM200B	chr4p15.32	4	ENSG00000237765	285550	D6RAC6 /// P0CF97	---	NP_001138663	NM_001145191	BF593037	Hs.619367		4.96976	5.44969	19.6329	24.4322		0.954346	0.665527	0.0561523	0.42334	0.932373
Hs.26226.0.S1_3p_at	C1orf52	chromosome 1 open reading frame 52	C1orf52	chr1p22.3	1	ENSG00000162642	148423	Q8N6N3	---	NP_932343	NM_198077 /// NR_024113	AA738437	Hs.26226		3.53908	67.2237	32.9134	13.8402		0.266846	0.0644531	0.19458	0.466064	0.326416
Hs.71999.0.A1_3p_at	O3FAR1	omega-3 fatty acid receptor 1	O3FAR1	chr10q23.33	10	ENSG00000186188	338557	B4DWG6 /// Q5NUL3	607514 /// 609044	NP_001182684 /// NP_859529	NM_001195755 /// NM_181745	AA149620	Hs.661022		10.2312	9.37145	4.04209	2.30295		0.00415039	0.0805664	0.246094	0.525391	0.633789
g8922602_3p_a_at	DCUN1D2	DCN1, defective in cullin neddylation 1, domain containing 2 (S. cerevisiae)	DCUN1D2	chr13q34	13	ENSG00000150401	55208	C9J2J1 /// C9J2J3 /// C9JAV2 /// C9JRE2 /// H7C216 /// Q6PH85	---	NP_001014305	NM_001014283 /// NM_018185	NM_018185.1	Hs.369453		3.81473	24.013	45.6525	114.024		0.954102	0.633789	0.00585938	0.0375977	0.91626
Hs2.224691.1.S1_3p_s_at	LINC00558	long intergenic non-protein coding RNA 558	LINC00558	chr13q14.3	13	ENSG00000261517	100861552	---	---	---	NR_047488	BC041877.1	Hs.224691		91.5574	56.3562	9.03711	15.7228		0.144531	0.0537109	0.525635	0.558594	0.884277
Hs.43628.1.A1_3p_x_at	DLEU2	deleted in lymphocytic leukemia 2 (non-protein coding)	DLEU2	chr13q14.3	13	ENSG00000231607	8847	O43262 /// Q05CF6	605766	---	NR_002612	AF264787.1	Hs.547964		28.0407	7.85065	6.1246	2.48494		0.0134277	0.423828	0.601074	0.799316	0.828613
Hs.108106.0.A2_3p_at	UHRF1	ubiquitin-like with PHD and ring finger domains 1	UHRF1	chr19p13.3	19	ENSG00000034063	29128	A0JBR2 /// A8K024 /// B2RBA9 /// B4E0F9 /// B5ME40 /// F5GXG0 /// Q2HIX7 /// Q96T88	607990	NP_001041666 /// NP_037414	NM_001048201 /// NM_013282	AK025578.1	Hs.108106		17.4326	2.0308	17.0214	20.4869		0.457764	0.754394	0.0561523	0.366211	0.929688
Hs.5022.0.A1_3p_a_at	IPW	imprinted in Prader-Willi syndrome (non-protein coding) /// uncharacterized LOC100506948 /// small nucleolar RNA, C/D box 107 /// small nucleolar RNA, C/D box 115-13 /// small nucleolar RNA, C/D box 115-26 /// small nucleolar RNA, C/D box 115-7 /// small nucleolar RNA, C/D box 116-28 /// small nuclear ribonucleoprotein polypeptide N	IPW /// LOC100506948 /// SNORD107 /// SNORD115-13 /// SNORD115-26 /// SNORD115-7 /// SNORD116-28 /// SNRPN	chr15q11-q12 /// chr15q11.2	15	ENSG00000224078	100033444 /// 100033450 /// 100033802 /// 100033820 /// 100506948 /// 3653 /// 6638 /// 91380	B3KVR1 /// P63162 /// Q53HE7 /// Q5HYA3 /// Q6LBS1 /// Q96Q13 /// Q9BPU5 /// Q9Y675	176270 /// 182279 /// 601491	NP_003088 /// NP_073716 /// NP_073717 /// NP_073718 /// NP_073719	NM_003097 /// NM_022805 /// NM_022806 /// NM_022807 /// NM_022808 /// NR_001293 /// NR_003299 /// NR_003305 /// NR_003343 /// NR_003361 /// NR_023915 /// XR_110299 /// XR_111482	AW770748	Hs.555970		35.6035	7.76057	2.13141	11.7655		0.0561523	0.246094	0.398926	0.171387	0.633789
Hs.127067.0.A1_3p_at	LRRC73	leucine rich repeat containing 73	LRRC73	chr6p21.1	6	ENSG00000204052	221424	B3KX61 /// Q3B825 /// Q5JTD7	---	NP_001012992	NM_001012974	AI539370	Hs.445552		21.4648	5.17351	5.78366	2.06772		0.0561523	0.398926	0.567627	0.696289	0.72583
Hs2.187581.1.S1_3p_at	FRMD4A	FERM domain containing 4A	FRMD4A	chr10p13	10	---	55691	---	---	NP_060497	NM_018027	R19413	Hs.656573		6.92678	26.4189	7.11971	29.5124		0.601074	0.27417	0.390625	0.0644531	0.932373
Hs.26358.0.S1_3p_at	CNRIP1	cannabinoid receptor interacting protein 1	CNRIP1	chr2p14	2	ENSG00000119865	25927	Q96F85	---	NP_001104571 /// NP_056278	NM_001111101 /// NM_015463	AW193693	Hs.212885		2.41652	16.5148	18.1263	8.47559		0.689209	0.0356445	0.0915527	0.303711	0.696289
g4557624_3p_a_at	GCLC	glutamate-cysteine ligase, catalytic subunit	GCLC	chr6p12	6	ENSG00000001084	2729	B4E2I4 /// D6R959 /// D6REX4 /// D6RGF8 /// D6RIT4 /// E1CEI4 /// H0Y9I7 /// H0YAB6 /// P48506 /// Q14TF0	230450 /// 606857 /// 608446	NP_001184044 /// NP_001489	NM_001197115 /// NM_001498	NM_001498.1	Hs.654465		130.484	69.3861	6.52283	23.844		0.0561523	0.0634766	0.357666	0.19458	0.953857
g6857825_3p_x_at	RNPS1	RNA binding protein S1, serine-rich domain	RNPS1	chr16p13.3	16	---	10921	D3DU92 /// H3BMM9 /// H3BMS0 /// H3BNI3 /// H3BNU7 /// H3BP82 /// H3BPG5 /// H3BR57 /// H3BRK4 /// H3BTC0 /// H3BTR6 /// H3BTV0 /// H3BTY0 /// H3BUG0 /// H3BUL0 /// H3BV80 /// Q15287 /// Q15288	606447	NP_006702 /// NP_542161	NM_006711 /// NM_080594	NM_006711.1	Hs.355643		3.6759	22.7835	2.41982	10.0291		0.696289	0.0361328	0.5	0.27417	0.696289
Hs.1360.1.S1_3p_x_at	CYP2B6	cytochrome P450, family 2, subfamily B, polypeptide 6	CYP2B6	chr19q13.2	19	---	1555	B4DWP3 /// P20813 /// Q6NWU1 /// Q6NWU2	123930 /// 614546	NP_000758	NM_000767	X06399.1	Hs.1360		3.39064	29.8698	11.8807	39.0647		0.74707	0.432373	0.366211	0.0185547	0.943848
Hs2.56828.4.S1_3p_at	CNPY3	canopy 3 homolog (zebrafish)	CNPY3	chr6pter-p12.1	6	---	10695	Q9BT09	610774	NP_006577	NM_006586 /// NM_183010	AF161347.1	Hs.414099		3.60438	6.94029	39.728	10.415		0.753906	0.567627	0.0302734	0.165771	0.850342
Hs.83465.0.S2_3p_at	HOXD1	homeobox D1	HOXD1	chr2q31.1	2	ENSG00000128645	3231	H0Y3B7 /// Q8IZ25 /// Q96CA4 /// Q9GZZ0	142987	NP_078777	NM_024501	AI168371	Hs.83465		90.7282	24.1168	19.2663	3.54916		0.171387	0.567627	0.0561523	0.828613	0.625732
g7657318_3p_at	ADAMDEC1	ADAM-like, decysin 1	ADAMDEC1	chr8p21.2	8	ENSG00000134028	27299	B7Z6U5 /// B7Z6V5 /// E5RK05 /// O15204	606393	NP_001138743 /// NP_001138744 /// NP_055294	NM_001145271 /// NM_001145272 /// NM_014479	NM_014479.1	Hs.521459		18.5097	2.28651	13.5731	17.964		0.19458	0.904785	0.0375977	0.129639	0.780518
Hs.23954.0.S2_3p_at	CERCAM	cerebral endothelial cell adhesion molecule /// uncharacterized LOC100506065	CERCAM /// LOC100506065	chr9q34.11	9	ENSG00000167123	100506065 /// 51148	B4DNI4 /// B7ZBS8 /// B7ZBS9 /// B7ZBT0 /// E7ESQ8 /// Q5T4B2 /// Q9HBP2	---	NP_057258	NM_016174 /// XR_108948 /// XR_133533	AA654142	Hs.495230		2.93004	125.695	59.7447	295.764		0.665527	0.0375977	0.067627	0.0107422	0.688721
Hs.29403.0.S1_3p_s_at	DHX40	DEAH (Asp-Glu-Ala-His) box polypeptide 40	DHX40	chr17q23.1	17	ENSG00000108406	79665	B3KRC7 /// B4DR88 /// C9JEW8 /// F5H625 /// Q8IX18	607570	NP_001159773 /// NP_078888 /// XP_003403738	NM_001166301 /// NM_024612 /// XM_003403690	BF431360	Hs.29403		3.82358	9.19896	29.816	47.5152		0.865723	0.72583	0.000732422	0.0375977	0.753906
Hs.107537.0.S3_3p_at	LMBR1	limb region 1 homolog (mouse)	LMBR1	chr7q36	7	ENSG00000105983	64327	A8K4S2 /// B7Z633 /// F2Z2Z3 /// F8WB14 /// F8WCL1 /// F8WDW0 /// F8WEK4 /// F8WEN8 /// H0Y6V6 /// H7C1Y4 /// Q8NDP7 /// Q8WVP7 /// Q9H3J2	174500 /// 186200 /// 200500 /// 605522	NP_071903	NM_022458	BF510801	Hs.209989		6.91929	30.2517	5.67815	51.5673		0.80542	0.432373	0.567627	0.0239258	0.828857
g182068_3p_a_at	FUT4	fucosyltransferase 4 (alpha (1,3) fucosyltransferase, myeloid-specific)	FUT4	chr11q21	11	ENSG00000196371	2526	P22083	104230	NP_002024	NM_002033	M58596.1	Hs.390420		56.6591	10.8662	2.2265	18.0059		0.00415039	0.273682	0.601074	0.358154	0.75415
g13376186_3p_at	C11orf63	chromosome 11 open reading frame 63	C11orf63	chr11q24.1	11	ENSG00000109944	79864	B3KUM2 /// Q6NUN7	---	NP_079082 /// NP_954575	NM_024806 /// NM_199124	NM_024806.1	Hs.164705		4.64935	18.5106	5.43823	48.868		0.753906	0.525391	0.144531	0.0375977	0.968018
g5059038_3p_a_at	ZNF589	zinc finger protein 589	ZNF589	chr3p21	3	ENSG00000164048	51385	B4DQF9 /// C9IYH3 /// C9J1J1 /// C9JGA6 /// F8VZ09 /// Q59FS2 /// Q86UQ0 /// Q96JS8	---	NP_057173	NM_016089	AF114817.1	Hs.172602		4.31441	18.3433	6.40822	18.6985		0.753906	0.149658	0.366211	0.0239258	0.533936
1554842_3p_at	SLC12A1	solute carrier family 12 (sodium/potassium/chloride transporters), member 1	SLC12A1	chr15q15-q21.1	15	ENSG00000074803	6557	E7ES04 /// E9PDW4 /// F5GX44 /// H0YKV3 /// H0YLJ2 /// H0YMG9 /// H0YNL0 /// H0YNW0 /// Q13621 /// Q6ZP54 /// Q8IUN5	600839 /// 601678	NP_000329 /// NP_001171761	NM_000338 /// NM_001184832	BC040138.1	Hs.123116		15.7143	8.76364	2.50168	2.26556		0.0239258	0.0239258	0.696289	0.601074	0.432373
231996_3p_at	N4BP2	NEDD4 binding protein 2	N4BP2	chr4p14	4	ENSG00000078177	55728	B2ZZ87 /// D6R9J2 /// D6RC09 /// F8W986 /// H0YA93 /// Q86UW6	---	NP_060647	NM_018177	AB037834.1	Hs.391463		2.87544	22.1004	19.6906	21.2262		0.567627	0.0461426	0.0185547	0.0283203	0.800049
Hs.24970.0.A1_3p_x_at	RAB39B	RAB39B, member RAS oncogene family	RAB39B	chrXq28	X	ENSG00000155961	116442	Q96DA2	300271 /// 300774	NP_741995	NM_171998	AV724323	Hs.632832		26.1034	14.5071	2.63753	4.19007		0.0141602	0.0952148	0.533936	0.303711	0.601074
Hs.218329.4.A1_3p_x_at	NBPF10	neuroblastoma breakpoint family member 21-like /// neuroblastoma breakpoint family, member 10 /// neuroblastoma breakpoint family, member 12 /// neuroblastoma breakpoint family, member 14 /// neuroblastoma breakpoint family, member 15	LOC100506032 /// NBPF10 /// NBPF12 /// NBPF14 /// NBPF15	chr1q21 /// chr1q21.1 /// chr1q21.2	1	ENSG00000163386 /// ENSG00000168614 /// ENSG00000243452	100132406 /// 100506032 /// 149013 /// 25832 /// 284565	A2BH96 /// A8K277 /// A8K2N7 /// B3KX56 /// B4DRP3 /// F5H1Q5 /// Q5VTG6 /// Q5VTG8 /// Q8IX84 /// Q8N660	608607 /// 610414 /// 614000 /// 614003	NP_001034792 /// NP_001164226 /// NP_056198 /// NP_775909 /// XP_003119173 /// XP_003119174 /// XP_003119175 /// XP_003119176 /// XP_003119179 /// XP_003119181 /// XP_003119182 /// XP_003119183 /// XP_003119186 /// XP_003119193 /// XP_003119194 /// XP_003119199	NM_001039703 /// NM_001170755 /// NM_015383 /// NM_173638 /// XM_003119125 /// XM_003119126 /// XM_003119127 /// XM_003119128 /// XM_003119131 /// XM_003119133 /// XM_003119134 /// XM_003119135 /// XM_003119138 /// XM_003119145 /// XM_003119146 /// XM_003119151	BF740216	Hs.656782		28.4569	3.85176	2.6686	11.8774		0.00805664	0.601074	0.665527	0.625732	0.904785
Hs.275409.0.S1_3p_at	ZNF684	zinc finger protein 684	ZNF684	chr1p34.2	1	ENSG00000117010	127396	B3KSP5 /// Q5T5D7 /// Q5T5D8 /// Q5T5D9	---	NP_689586	NM_152373	BE328243	Hs.524767		2.3619	29.7616	10.7127	50.3912		0.866211	0.19458	0.366211	0.0107422	0.884033
g6806894_3p_a_at	PKP4	plakophilin 4	PKP4	chr2q24.1	2	ENSG00000144283	8502	E7EMY7 /// E7EP40 /// E7EST6 /// E9PHJ1 /// F8W7E2 /// H0YFB1 /// H7BYH2 /// O95645 /// Q6LCG8 /// Q99569	604276	NP_001005476 /// NP_003619	NM_001005476 /// NM_003628	NM_003628.2	Hs.407580		24.6507	2.32437	43.3696	8.56769		0.533936	0.80542	0.0239258	0.432373	0.80542
g13376364_3p_at	FBXO17	F-box protein 17 /// seryl-tRNA synthetase 2, mitochondrial	FBXO17 /// SARS2	chr19q13.2	19	ENSG00000104835	115290 /// 54938	B4DJM9 /// B4DJP6 /// E7EX87 /// Q96EF6 /// Q9NP81	609094 /// 612804 /// 613845	NP_001139373 /// NP_060297 /// NP_079183 /// NP_680474	NM_001145901 /// NM_017827 /// NM_024907 /// NM_148169	NM_024907.1	Hs.709416		4.1096	32.2626	14.887	34.3602		0.696289	0.171387	0.303711	0.0461426	0.432373
g9507162_3p_at	SNTG1	syntrophin, gamma 1	SNTG1	chr8q11-q12	8	ENSG00000147481	54212	B2RA84 /// Q9NSN8	608714	NP_061840	NM_018967	NM_018967.1	Hs.584914		3.49889	17.6174	15.5385	4.9317		0.688477	0.0185547	0.0239258	0.665527	0.80542
Hs.155956.0.S1_3p_at	NAT1	N-acetyltransferase 1 (arylamine N-acetyltransferase)	NAT1	chr8p22	8	ENSG00000171428	9	F5H5R8 /// P18440 /// Q400I9 /// Q400J6	108345	NP_000653 /// NP_001153642 /// NP_001153643 /// NP_001153644 /// NP_001153645 /// NP_001153646 /// NP_001153647 /// NP_001153648 /// NP_001153651	NM_000662 /// NM_001160170 /// NM_001160171 /// NM_001160172 /// NM_001160173 /// NM_001160174 /// NM_001160175 /// NM_001160176 /// NM_001160179	NM_000662.1	Hs.591847		2.6754	3.00705	11.6003	22.4329		0.884033	0.800293	0.0529785	0.111572	0.80542
g13236556_3p_s_at	C7orf23	chromosome 7 open reading frame 23	C7orf23	chr7q21.12	7	ENSG00000135185	79161	C9JY04 /// Q9BU79	---	NP_077291	NM_024315	NM_024315.1	Hs.619593		23.7115	7.21785	3.10998	36.3915		0.171387	0.219482	0.296143	0.00415039	0.219482
Hs.153954.0.S1_3p_a_at	TRAM2	translocation associated membrane protein 2	TRAM2	chr6p21.1-p12	6	ENSG00000065308	9697	G1UI27 /// Q15035	608485	NP_036420	NM_012288	AI986461	Hs.520182		19.9647	11.7314	3.22863	2.44598		0.0561523	0.398926	0.601074	0.567627	0.932373
Hs.785.1.S1_3p_x_at	ITGA2B	integrin, alpha 2b (platelet glycoprotein IIb of IIb/IIIa complex, antigen CD41)	ITGA2B	chr17q21.32	17	---	3674	B4DLU2 /// B7Z8B0 /// P08514 /// Q0MVN7 /// Q59FA8	273800 /// 607759	NP_000410	NM_000419	AF098114.1	Hs.411312		44.4284	22.5934	4.54845	4.83616		0.00537109	0.432373	0.601074	0.696289	0.780518
Hs.149997.0.S1_3p_at	FOXS1	forkhead box S1	FOXS1	chr20q11.21	20	ENSG00000179772	2307	O43638	602939	NP_004109	NM_004118	AL160175	Hs.516971		5.36101	27.2671	5.34396	2.77659		0.696289	0.0644531	0.303711	0.665527	0.633789
Hs.170290.0.A2_3p_at	DLG5	discs, large homolog 5 (Drosophila)	DLG5	chr10q23	10	ENSG00000151208	9231	B2RBR1 /// H7C606 /// Q8TDM6	266600 /// 604090	NP_004738	NM_004747	AB011155.1	Hs.652690		44.9353	2.44184	7.0561	13.9081		0.0185547	0.592773	0.665527	0.45752	0.696289
Hs.179662.1.S1_3p_a_at	NAP1L1	nucleosome assembly protein 1-like 1	NAP1L1	chr12q21.2	12	ENSG00000187109	4673	B3KNT8 /// B3KV44 /// B7Z2V4 /// B7Z4K9 /// B7Z5H0 /// B7Z9C2 /// F5H1X5 /// F5H4R6 /// F8VRJ2 /// F8VUC3 /// F8VUX1 /// F8VV59 /// F8VVB5 /// F8VXI6 /// F8VY35 /// F8W020 /// F8W0J6 /// F8W118 /// F8W543 /// H0YH88 /// H0YHC3 /// H0YIV4 /// P55209	164060	NP_004528 /// NP_631946	NM_004537 /// NM_139207	AI888672	Hs.524599		3.62334	15.2377	34.9877	3.44108		0.398926	0.5	0.0537109	0.559326	0.171387
Hs.285173.0.A1_3p_at	CD44	CD44 molecule (Indian blood group)	CD44	chr11p13	11	---	960	A8K309 /// B4DN59 /// B4E2X0 /// O95659 /// P16070 /// Q86UZ1 /// Q99900	107269 /// 609027	NP_000601 /// NP_001001389 /// NP_001001390 /// NP_001001391 /// NP_001001392 /// NP_001189484 /// NP_001189485 /// NP_001189486	NM_000610 /// NM_001001389 /// NM_001001390 /// NM_001001391 /// NM_001001392 /// NM_001202555 /// NM_001202556 /// NM_001202557	AV700298	Hs.502328		2.89551	35.3244	17.8647	4.67416		0.943848	0.0461426	0.144531	0.696289	0.932373
Hs.306668.0.S1_3p_x_at	CDKAL1	CDK5 regulatory subunit associated protein 1-like 1	CDKAL1	chr6p22.3	6	ENSG00000145996	54901	Q5VV42	125853 /// 611259	NP_060244	NM_017774	BE794663	Hs.657604		4.44543	5.33534	22.1543	53.9211		0.552734	0.382812	0.111328	0.0644531	0.826172
Hs.83623.2.S3_3p_at	XIST	X (inactive)-specific transcript (non-protein coding)	XIST	chrXq13.2	X	ENSG00000229807	7503	B4DIE8	300087 /// 314670	---	NR_001564	BE644917	Hs.730656		28.2551	3.97126	3.34244	6.40741		0.0131836	0.432373	0.246094	0.219482	0.533936
Hs.272550.0.S1_3p_at	YME1L1	YME1-like 1 (S. cerevisiae)	YME1L1	chr10p14	10	ENSG00000211794	10730	B7Z6W9 /// B7Z6X5 /// B7Z711 /// B7Z8B2 /// B7Z8B9 /// B7Z8C2 /// B7Z8K6 /// P01848 /// P04437 /// Q2YD82 /// Q6IPR8 /// Q6IRV4 /// Q6NS93 /// Q6NSA0 /// Q6NSA1 /// Q6NSA6 /// Q6P4G7 /// Q6P4I7 /// Q6PIP7 /// Q6PJ56 /// Q8WUD0	607472	NP_001240795 /// NP_055078 /// NP_647473	NM_001253866 /// NM_014263 /// NM_139312 /// NM_139313	AE000659	Hs.525888 /// Hs.74647		44.0395	2.1416	14.2343	6.8675		0.0285645	0.80542	0.26709	0.334473	0.850342
Hs.260855.2.S1_3p_a_at	FAM84A	family with sequence similarity 84, member A	FAM84A	chr2p24.3	2	ENSG00000162981	151354	B2RB24 /// C9JKZ6 /// F5H5N7 /// Q71RD3 /// Q96KN4	611234	NP_660158	NM_145175	AK025063.1	Hs.260855		2.31224	17.0541	2.53083	4.69188		0.80542	0.0534668	0.696289	0.567627	0.953857
g13129069_3p_at	ALG8	asparagine-linked glycosylation 8, alpha-1,3-glucosyltransferase homolog (S. cerevisiae)	ALG8	chr11q14.1	11	ENSG00000159063	79053	A6NDW6 /// B3KQL8 /// E9PK79 /// E9PKA5 /// E9PLP7 /// E9PNE2 /// E9PP04 /// E9PP80 /// E9PP96 /// E9PR58 /// H0YCV0 /// H0YD42 /// H0YDD3 /// H0YDQ1 /// H0YDV4 /// H0YEE0 /// Q9BVK2	608103 /// 608104	NP_001007028 /// NP_076984	NM_001007027 /// NM_001007028 /// NM_024079	NM_024079.1	Hs.503368		35.5431	23.997	2.11672	8.42828		0.00585938	0.246094	0.850342	0.398926	0.633789
g8922961_3p_a_at	LRIF1	ligand dependent nuclear receptor interacting factor 1	LRIF1	chr1p13.3	1	ENSG00000121931	55791	Q5T3J3	---	NP_001006946 /// NP_060842	NM_001006945 /// NM_018372	NM_018372.1	Hs.25245		4.98856	111.2	17.1943	26.5252		0.6875	0.0439453	0.266846	0.567627	0.929932
Hs.168232.0.A1_3p_a_at	UBE2Z	ubiquitin-conjugating enzyme E2Z	UBE2Z	chr17q21.32	17	ENSG00000159202	65264	B4DL66 /// D6RB11 /// F8WBS1 /// H0Y9X8 /// I3L286 /// I3L3V3 /// I3L4C5 /// Q9H832	611362	NP_075567	NM_023079	BE544096	Hs.514297		4.09538	7.15656	46.8388	29.3468		0.80542	0.303711	0.0561523	0.303711	0.991943
g13376383_3p_at	CD22	CD22 molecule	CD22	chr19q13.1	19	---	933	B7Z6Y6 /// E7ERG6 /// F5GYU4 /// F5H7U3 /// P20273 /// Q32M46 /// Q9H5X8	107266	NP_001172028 /// NP_001172029 /// NP_001172030 /// NP_001762	NM_001185099 /// NM_001185100 /// NM_001185101 /// NM_001771 /// NM_024916	NM_024916.1	Hs.579691		2.47466	24.2708	23.6245	19.4732		0.657227	0.149658	0.0561523	0.149658	0.80542
g4557474_3p_x_at	CLCNKB	chloride channel, voltage-sensitive Kb	CLCNKB	chr1p36	1	ENSG00000184908	1188	A8K8H0 /// B3KUY3 /// E9PDY8 /// E9PEE6 /// P51801 /// Q5T5Q6 /// Q5T5Q7 /// Q8WW53	602023 /// 602522 /// 607364	NP_000076 /// NP_001159417	NM_000085 /// NM_001165945	NM_000085.1	Hs.352243		2.6008	20.7425	10.4473	2.28795		0.780518	0.0461426	0.149658	0.601074	0.753906
Hs.28540.0.S1_3p_at	EXPH5	exophilin 5	EXPH5	chr11q22.3	11	ENSG00000110723	23086	B4E1U8 /// B4E2C3 /// E7EN83 /// E7ENT4 /// E9PC93 /// E9PIT1 /// E9PPH6 /// F5GXG5 /// Q149M6 /// Q6AI59 /// Q8NEV8	612878	NP_055880	NM_001144763 /// NM_001144765 /// NM_015065	AL050204.1	Hs.28540		39.8841	15.5483	2.20263	5.07234		0.0439453	0.491699	0.828613	0.888428	0.822998
g13177675_3p_at	ITPK1	inositol-tetrakisphosphate 1-kinase	ITPK1	chr14q31	14	ENSG00000100605	3705	B4DE87 /// F8W8Y9 /// G3V3C0 /// G3V4M9 /// G3V588 /// G3V5A3 /// H0YJE5 /// Q13572 /// Q6YL32 /// Q8N3Y0	601838	NP_001136065 /// NP_001136066 /// NP_055031	NM_001142593 /// NM_001142594 /// NM_014216	BC003622.1	Hs.308122		2.2844	39.9601	26.173	37.4149		0.625732	0.0952148	0.0239258	0.0302734	0.753906
g8922339_3p_x_at	VAC14	Vac14 homolog (S. cerevisiae)	VAC14	chr16q22.1	16	ENSG00000103043	55697	B3KSM8 /// B4DMP4 /// H3BN23 /// H3BQD9 /// H3BUU8 /// Q08AM6 /// Q9NTB8 /// Q9NW56	604632	NP_060522	NM_018052	NM_018052.1	Hs.445061		4.24971	4.73923	31.2127	22.2503		0.932373	0.601074	0.0561523	0.0180664	0.932373
Hs.225967.0.S1_3p_at	PCNX	pecanex homolog (Drosophila)	PCNX	chr14q24.2	14	ENSG00000100731	22990	B2RTR6 /// H0YJ76 /// H0YJ91 /// H0YJZ0 /// Q05BT4 /// Q96RV3	---	NP_055797	NM_014982	AB023212.1	Hs.446559		41.6268	31.7911	4.19227	8.95203		0.0561523	0.0771484	0.35791	0.303711	0.904785
g2656142_3p_a_at	USP4	ubiquitin specific peptidase 4 (proto-oncogene)	USP4	chr3p21.3	3	ENSG00000114316	7375	C9IY91 /// C9JNU9 /// H7C189 /// Q08AK7 /// Q13107 /// Q53FJ3 /// Q53H56	603486	NP_001238806 /// NP_003354 /// NP_955475	NM_001251877 /// NM_003363 /// NM_199443	AF017306.1	Hs.77500		29.4486	32.128	4.3068	10.4816		0.0561523	0.0185547	0.398926	0.19458	0.398926
Hs2.259396.1.S1_3p_at	LOC285768	uncharacterized LOC285768	LOC285768	chr6p25.3	6	---	285768	---	---	---	NR_027115 /// NR_027116	BC037855.1	Hs.209463		7.36133	4.40856	51.001	8.7101		0.799316	0.718506	0.0239258	0.80542	0.753906
g4503558_3p_at	EMP1	epithelial membrane protein 1	EMP1	chr12p12.3	12	ENSG00000134531	2012	B4DRR1 /// F5GYV0 /// F5H2P5 /// F5H397 /// P54849 /// Q8WWD6	602333	NP_001414	NM_001423	NM_001423.1	Hs.719042		2.33687	23.2699	4.16421	15.5159		0.80542	0.0107422	0.423828	0.303711	0.888428
Hs.76722.2.S1_3p_at	SLC24A2	solute carrier family 24 (sodium/potassium/calcium exchanger), member 2	SLC24A2	chr9p22.1	9	---	25769	Q9UI40	609838	NP_001180217 /// NP_065077	NM_001193288 /// NM_020344	N50083	Hs.283014		8.41603	85.1091	4.39497	25.3229		0.718262	0.0537109	0.80542	0.696289	0.625732
Hs.166037.0.S1_3p_x_at	ECRP	ribonuclease, RNase A family, 2 (liver, eosinophil-derived neurotoxin) pseudogene	ECRP	chr14q11.2	14	ENSG00000136315	643332	---	---	---	NR_033909	X55989	Hs.730362		2.77658	13.9273	24.6355	2.68866		0.665527	0.19458	0.0375977	0.5	0.696289
Hs2.376871.1.S1_3p_x_at	FCRL2	Fc receptor-like 2	FCRL2	chr1q21	1	ENSG00000132704	79368	B4DVJ9 /// B4E0W2 /// H7C5Z4 /// Q96LA5	606509	NP_110391	NM_030764 /// NM_138738	AL833361.1	Hs.437393		28.5034	2.89931	3.56098	6.12243		0.0239258	0.753906	0.432373	0.567627	0.919434
Hs2.209402.1.S1_3p_at	SP7	Sp7 transcription factor	SP7	chr12q13.13	12	ENSG00000170374	121340	F8VV67 /// Q7Z718 /// Q8TDD2	606633 /// 613849	NP_001166938 /// NP_690599	NM_001173467 /// NM_152860	NM_152860.1	Hs.209402		2.0039	13.094	14.2844	13.9636		0.447266	0.140625	0.0644531	0.0859375	0.603516
227748_3p_at	RBMXL1	RNA binding motif protein, X-linked-like 1	RBMXL1	chr1p22.2	1	ENSG00000213516	494115	Q96E39	---	NP_001156008 /// NP_062556	NM_001162536 /// NM_019610	AI971694	---		18.7112	2.12746	8.82735	20.1912		0.111572	0.358154	0.219482	0.0285645	0.901367
Hs.122310.0.A1_3p_at	PAX1	paired box 1	PAX1	chr20p11.2	20	---	5075	P15863	167411	NP_001244025 /// NP_006183	NM_001257096 /// NM_006192	BF196982	Hs.122310		22.5111	2.88969	4.5223	2.83162		0.0461426	0.398926	0.27417	0.633789	0.567627
Hs.135130.0.A1_3p_at	GALNTL2	UDP-N-acetyl-alpha-D-galactosamine:polypeptide N-acetylgalactosaminyltransferase-like 2	GALNTL2	chr3p25.1	3	---	117248	B3KT16 /// Q4G146 /// Q68VJ0 /// Q8N3T1 /// Q96KE1	---	NP_473451	NM_054110	AW205686	Hs.411308		6.96213	25.353	2.05872	3.18037		0.366211	0.0012207	0.601074	0.533936	0.80542
1555334_3p_s_at	SLC30A5	solute carrier family 30 (zinc transporter), member 5	SLC30A5	chr5q12.1	5	ENSG00000145740	64924	B7ZM89 /// D6REM2 /// F6MF26 /// H0Y957 /// H0YAH4 /// Q8TAD4 /// Q9BTR6 /// Q9BY48 /// Q9H9X0	607819	NP_001238898 /// NP_075053 /// NP_076960	NM_001251969 /// NM_022902 /// NM_024055	AF439324.1	Hs.631975		2.71626	3.46735	11.8278	11.0013		0.828613	0.219482	0.129639	0.0461426	0.19458
Hs.42322.0.A2_3p_a_at	AKAP2	A kinase (PRKA) anchor protein 2 /// PALM2-AKAP2 readthrough	AKAP2 /// PALM2-AKAP2	chr9q31.3	9	ENSG00000157654 /// ENSG00000241978	11217 /// 445815	B4E2K2 /// C9JA33 /// C9JZH4 /// D3YTA4 /// Q8IXS6 /// Q9Y2D5	604582	NP_001004065 /// NP_001130034 /// NP_001185585 /// NP_009134 /// NP_671492	NM_001004065 /// NM_001136562 /// NM_001198656 /// NM_007203 /// NM_147150	BE879367	Hs.591908		18.5885	19.486	2.04244	17.1782		0.466064	0.0361328	0.5	0.19458	0.432373
g7669502_3p_at	LAMP2	lysosomal-associated membrane protein 2	LAMP2	chrXq24	X	ENSG00000005893	3920	B4DF49 /// B4E2S7 /// B7Z2R9 /// H0YCG2 /// P13473	300257 /// 309060	NP_001116078 /// NP_002285 /// NP_054701	NM_001122606 /// NM_002294 /// NM_013995	NM_013995.1	Hs.496684		228.827	38.8562	42.467	4.01162		0.0461426	0.366211	0.0805664	0.533936	0.633789
g5453586_3p_a_at	ZNF238	zinc finger protein 238	ZNF238	chr1q44-qter	1	ENSG00000179456	10472	B4DF20 /// Q99592	608433	NP_006343 /// NP_991331	NM_006352 /// NM_205768	NM_006352.1	Hs.69997		12.0495	15.6367	26.9894	158.958		0.466064	0.0302734	0.0141602	0.00415039	0.753906
g6103636_3p_x_at	FBXL4	F-box and leucine-rich repeat protein 4	FBXL4	chr6q16.1-q16.3	6	ENSG00000112234	26235	B2R7Q5 /// Q9UKA2	605654	NP_036292	NM_012160	AF176699.1	Hs.536850		2.37084	19.4126	11.8501	2.35685		0.845459	0.246094	0.0354004	0.656006	0.567627
Hs.259842.2.A1_3p_a_at	PRKAG2	protein kinase, AMP-activated, gamma 2 non-catalytic subunit	PRKAG2	chr7q36.1	7	ENSG00000106617	51422	B7Z6X8 /// E9PGP6 /// G8JLM0 /// Q5H9N7 /// Q9UGJ0	194200 /// 261740 /// 600858 /// 602743	NP_001035723 /// NP_057287 /// NP_077747	NM_001040633 /// NM_016203 /// NM_024429	AJ249976.1	Hs.647072		15.7261	5.79197	15.4337	2.8495		0.0461426	0.533936	0.111572	0.466064	0.753906
Hs.61472.1.A1_3p_a_at	BOLA3	bolA homolog 3 (E. coli)	BOLA3	chr2p13.1	2	ENSG00000163170	388962	G3XAB0 /// Q53S33 /// Q8N338	613183 /// 614299	NP_001030582 /// NP_997717	NM_001035505 /// NM_212552	AI380704	Hs.61472		78.6454	21.9254	7.86128	2.47667		0.00415039	0.303711	0.567627	0.943848	0.969727
Hs.97627.0.S1_3p_a_at	DUS4L	dihydrouridine synthase 4-like (S. cerevisiae)	DUS4L	chr7q22-q31	7	ENSG00000105865	11062	A4D0R5 /// B4DFH2 /// F2Z2E4 /// F8WEL2 /// F8WFE3 /// O95620	---	NP_001257348 /// NP_853559	NM_001270419 /// NM_181581 /// NR_073002 /// NR_073003 /// NR_073004 /// NR_073005	AW242981	Hs.97627		3.14102	3.90714	4.79361	30.0859		0.888428	0.592773	0.665527	0.0302734	0.80542
g4758083_3p_at	NCAN	neurocan	NCAN	chr19p12	19	ENSG00000130287	1463	B4DMC3 /// F5H7X3 /// O14594 /// Q4LE67	600826	NP_004377	NM_004386	NM_004386.1	Hs.169047		13.6942	11.2122	2.491	2.94631		0.171387	0.0561523	0.334473	0.19458	0.398926
Hs.287436.0.S1_3p_at	ONECUT2	one cut homeobox 2	ONECUT2	chr18q21.31	18	ENSG00000119547	9480	H7C5F3 /// O95948	604894	NP_004843	NM_004852	AU145336	Hs.194725		10.7667	13.9368	2.97261	2.08905		0.266357	0.149658	0.0439453	0.432373	0.466064
Hs2.382151.1.S1_3p_at	C20orf160	chromosome 20 open reading frame 160	C20orf160	chr20q11.2	20	ENSG00000226239	140706	B3KWQ7 /// Q5JYR8 /// Q9NUG4	---	NP_542192	NM_080625	BC019892.1	Hs.382151		144.465	4.81762	11.1516	41.9879		0.0461426	0.390625	0.266846	0.0185547	0.975098
Hs.107187.2.S1_3p_at	RPS23	ribosomal protein S23	RPS23	chr5q14.2	5	ENSG00000186468	6228	A8K517 /// P62266	603683	NP_001016	NM_001025	AW043594	Hs.527193		3.16965	35.1253	10.5164	44.97		0.850342	0.0561523	0.424072	0.0534668	0.962402
g13162289_3p_at	BHMT2	betaine--homocysteine S-methyltransferase 2	BHMT2	chr5q13	5	ENSG00000132840	23743	B2RDF4 /// E5RGH5 /// E5RH96 /// Q9H2M3	605932	NP_001171476 /// NP_060084	NM_001178005 /// NM_017614	NM_017614.2	Hs.114172		29.1281	19.416	4.7681	2.13905		0.0561523	0.165527	0.432373	0.457764	0.72583
Hs.72160.1.S1_3p_a_at	WDHD1	WD repeat and HMG-box DNA binding protein 1	WDHD1	chr14q22.2	14	ENSG00000198554	11169	A8KAE0 /// B3KMC2 /// B3KMD2 /// B3KMD9 /// C9JW18 /// C9JYB3 /// F8W7P7 /// H3BSQ1 /// O75717 /// Q05DR3 /// Q5GJ66	608126	NP_001008397 /// NP_009017	NM_001008396 /// NM_007086	AK001538.1	Hs.385998		2.86923	71.0825	29.1854	5.07387		0.968506	0.0231934	0.398926	0.718506	0.888428
g11127694_3p_s_at	SSX1	synovial sarcoma, X breakpoint 1 /// synovial sarcoma, X breakpoint 4 /// synovial sarcoma, X breakpoint 4B /// synovial sarcoma, X breakpoint 6 (pseudogene)	SSX1 /// SSX4 /// SSX4B /// SSX6	chrXp11.2 /// chrXp11.23	X	ENSG00000126752 /// ENSG00000171483 /// ENSG00000198946 /// ENSG00000204368 /// ENSG00000204645 /// ENSG00000225198	280657 /// 548313 /// 6756 /// 6759	A8MYD4 /// I3L092 /// O60224 /// Q16384 /// Q3SYD4	300326 /// 300541 /// 312820	NP_001030004 /// NP_001035702 /// NP_001192032 /// NP_005626 /// NP_005627 /// NP_783856	NM_001034832 /// NM_001040612 /// NM_001205103 /// NM_005635 /// NM_005636 /// NM_173357 /// NM_175729 /// NR_028366	AF257500.1	Hs.558402		2.77573	23.0544	51.4218	56.9808		0.870361	0.592773	0.00537109	0.398926	0.533936
Hs2.374681.1.S1_3p_at	OK	OK/SW-CL.36	OK/SW-CL.36	chr4q21.23	4	---	100131077	Q8NI66	---	XP_001721977 /// XP_001723374	XM_001721925 /// XM_001723322	AB064670.1	Hs.683431		3.18878	5.79556	16.8289	17.038		0.80542	0.398926	0.171387	0.0185547	0.80542
g12382786_3p_at	OSBPL6	oxysterol binding protein-like 6	OSBPL6	chr2q32.1	2	ENSG00000079156	114880	Q86V84 /// Q9BZF3	606734	NP_001188409 /// NP_001188410 /// NP_001188411 /// NP_115912 /// NP_665682	NM_001201480 /// NM_001201481 /// NM_001201482 /// NM_032523 /// NM_145739	AF323728.1	Hs.318775		5.4703	2.17197	40.7436	7.35112		0.696289	0.80542	0.00292969	0.246094	0.870361
Hs.99237.0.A1_3p_at	CYP4V2	cytochrome P450, family 4, subfamily V, polypeptide 2	CYP4V2	chr4q35.2	4	---	285440	Q49AA5 /// Q6UWV9 /// Q6ZWL3	210370 /// 608614	NP_997235	NM_207352	BE326857	Hs.587231		74.1086	6.36529	4.21092	14.6398		0.0437012	0.753906	0.799316	0.432373	0.865479
Hs.80887.0.A2_3p_at	LYN	v-yes-1 Yamaguchi sarcoma viral related oncogene homolog	LYN	chr8q13	8	ENSG00000254087	4067	A8K379 /// B4DQ79 /// P07948 /// Q6NUK7	165120	NP_001104567 /// NP_002341	NM_001111097 /// NM_002350	AI356412	Hs.491767		7.38377	23.501	2.29053	29.2346		0.633789	0.219482	0.533936	0.017334	0.850342
Hs2.210349.1.S2_3p_at	PCDHGA4	protocadherin gamma subfamily A, 4	PCDHGA4	chr5q31	5	ENSG00000262576	56111	Q9Y5G9	606291	NP_061740 /// NP_114442	NM_018917 /// NM_032053	AL832028.1	---		166.768	20.8152	6.5412	22.5758		0.0444336	0.592773	0.904785	0.800781	0.919434
g13443032_3p_a_at	SMPD4	sphingomyelin phosphodiesterase 4, neutral membrane (neutral sphingomyelinase-3) pseudogene /// sphingomyelin phosphodiesterase 4, neutral membrane (neutral sphingomyelinase-3)	LOC150776 /// SMPD4	chr2q21.1	2	ENSG00000136699 /// ENSG00000152117	150776 /// 55627	B1PBA3 /// B4DM23 /// B4DQ31 /// B4DRB8 /// B4DWK7 /// B4E0L6 /// B4E0T5 /// C9J647 /// E7ESA2 /// F2Z2I0 /// F2Z2W5 /// F8WEQ5 /// F8WF03 /// G8JLC4 /// H7BXF4 /// H7C0W5 /// H7C1Q6 /// H7C235 /// H7C2E2 /// H7C2J2 /// Q9NXE4	610457	NP_001164554 /// NP_060221 /// NP_060421	NM_001171083 /// NM_001171084 /// NM_017751 /// NM_017951 /// NR_026922 /// NR_033230 /// NR_033231 /// NR_033232	NM_017951.1	Hs.516450		4.91468	5.15251	23.0766	21.7241		0.665527	0.601074	0.0185547	0.0805664	0.870361
g13376256_3p_a_at	CYBRD1	cytochrome b reductase 1	CYBRD1	chr2q31.1	2	ENSG00000071967	79901	B4DWD7 /// C9JML1 /// Q53TN4	605745	NP_001120855 /// NP_001243838 /// NP_079119	NM_001127383 /// NM_001256909 /// NM_024843	NM_024843.1	Hs.221941		21.2123	2.45623	3.22837	2.76291		0.0302734	0.865234	0.601074	0.850342	0.657227
g4504038_3p_at	GNA15	guanine nucleotide binding protein (G protein), alpha 15 (Gq class)	GNA15	chr19p13.3	19	ENSG00000060558	2769	A8K5L4 /// B4DU35 /// E9KL40 /// E9KL47 /// P30679	139314	NP_002059	NM_002068	NM_002068.1	Hs.73797		68.7728	2.27647	4.16219	26.612		0.0375977	0.870361	0.696289	0.246094	0.904785
Hs.188023.0.A1_3p_at	HOXD10	homeobox D10	HOXD10	chr2q31.1	2	ENSG00000128710	3236	P28358	142984 /// 192950	NP_002139	NM_002148	AW299531	Hs.123070		3.65492	9.26372	3.08769	46.2473		0.719727	0.601074	0.533936	0.0239258	0.943848
g6912463_3p_a_at	LPHN2	latrophilin 2	LPHN2	chr1p31.1	1	ENSG00000117114	23266	B1ALU1 /// B1ALU3 /// B3KVU1 /// H0Y3V3 /// H0Y5C0 /// O95490	607018	NP_036434	NM_012302	NM_012302.1	Hs.649282		42.7543	23.8223	2.91461	3.32041		0.0375977	0.303711	0.80542	0.962402	0.976074
g7657602_3p_at	HEBP2	heme binding protein 2	HEBP2	chr6q24	6	---	23593	Q05DB4 /// Q9Y5Z4	605825	NP_055135	NM_014320	NM_014320.1	Hs.486589		4.18522	12.9365	14.7741	2.10044		0.71875	0.0185547	0.219482	0.919434	0.780518
Hs.91216.0.A1_3p_at	RBM5	RNA binding motif protein 5	RBM5	chr3p21.3	3	ENSG00000003756	10181	C9J9P7 /// C9JFQ5 /// C9JR02 /// E1CJT4 /// F5H384 /// F8W910 /// F8WE23 /// H0YFW8 /// H0YGC0 /// H7BYM9 /// P52756 /// Q59HE6	606884	NP_005769	NM_005778 /// NR_036627	AA742596	Hs.439480		28.8661	17.3199	2.87143	2.38436		0.0141602	0.171387	0.398926	0.567627	0.398926
Hs.21124.0.A1_3p_at	ZNF44	zinc finger protein 44	ZNF44	chr19p13.2	19	---	51710	---	194542	NP_001157748 /// NP_057348	NM_001164276 /// NM_016264	AI379070	---		7.79462	7.49481	3.83843	62.7583		0.888428	0.398926	0.665527	0.00195312	0.976074
Hs2.434502.1.S1_3p_at	LOC100270680	uncharacterized LOC100270680	LOC100270680	chr8q24	8	ENSG00000249375	100270680	---	109800	---	---	BC042052.1	Hs.333720		82.2058	5.84423	2.21822	20.4982		0.0649414	0.888428	0.870361	0.398926	0.976074
Hs.99348.0.S1_3p_s_at	DLX5	distal-less homeobox 5	DLX5	chr7q22	7	ENSG00000105880	1749	B7Z4P3 /// P56178 /// Q53Y73	220600 /// 600028	NP_005212	NM_005221	NM_005221.3	Hs.99348		55.7594	7.36745	44.3016	7.33065		0.125	0.753906	0.0375977	0.466064	0.633789
g5803184_3p_x_at	SYPL1	synaptophysin-like 1	SYPL1	chr7q22.3	7	ENSG00000008282	6856	A4D0R1 /// A4D0R2 /// A8K865 /// C9JYN0 /// H7C4J8 /// Q16563	---	NP_006745 /// NP_874384	NM_006754 /// NM_182715	NM_006754.1	Hs.80919		5.12225	3.27728	33.5808	25.1472		0.865479	0.904785	0.0375977	0.533936	0.919434
Hs.164047.0.A1_3p_x_at	PSPH	phosphoserine phosphatase	PSPH	chr7p11.2	7	---	5723	C9JBI3 /// C9JEJ7 /// F8WD74 /// P78330 /// Q53EY1	172480 /// 614023	NP_004568	NM_004577	AI936197	Hs.512656		93.9213	3.41649	24.5228	4.66113		0.00585938	0.489746	0.129639	0.45752	0.633789
Hs.6614.0.A2_3p_at	PRRC1	proline-rich coiled-coil 1	PRRC1	chr5q23.2	5	ENSG00000164244	133619	C9J436 /// C9JTJ7 /// G3XAL7 /// Q96M27	---	NP_570721	NM_130809	AL524045	Hs.483259		6.37792	135.448	15.9817	14.1886		0.904785	0.0461426	0.601074	0.398926	0.870361
212927_3p_at	SMC5	structural maintenance of chromosomes 5	SMC5	chr9q21.12	9	ENSG00000198887	23137	B4E265 /// Q8IY18	609386	NP_055925	NM_015110	AB011166.1	Hs.534189		91.4537	3.75869	3.47563	24.1226		0.0166016	0.689209	0.688721	0.27417	0.991943
Hs.195602.0.S1_3p_at	FNBP4	formin binding protein 4	FNBP4	chr11p11.2	11	ENSG00000109920	23360	B3KNP0 /// F5GXL1 /// Q7Z666 /// Q8N3X1	---	NP_056123	NM_015308	AV683244	Hs.6834		28.7332	4.7144	23.7435	3.85144		0.5	0.592285	0.0131836	0.626465	0.601074
g12711673_3p_a_at	UPF3B	UPF3 regulator of nonsense transcripts homolog B (yeast)	UPF3B	chrXq25-q26	X	ENSG00000125351	65109	B3KSJ3 /// Q0VAK7 /// Q9BZI7	300298 /// 300676	NP_075386 /// NP_542199	NM_023010 /// NM_080632	NM_023010.1	Hs.103832		12.8378	150.53	12.5493	10.7162		0.799805	0.0461426	0.533936	0.850342	0.953857
g12053024_3p_at	ARMC2	armadillo repeat containing 2	ARMC2	chr6q21	6	ENSG00000118690	84071	B0QZC1 /// B3KT98 /// B4DGF5 /// G5E993 /// H0Y4P5 /// Q8NEN0	---	NP_115507	NM_032131	AL136754.1	Hs.645481		158.613	2.50519	17.4071	20.4583		0.0185547	0.753906	0.601074	0.456299	0.961426
Hs.26267.1.S1_3p_a_at	TOR3A	torsin family 3, member A	TOR3A	chr1q25.2	1	ENSG00000186283	64222	F2Z3J4 /// Q5W0C6 /// Q5W0C9 /// Q9H497	607555	NP_071766	NM_022371	AJ299441.1	Hs.584957		2.46629	5.89462	16.2676	16.4248		0.828613	0.303711	0.19458	0.0561523	0.696289
Hs.313860.0.A1_3p_at	ANAPC10	anaphase promoting complex subunit 10	ANAPC10	chr4q31	4	---	10393	D6R9Q5 /// D6RA92 /// D6RB36 /// D6RD74 /// Q9UM13	613745	NP_001243635 /// NP_001243636 /// NP_001243637 /// NP_001243638 /// NP_001243639 /// NP_001243640 /// NP_001243641 /// NP_055700	NM_001256706 /// NM_001256707 /// NM_001256708 /// NM_001256709 /// NM_001256710 /// NM_001256711 /// NM_001256712 /// NM_014885 /// NR_046345	AW025455	Hs.480876		265.156	69.8381	4.1418	7.97162		0.0354004	0.334473	0.888428	0.77417	0.932373
g9957235_3p_a_at	EML4	echinoderm microtubule associated protein like 4	EML4	chr2p21	2	ENSG00000143924	27436	A6H8Y6 /// B4DIT9 /// B5MBZ0 /// B5MCW9 /// F1AHJ1 /// F2Z2B5 /// Q96HE3 /// Q9HC35	607442	NP_001138548 /// NP_061936	NM_001145076 /// NM_019063	AF177377.1	Hs.593614		71.7709	2.43745	4.99006	11.2173		0.0632324	0.986084	0.916016	0.850342	0.998779
g13376746_3p_at	NUBPL	nucleotide binding protein-like	NUBPL	chr14q12	14	ENSG00000151413	80224	B3KSK2 /// B4DWB0 /// F8VP02 /// F8VZR8 /// F8W061 /// F8W0A2 /// H0YHR7 /// Q8TB37	252010 /// 613621	NP_001188502 /// NP_001188503 /// NP_079428	NM_001201573 /// NM_001201574 /// NM_025152	NM_025152.1	Hs.288981		145.769	97.7464	16.437	4.09873		0.220703	0.0322266	0.113281	0.432617	0.432617
Hs.257043.0.S1_3p_at	DBT	dihydrolipoamide branched chain transacylase E2	DBT	chr1p31	1	---	1629	F5H1F9 /// P11182 /// Q5VVL7	248600 /// 248610	NP_001909	NM_001918	AK024946.1	Hs.709187		5.26659	112.423	15.261	3.6849		0.845215	0.043457	0.423828	0.865479	0.904785
g13276698_3p_at	SENP7	SUMO1/sentrin specific peptidase 7	SENP7	chr3q12	3	---	57337	B4DM92 /// H7C1X8 /// Q9BQF6	612846	NP_001070671 /// NP_065705	NM_001077203 /// NM_020654	AL136599.1	Hs.529551		5.61337	170.987	26.38	4.48535		0.904785	0.00195313	0.0375977	0.72583	0.96875
g1236234_3p_a_at	CCNG2	cyclin G2	CCNG2	chr4q21.1	4	ENSG00000138764	901	B4DF25 /// Q16589 /// Q6FGA7 /// Q6FGC6 /// Q8N5D4	603203	NP_004345	NM_004354	L49506.1	Hs.740456		10.0578	13.8675	135.091	2.76385		0.665527	0.27417	0.000732422	0.780518	0.850342
g8922529_3p_at	SEC61A2	Sec61 alpha 2 subunit (S. cerevisiae)	SEC61A2	chr10p14	10	ENSG00000065665	55176	A6NIF9 /// A6NK38 /// B3KQ68 /// B4DX72 /// C9JJV4 /// F2Z2C7 /// F8W773 /// F8W776 /// H7C069 /// H7C1Q9 /// H7C1S8 /// H7C287 /// Q8TC24 /// Q9H9S3 /// Q9NVQ7	---	NP_001136099 /// NP_001136100 /// NP_060614	NM_001142627 /// NM_001142628 /// NM_018144 /// NR_024576 /// NR_024577	NM_018144.1	Hs.112955		24.6927	3.30821	2.60804	35.2445		0.533936	0.753906	0.753906	0.0561523	0.753906
g7705900_3p_at	MYO15A	myosin XVA	MYO15A	chr17p11.2	17	ENSG00000091536	51168	B4DFC7 /// B4DLV9 /// B4DMU9 /// B4DQJ3 /// B7Z6L1 /// G3V4G3 /// G3V4Q3 /// G3V4Q7 /// Q8TCK0 /// Q9UKN7	600316 /// 602666	NP_057323	NM_016239	NM_016239.1	Hs.462390		11.0141	42.6977	50.4348	2.63583		0.432373	0.111572	0.0239258	0.398926	0.601074
Hs.264915.0.S2_3p_at	DPH3	DPH3, KTI11 homolog (S. cerevisiae)	DPH3	chr3p25.1	3	ENSG00000154813	285381	Q96FX2	608959	NP_001040899 /// NP_996662	NM_001047434 /// NM_206831	AU151106	Hs.388087		3.04538	56.2184	3.29654	37.205		0.900635	0.00415039	0.772949	0.111572	0.932373
Hs.144904.0.S4_3p_x_at	NCOR1	nuclear receptor corepressor 1	NCOR1	chr17p11.2	17	---	9611	A5PKW7 /// B4DJ25 /// B4DZ48 /// C9JAP0 /// E7EU93 /// E7EVK1 /// E7EVU5 /// E7EW50 /// E9PGV6 /// H0Y459 /// O75376 /// Q05CG3 /// Q3B773 /// Q6NTH1 /// Q6PDT8 /// Q6PGR4 /// Q7Z516 /// Q86W52 /// Q86YY0 /// Q86YY1 /// Q86YY2 /// Q9NSZ0 /// Q9UPY1 /// Q9UPY2	600849	NP_001177367 /// NP_001177369 /// NP_006302	NM_001190438 /// NM_001190440 /// NM_006311	BF437948	Hs.462323		67.9037	4.89951	3.76301	3.3023		0.0366211	0.601074	0.753906	0.780518	0.991943
4852329C_3p_at	ZNF337	zinc finger protein 337	ZNF337	chr20p11.1	20	ENSG00000130684	26152	A8K5C0 /// B3KPC9 /// B4DSM2 /// Q6ZUQ0 /// Q9Y3M9	---	NP_056470	NM_015655	---	Hs.661684		4.24608	2.41032	22.2631	26.7797		0.398926	0.432373	0.00415039	0.00292969	0.303711
g11968024_3p_x_at	MPP5	membrane protein, palmitoylated 5 (MAGUK p55 subfamily member 5)	MPP5	chr14q23.3	14	ENSG00000072415	64398	A8K5C5 /// G3V2B0 /// G3V2H1 /// Q4VBP4 /// Q658X5 /// Q8N3R9	606958	NP_001243479 /// NP_071919	NM_001256550 /// NM_022474	NM_022474.1	Hs.652312		3.0543	3.70385	3.21502	67.9864		0.975342	0.559082	0.665527	0.0537109	0.845459
g4505020_3p_at	LRPAP1	low density lipoprotein receptor-related protein associated protein 1	LRPAP1	chr4p16.3	4	ENSG00000163956	4043	A8K8F6 /// B2R6S9 /// D6REW6 /// P30533 /// Q96I42	104225	NP_002328	NM_002337	NM_002337.1	Hs.40966		6.45407	156.264	4.1774	6.79886		0.633789	0.0561523	0.72583	0.665527	0.780518
g179831_3p_a_at	CANX	calnexin	CANX	chr5q35	5	ENSG00000127022	821	B4DGP8 /// B4E2T8 /// D6RAQ8 /// D6RAU8 /// D6RB85 /// D6RD16 /// D6RDP7 /// D6RFL1 /// D6RFW4 /// D6RG29 /// D6RGY2 /// D6RHJ3 /// E7ETH2 /// F5H856 /// H0Y9H1 /// H0Y9Q7 /// P27824 /// Q16094 /// Q6ZP56	114217	NP_001019820 /// NP_001737	NM_001024649 /// NM_001746	M94859.1	Hs.567968		3.80738	203.076	2.54414	12.2637		0.91626	0.0141602	0.870361	0.665527	0.80542
g7705820_3p_at	GOLGA7	golgin A7	GOLGA7	chr8p11.21	8	ENSG00000147533	51125	Q7Z5G4	609453	NP_001002296 /// NP_001167595 /// NP_057183	NM_001002296 /// NM_001174124 /// NM_016099	NM_016099.1	Hs.654773		28.301	25.4433	2.11788	6.01816		0.239014	0.0561523	0.696289	0.601074	0.633789
g6466452_3p_s_at	MAD2L1	MAD2 mitotic arrest deficient-like 1 (yeast)	MAD2L1	chr4q27	4	ENSG00000164109	4085	D6RJE3 /// Q13257 /// Q8IZX3	601467	NP_002349	NM_002358	NM_002358.2	Hs.591697		108.671	30.1325	5.14586	105.44		0.213379	0.525879	0.828613	0.0439453	0.888428
Hs.86386.1.A2_3p_at	MCL1	Myeloid cell leukemia sequence 1 (BCL2-related)	MCL1	chr1q21	1	---	4170	B4DG83 /// B4DLY8 /// B4DU51 /// B4E3L8 /// C8YZ26 /// E7ENM2 /// Q07820	159552	NP_001184249 /// NP_068779 /// NP_877495	NM_001197320 /// NM_021960 /// NM_182763	BF981280	Hs.632486		83.1772	2.57418	25.9898	80.776		0.0461426	0.870361	0.111572	0.111572	0.567627
Hs.72169.0.A1_3p_at	FDX1L	ferredoxin 1-like	FDX1L	chr19p13.2	19	ENSG00000167807	112812	B7Z6L7 /// E7EQL1 /// F2Z2N3 /// Q6P4F2 /// Q8N8B8	614585	NP_001026904	NM_001031734 /// NM_080665	AI453531	Hs.654865		3.21247	4.0852	22.3612	24.1617		0.5	0.366211	0.111572	0.0185547	0.357666
g12052907_3p_at	CYBRD1	cytochrome b reductase 1	CYBRD1	chr2q31.1	2	ENSG00000071967	79901	B4DWD7 /// C9JML1 /// Q53TN4	605745	NP_001120855 /// NP_001243838 /// NP_079119	NM_001127383 /// NM_001256909 /// NM_024843	AL136693.1	Hs.221941		245.216	13.9904	4.69581	176.725		0.219482	0.74707	0.753906	0.0559082	0.941894
g1197662_3p_a_at	MED21	mediator complex subunit 21	MED21	chr12p11.23	12	ENSG00000152944	9412	F5GZQ1 /// F5H872 /// Q13503	603800	NP_004255	NM_004264	U46837.1	Hs.286145		2.14096	14.9584	2.22365	12.9552		0.533936	0.0224609	0.432373	0.0539551	0.658447
Hs.100448.0.S1_3p_a_at	SMCR7	Smith-Magenis syndrome chromosome region, candidate 7	SMCR7	chr17p11.2	17	ENSG00000177427	125170	A8MT25 /// Q96C03	---	NP_001138372 /// NP_631901 /// NP_683684	NM_001144900 /// NM_139162 /// NM_148886	AI926059	Hs.655555		2.35521	2.47427	23.8109	19.7742		0.98584	0.828613	0.0239258	0.107178	0.466064
Hs.180446.1.A1_3p_a_at	KPNB1	karyopherin (importin) beta 1	KPNB1	chr17q21.32	17	ENSG00000108424	3837	B2RBR9 /// B7Z5M1 /// B7Z752 /// B7ZAV6 /// F5H4R7 /// Q14974	602738	NP_002256	NM_002265	BG249565	Hs.532793		2.94192	2.24147	15.1636	16.3598		0.240234	0.046875	0.140625	0.0332031	0.296875
Hs2.397429.1.A1_3p_s_at	ANKRD36BP2	ankyrin repeat domain 36B pseudogene 2	ANKRD36BP2	chr2p11.2	2	ENSG00000230006	645784	---	---	---	NR_015424	AA632139	Hs.105323		29.1694	25.6841	2.48778	4.04863		0.5	0.0429688	0.654297	0.333984	0.914063
Hs.49359.1.S2_3p_at	RHBDD1	rhomboid domain containing 1	RHBDD1	chr2q36.3	2	ENSG00000144468	84236	B9A054 /// C9J1R4 /// C9J4C7 /// C9JAS2 /// C9JQK8 /// C9K011 /// Q8TEB9	---	NP_001161080 /// NP_115652	NM_001167608 /// NM_032276	AI795923	Hs.471514		2.83729	27.2462	4.06698	30.6433		0.932373	0.0185547	0.601074	0.334473	0.900635
g12584946_3p_at	MGARP	mitochondria-localized glutamic acid-rich protein	MGARP	chr4q31.1	4	ENSG00000137463	84709	Q8TDB4	---	NP_116012	NM_032623	AF329088.1	Hs.710036		22.024	2.27724	2.41464	19.5273		0.633789	0.828613	0.491699	0.0515137	0.919434
Hs2.437130.1.S1_3p_at	LOC283688	uncharacterized LOC283688	LOC283688	chr15q25.1	15	---	283688	---	---	---	NR_033833	AK097782.1	Hs.525933		30.2791	5.52065	2.32378	31.2689		0.432373	0.870361	0.665527	0.0141602	0.850342
