# Supplementary material for: In-Vivo Fusion of Human Cancer and Hamster Stromal Cells Permanently Transduces and Transcribes Human DNA
Source: PLoS One. 2014 Sep 26;9(9):e107927. doi: 10.1371/journal.pone.0107927 (PMC4178054; doi:10.1371/journal.pone.0107927)
Supplement: Table S5 — Functionally related pathways common to the four human-hamster hybrid samples. (XLSX) [file pone.0107927.s006.xlsx]

## Sheet: Table 4
Table S5. Functionally Related Pathways Common to the Four Human-Hamster Hybrid Samples
Pathways in Table 1 Gene Set	IMM001 pathways	IMM002 pathways	IMM003 pathways	IMM004 pathways
Pathways related to Cell-Cell communication/Focal adhesion/Cell junctions/ECM-interations related pathways
Beta3 integrin cell surface interactions	Axon guidance	Cell junction organization	Adherens junction	Cell adhesion molecules (CAMs)
Cell-Cell communication	Cell adhesion molecules (CAMs)	Cell-Cell communication	Alpha9 beta1 integrin signaling events	chondroitin sulfate biosynthesis
Endothelin	Cell-Cell communication	ECM-receptor interaction	Beta1 integrin cell surface interactions	Lectin pathway of complement activation
Leukocyte transendothelial migration	E-cadherin signaling events	Focal Adhesion	Cell adhesion molecules (CAMs)
Netrin-1 signaling	E-cadherin signaling in the nascent adherens junction	Integrin cell surface interactions	Cell surface interactions at the vascular wall
Tight junction interactions	ECM-receptor interaction	Mucin type O-Glycan biosynthesis	ECM-receptor interaction
Role of Abl in Robo-Slit signaling	N-cadherin signaling events	PECAM1 interactions	Endothelins
	Netrin-1 signaling	Tight junction interactions	Integrin family cell surface interactions
	Netrin-mediated signaling events		Proteoglycan syndecan-mediated signaling events
	Stabilization and expansion of the E-cadherin adherens junction		Signaling events mediated by focal adhesion kinase
			Syndecan-1-mediated signaling events
Pathways related to cytokine and growth factor signal transduction
Chronic myeloid leukemia	Acute myeloid leukemia	Adipocytokine signaling pathway	Acute myeloid leukemia	Apoptosis
G Protein Signaling Pathways	Adipogenesis	D-myo-inositol (1,3,4)-trisphosphate biosynthesis	Class I PI3K signaling events	ErbB4 signaling events
IL-1 signaling pathway	EPO Receptor Signaling	ErbB2/ErbB3 signaling events	Class I PI3K signaling events mediated by Akt	Glycosylphosphatidylinositol(GPI)-anchor biosynthesis
IL-4 signaling pathway	ErbB receptor signaling network	Glycerolipid metabolism	EGF receptor (ErbB1) signaling pathway	GMCSF-mediated signaling events
Interferon induced apoptosis	ErbB signaling pathway	Interleukin-11 Signaling Pathway	EGFR-dependent Endothelin signaling events	IGF1 pathway
Senescence and Autophagy	ErbB4 signaling events	RANKL-RANK Signaling Pathway	ErbB receptor signaling network	Internalization of ErbB1
Small Ligand GPCRs	GPCRs, Class B Secretin-like	Serotonin Receptor 2 and STAT3 Signaling	ErbB1 downstream signaling	Neuroactive ligand-receptor interaction
TSLP Signaling Pathway	IL-2 Signaling pathway	TGF Beta Signaling Pathway	Ether lipid metabolism	Signaling events mediated by Hepatocyte Growth Factor Receptor (c-Met)
Validated transcriptional targets of deltaNp63 isoforms	Leptin signaling pathway	TOR signaling	Glycosylphosphatidylinositol(GPI)-anchor biosynthesis	Signaling events mediated by VEGFR1 and VEGFR2
	Pathways in cancer	TSLP Signaling Pathway	Glypican 1 network	Signaling Pathways in Glioblastoma
	Prostaglandin Synthesis and Regulation	TWEAK Signaling Pathway	Glypican pathway	Ubiquitin mediated proteolysis
	SREBF and miR33 in cholesterol and lipid homeostasis		GMCSF-mediated signaling events
	Thromboxane signalling through TP receptor		IFN-gamma pathway
			IGF1 pathway
			IL3-mediated signaling events
			IL5-mediated signaling events
			Insulin Pathway
			Interferon induced apoptosis
			Internalization of ErbB1
			LKB1 signaling events
			mTOR signaling pathway
			Neuroactive ligand-receptor interaction
			PAR1-mediated thrombin signaling events
			PDGF receptor signaling network
			PDGFR-beta signaling pathway
			Peptide GPCRs
			S1P1 pathway
			Serotonin Receptor 2 and STAT3 Signaling
			Signaling events mediated by Hepatocyte Growth Factor Receptor (c-Met)
			Signaling events mediated by VEGFR1 and VEGFR2
			Sphingosine 1-phosphate (S1P) pathway
			Thrombin/protease-activated receptor (PAR) pathway
			TRAIL signaling pathway
			TSLP Signaling Pathway
			Urokinase-type plasminogen activator (uPA) and uPAR-mediated signaling
			Validated transcriptional targets of deltaNp63 isoforms
			VEGF and VEGFR signaling network
			Wnt Signaling Pathway and Pluripotency
Pathways related to Nuclear Hormone Receptors
None	Prolactin Signaling Pathway	Androgen-mediated signaling	Nuclear Receptors	AndrogenReceptor
	TSH signaling pathway	Nuclear Receptors	Nuclear receptors in lipid metabolism and toxicity	Nuclear Receptors
		Prolactin Signaling Pathway	Plasma membrane estrogen receptor signaling	Nuclear receptors in lipid metabolism and toxicity
		Maturity onset diabetes of the young
Pathways related to MHC antigen processing/presentation
Ubiquitin mediated proteolysis	Endocytosis	None	Ubiquitin mediated proteolysis	Arf6 downstream pathway
Antigen processing and presentation			Arf6 downstream pathway	Endocytosis
Intestinal immune network for IgA production			Arf6 signaling events	Antigen processing and presentation
			Arf6 trafficking events	Type I diabetes mellitus
			Antigen processing-Cross presentation
			Class I MHC mediated antigen processing & presentation
