# Supplementary material for: In-Vivo Fusion of Human Cancer and Hamster Stromal Cells Permanently Transduces and Transcribes Human DNA
Source: PLoS One. 2014 Sep 26;9(9):e107927. doi: 10.1371/journal.pone.0107927 (PMC4178054; doi:10.1371/journal.pone.0107927)
Supplement: Table S6 — DAVID functional annotation clusters in the Table S1 gene set that are common to the four human-hamster hybrid samples. (XLSX) [file pone.0107927.s007.xlsx]

## Sheet: Table 5
Table S6. DAVID Functional Annotation Clusters in the Table S1 Gene Set that are Common to the Four Human-Hamster Hybrid Samples
General Function: Morphogenesis/Development
Annotation Cluster 1	Enrichment Score: 2.7099605538370426
Category	Term	Count	%	PValue	Genes	List Total	Pop Hits	Pop Total	Fold Enrichment	Bonferroni	Benjamini	FDR
GOTERM_BP_FAT	GO:0030326~embryonic limb morphogenesis	14	1.34228	0.000879889	G5901917_3P_AT, HS.99348.0.S1_3P_S_AT, HS.107537.0.S3_3P_AT, HS.127428.1.A1_3P_AT, HS.8121.3.A1_3P_A_AT, G6382069_3P_AT, HS.196470.0.A1_3P_AT, G7706472_3P_X_AT, HS.79432.1.S1_3P_AT, HS.188023.0.A1_3P_AT, 225718_3P_AT, G1181670_3P_X_AT, G1079575_3P_S_AT, G12002015_3P_A_AT, HS.39706.0.A1_3P_AT	695	87	12634	2.92526	0.904747	0.904747	1.55241
GOTERM_BP_FAT	GO:0035113~embryonic appendage morphogenesis	14	1.34228	0.000879889	G5901917_3P_AT, HS.99348.0.S1_3P_S_AT, HS.107537.0.S3_3P_AT, HS.127428.1.A1_3P_AT, HS.8121.3.A1_3P_A_AT, G6382069_3P_AT, HS.196470.0.A1_3P_AT, G7706472_3P_X_AT, HS.79432.1.S1_3P_AT, HS.188023.0.A1_3P_AT, 225718_3P_AT, G1181670_3P_X_AT, G1079575_3P_S_AT, G12002015_3P_A_AT, HS.39706.0.A1_3P_AT	695	87	12634	2.92526	0.904747	0.904747	1.55241
GOTERM_BP_FAT	GO:0035108~limb morphogenesis	14	1.34228	0.00242508	G5901917_3P_AT, HS.99348.0.S1_3P_S_AT, HS.107537.0.S3_3P_AT, HS.127428.1.A1_3P_AT, HS.8121.3.A1_3P_A_AT, G6382069_3P_AT, HS.196470.0.A1_3P_AT, G7706472_3P_X_AT, HS.79432.1.S1_3P_AT, HS.188023.0.A1_3P_AT, 225718_3P_AT, G1181670_3P_X_AT, G1079575_3P_S_AT, G12002015_3P_A_AT, HS.39706.0.A1_3P_AT	695	97	12634	2.62369	0.998474	0.960939	4.22371
GOTERM_BP_FAT	GO:0035107~appendage morphogenesis	14	1.34228	0.00242508	G5901917_3P_AT, HS.99348.0.S1_3P_S_AT, HS.107537.0.S3_3P_AT, HS.127428.1.A1_3P_AT, HS.8121.3.A1_3P_A_AT, G6382069_3P_AT, HS.196470.0.A1_3P_AT, G7706472_3P_X_AT, HS.79432.1.S1_3P_AT, HS.188023.0.A1_3P_AT, 225718_3P_AT, G1181670_3P_X_AT, G1079575_3P_S_AT, G12002015_3P_A_AT, HS.39706.0.A1_3P_AT	695	97	12634	2.62369	0.998474	0.960939	4.22371
GOTERM_BP_FAT	GO:0048736~appendage development	14	1.34228	0.00347508	G5901917_3P_AT, HS.99348.0.S1_3P_S_AT, HS.107537.0.S3_3P_AT, HS.127428.1.A1_3P_AT, HS.8121.3.A1_3P_A_AT, G6382069_3P_AT, HS.196470.0.A1_3P_AT, G7706472_3P_X_AT, HS.79432.1.S1_3P_AT, HS.188023.0.A1_3P_AT, 225718_3P_AT, G1181670_3P_X_AT, G1079575_3P_S_AT, G12002015_3P_A_AT, HS.39706.0.A1_3P_AT	695	101	12634	2.51978	0.999908	0.954922	5.99976
GOTERM_BP_FAT	GO:0060173~limb development	14	1.34228	0.00347508	G5901917_3P_AT, HS.99348.0.S1_3P_S_AT, HS.107537.0.S3_3P_AT, HS.127428.1.A1_3P_AT, HS.8121.3.A1_3P_A_AT, G6382069_3P_AT, HS.196470.0.A1_3P_AT, G7706472_3P_X_AT, HS.79432.1.S1_3P_AT, HS.188023.0.A1_3P_AT, 225718_3P_AT, G1181670_3P_X_AT, G1079575_3P_S_AT, G12002015_3P_A_AT, HS.39706.0.A1_3P_AT	695	101	12634	2.51978	0.999908	0.954922	5.99976
Annotation Cluster 9	Enrichment Score: 1.0944405853622952
Category	Term	Count	%	PValue	Genes	List Total	Pop Hits	Pop Total	Fold Enrichment	Bonferroni	Benjamini	FDR
GOTERM_BP_FAT	GO:0051797~regulation of hair follicle development	3	0.287632	0.0389915	HS.301570.0.S1_3P_AT, G7242223_3P_AT, HS.28792.0.S1_3P_AT, HS.23837.0.A1_3P_AT	695	6	12634	9.08921	1	0.999493	50.6829
GOTERM_BP_FAT	GO:0042634~regulation of hair cycle	3	0.287632	0.0389915	HS.301570.0.S1_3P_AT, G7242223_3P_AT, HS.28792.0.S1_3P_AT, HS.23837.0.A1_3P_AT	695	6	12634	9.08921	1	0.999493	50.6829
GOTERM_BP_FAT	GO:0045682~regulation of epidermis development	3	0.287632	0.342561	HS.301570.0.S1_3P_AT, G7242223_3P_AT, HS.28792.0.S1_3P_AT, HS.23837.0.A1_3P_AT	695	22	12634	2.47888	1	0.996608	99.9421
Annotation Cluster 24	Enrichment Score: 0.7456293130287264
Category	Term	Count	%	PValue	Genes	List Total	Pop Hits	Pop Total	Fold Enrichment	Bonferroni	Benjamini	FDR
GOTERM_BP_FAT	GO:0022404~molting cycle process	5	0.479386	0.175258	HS.301570.0.S1_3P_AT, HS.79741.1.S1_3P_AT, G7242223_3P_AT, G1079575_3P_S_AT, HS2.352224.2.S1_3P_A_AT, HS.23837.0.A1_3P_AT	695	40	12634	2.2723	1	0.994761	96.7442
GOTERM_BP_FAT	GO:0022405~hair cycle process	5	0.479386	0.175258	HS.301570.0.S1_3P_AT, HS.79741.1.S1_3P_AT, G7242223_3P_AT, G1079575_3P_S_AT, HS2.352224.2.S1_3P_A_AT, HS.23837.0.A1_3P_AT	695	40	12634	2.2723	1	0.994761	96.7442
GOTERM_BP_FAT	GO:0001942~hair follicle development	5	0.479386	0.175258	HS.301570.0.S1_3P_AT, HS.79741.1.S1_3P_AT, G7242223_3P_AT, G1079575_3P_S_AT, HS2.352224.2.S1_3P_A_AT, HS.23837.0.A1_3P_AT	695	40	12634	2.2723	1	0.994761	96.7442
GOTERM_BP_FAT	GO:0042633~hair cycle	5	0.479386	0.186385	HS.301570.0.S1_3P_AT, HS.79741.1.S1_3P_AT, G7242223_3P_AT, G1079575_3P_S_AT, HS2.352224.2.S1_3P_A_AT, HS.23837.0.A1_3P_AT	695	41	12634	2.21688	1	0.994195	97.4425
GOTERM_BP_FAT	GO:0042303~molting cycle	5	0.479386	0.186385	HS.301570.0.S1_3P_AT, HS.79741.1.S1_3P_AT, G7242223_3P_AT, G1079575_3P_S_AT, HS2.352224.2.S1_3P_A_AT, HS.23837.0.A1_3P_AT	695	41	12634	2.21688	1	0.994195	97.4425
Annotation Cluster 66	Enrichment Score: 0.3141838692713983
Category	Term	Count	%	PValue	Genes	List Total	Pop Hits	Pop Total	Fold Enrichment	Bonferroni	Benjamini	FDR
GOTERM_BP_FAT	GO:0008585~female gonad development	5	0.479386	0.445575	HS.212482.0.S1_3P_AT, HS.2399.1.S1_3P_AT, HS.301570.0.S1_3P_AT, G7242223_3P_AT, HS.2399.1.S1_3P_S_AT, HS.28792.0.S1_3P_AT, HS2.350779.1.S1_3P_AT	695	62	12634	1.466	1	0.997553	99.9972
GOTERM_BP_FAT	GO:0046660~female sex differentiation	5	0.479386	0.506132	HS.212482.0.S1_3P_AT, HS.2399.1.S1_3P_AT, HS.301570.0.S1_3P_AT, G7242223_3P_AT, HS.2399.1.S1_3P_S_AT, HS.28792.0.S1_3P_AT, HS2.350779.1.S1_3P_AT	695	67	12634	1.3566	1	0.998089	99.9996
GOTERM_BP_FAT	GO:0046545~development of primary female sexual characteristics	5	0.479386	0.506132	HS.212482.0.S1_3P_AT, HS.2399.1.S1_3P_AT, HS.301570.0.S1_3P_AT, G7242223_3P_AT, HS.2399.1.S1_3P_S_AT, HS.28792.0.S1_3P_AT, HS2.350779.1.S1_3P_AT	695	67	12634	1.3566	1	0.998089	99.9996
Annotation Cluster 72	Enrichment Score: 0.27767380036000605
Category	Term	Count	%	PValue	Genes	List Total	Pop Hits	Pop Total	Fold Enrichment	Bonferroni	Benjamini	FDR
GOTERM_BP_FAT	GO:0014031~mesenchymal cell development	4	0.383509	0.52316	HS2.382166.1.S1_3P_AT, G5901917_3P_AT, 35666_3P_AT, 4871689C_3P_S_AT, HS.23837.0.A1_3P_AT	695	50	12634	1.45427	1	0.998088	99.9998
GOTERM_BP_FAT	GO:0048762~mesenchymal cell differentiation	4	0.383509	0.52316	HS2.382166.1.S1_3P_AT, G5901917_3P_AT, 35666_3P_AT, 4871689C_3P_S_AT, HS.23837.0.A1_3P_AT	695	50	12634	1.45427	1	0.998088	99.9998
GOTERM_BP_FAT	GO:0060485~mesenchyme development	4	0.383509	0.536673	HS2.382166.1.S1_3P_AT, G5901917_3P_AT, 35666_3P_AT, 4871689C_3P_S_AT, HS.23837.0.A1_3P_AT	695	51	12634	1.42576	1	0.998098	99.9999
Annotation Cluster 97	Enrichment Score: 0.14367531016397095
Category	Term	Count	%	PValue	Genes	List Total	Pop Hits	Pop Total	Fold Enrichment	Bonferroni	Benjamini	FDR
GOTERM_BP_FAT	GO:0001841~neural tube formation	3	0.287632	0.653457	G5901917_3P_AT, HS.34892.0.S1_3P_AT, 4851107C_3P_AT	695	40	12634	1.36338	1	0.999228	100
GOTERM_BP_FAT	GO:0001838~embryonic epithelial tube formation	3	0.287632	0.69225	G5901917_3P_AT, HS.34892.0.S1_3P_AT, 4851107C_3P_AT	695	43	12634	1.26826	1	0.999349	100
GOTERM_BP_FAT	GO:0035148~tube lumen formation	3	0.287632	0.70436	G5901917_3P_AT, HS.34892.0.S1_3P_AT, 4851107C_3P_AT	695	44	12634	1.23944	1	0.999427	100
GOTERM_BP_FAT	GO:0016331~morphogenesis of embryonic epithelium	3	0.287632	0.83565	G5901917_3P_AT, HS.34892.0.S1_3P_AT, 4851107C_3P_AT	695	58	12634	0.940263	1	0.999854	100
Annotation Cluster 127	Enrichment Score: 0.04575970818475729
Category	Term	Count	%	PValue	Genes	List Total	Pop Hits	Pop Total	Fold Enrichment	Bonferroni	Benjamini	FDR
INTERPRO	IPR017970:Homeobox, conserved site	9	0.862895	0.888262	G5901917_3P_AT, HS.99348.0.S1_3P_S_AT, HS.147381.0.A1_3P_AT, G189362_3P_AT, HS.128691.0.S1_3P_AT, HS.127428.1.A1_3P_AT, HS.183274.0.A1_3P_AT, HS.83465.0.S2_3P_AT, G13273316_3P_X_AT, HS.287436.0.S1_3P_AT, HS.188023.0.A1_3P_AT	853	207	15495	0.789796	1	1	100
INTERPRO	IPR001356:Homeobox	9	0.862895	0.891237	G5901917_3P_AT, HS.99348.0.S1_3P_S_AT, HS.147381.0.A1_3P_AT, G189362_3P_AT, HS.128691.0.S1_3P_AT, HS.127428.1.A1_3P_AT, HS.183274.0.A1_3P_AT, HS.83465.0.S2_3P_AT, G13273316_3P_X_AT, HS.287436.0.S1_3P_AT, HS.188023.0.A1_3P_AT	853	208	15495	0.785999	1	1	100
SMART	SM00389:HOX	9	0.862895	0.920845	G5901917_3P_AT, HS.99348.0.S1_3P_S_AT, HS.147381.0.A1_3P_AT, G189362_3P_AT, HS.128691.0.S1_3P_AT, HS.127428.1.A1_3P_AT, HS.183274.0.A1_3P_AT, HS.83465.0.S2_3P_AT, G13273316_3P_X_AT, HS.287436.0.S1_3P_AT, HS.188023.0.A1_3P_AT	501	208	8642	0.746373	1	0.999934	100
Annotation Cluster 111	Enrichment Score: 0.09641837292798697
Category	Term	Count	%	PValue	Genes	List Total	Pop Hits	Pop Total	Fold Enrichment	Bonferroni	Benjamini	FDR
GOTERM_BP_FAT	GO:0035150~regulation of tube size	3	0.287632	0.787514	HS2.382166.1.S1_3P_AT, G4557624_3P_A_AT, HS.283899.0.S1_3P_AT	695	52	12634	1.04875	1	0.999728	100
GOTERM_BP_FAT	GO:0050880~regulation of blood vessel size	3	0.287632	0.787514	HS2.382166.1.S1_3P_AT, G4557624_3P_A_AT, HS.283899.0.S1_3P_AT	695	52	12634	1.04875	1	0.999728	100
GOTERM_BP_FAT	GO:0003018~vascular process in circulatory system	3	0.287632	0.828378	HS2.382166.1.S1_3P_AT, G4557624_3P_A_AT, HS.283899.0.S1_3P_AT	695	57	12634	0.956759	1	0.999834	100
General Function: Cyclic AMP/Adenylate Cyclase activity
Annotation Cluster 3	Enrichment Score: 1.3795652416258095
Category	Term	Count	%	PValue	Genes	List Total	Pop Hits	Pop Total	Fold Enrichment	Bonferroni	Benjamini	FDR
GOTERM_BP_FAT	GO:0030802~regulation of cyclic nucleotide biosynthetic process	12	1.15053	0.0368753	HS2.382166.1.S1_3P_AT, G1181670_3P_X_AT, HS.23540.0.A1_3P_AT, G2055231_3P_AT, G13022242_3P_A_AT, HS.104125.2.A1_3P_A_AT, HS.97543.0.A1_3P_AT, HS.106795.0.S1_3P_AT, HS.2352.0.S2_3P_AT, 202988_3P_S_AT, G13027635_3P_AT, G3719225_3P_S_AT	695	109	12634	2.00129	1	0.999767	48.7166
GOTERM_BP_FAT	GO:0030808~regulation of nucleotide biosynthetic process	12	1.15053	0.0368753	HS2.382166.1.S1_3P_AT, G1181670_3P_X_AT, HS.23540.0.A1_3P_AT, G2055231_3P_AT, G13022242_3P_A_AT, HS.104125.2.A1_3P_A_AT, HS.97543.0.A1_3P_AT, HS.106795.0.S1_3P_AT, HS.2352.0.S2_3P_AT, 202988_3P_S_AT, G13027635_3P_AT, G3719225_3P_S_AT	695	109	12634	2.00129	1	0.999767	48.7166
GOTERM_BP_FAT	GO:0030799~regulation of cyclic nucleotide metabolic process	12	1.15053	0.0436057	HS2.382166.1.S1_3P_AT, G1181670_3P_X_AT, HS.23540.0.A1_3P_AT, G2055231_3P_AT, G13022242_3P_A_AT, HS.104125.2.A1_3P_A_AT, HS.97543.0.A1_3P_AT, HS.106795.0.S1_3P_AT, HS.2352.0.S2_3P_AT, 202988_3P_S_AT, G13027635_3P_AT, G3719225_3P_S_AT	695	112	12634	1.94769	1	0.999093	54.7263
GOTERM_BP_FAT	GO:0006140~regulation of nucleotide metabolic process	12	1.15053	0.0511358	HS2.382166.1.S1_3P_AT, G1181670_3P_X_AT, HS.23540.0.A1_3P_AT, G2055231_3P_AT, G13022242_3P_A_AT, HS.104125.2.A1_3P_A_AT, HS.97543.0.A1_3P_AT, HS.106795.0.S1_3P_AT, HS.2352.0.S2_3P_AT, 202988_3P_S_AT, G13027635_3P_AT, G3719225_3P_S_AT	695	115	12634	1.89688	1	0.994442	60.6604
Annotation Cluster 7	Enrichment Score: 1.1281883641177002
Category	Term	Count	%	PValue	Genes	List Total	Pop Hits	Pop Total	Fold Enrichment	Bonferroni	Benjamini	FDR
GOTERM_BP_FAT	GO:0007194~negative regulation of adenylate cyclase activity	7	0.671141	0.0744409	G2055231_3P_AT, G13022242_3P_A_AT, HS.106795.0.S1_3P_AT, HS.2352.0.S2_3P_AT, 202988_3P_S_AT, G13027635_3P_AT, G3719225_3P_S_AT	695	54	12634	2.35646	1	0.989863	74.7143
GOTERM_BP_FAT	GO:0051350~negative regulation of lyase activity	7	0.671141	0.0744409	G2055231_3P_AT, G13022242_3P_A_AT, HS.106795.0.S1_3P_AT, HS.2352.0.S2_3P_AT, 202988_3P_S_AT, G13027635_3P_AT, G3719225_3P_S_AT	695	54	12634	2.35646	1	0.989863	74.7143
GOTERM_BP_FAT	GO:0031280~negative regulation of cyclase activity	7	0.671141	0.0744409	G2055231_3P_AT, G13022242_3P_A_AT, HS.106795.0.S1_3P_AT, HS.2352.0.S2_3P_AT, 202988_3P_S_AT, G13027635_3P_AT, G3719225_3P_S_AT	695	54	12634	2.35646	1	0.989863	74.7143
Annotation Cluster 48	Enrichment Score: 0.46422002452302635
Category	Term	Count	%	PValue	Genes	List Total	Pop Hits	Pop Total	Fold Enrichment	Bonferroni	Benjamini	FDR
GOTERM_MF_FAT	GO:0030554~adenyl nucleotide binding	90	8.62895	0.292945	G5453737_3P_S_AT, 231907_3P_AT, G4759231_3P_AT, HS.104679.0.S1_3P_AT, G5729760_3P_AT, HS.283899.0.S1_3P_AT, HS.306094.0.S2_3P_AT, G6996013_3P_AT, G13276654_3P_AT, G4204879_3P_A_AT, HS.2352.0.S2_3P_AT, HS.99437.0.S1_3P_AT, 211103_3P_AT, HS.5324.2.A1_3P_AT, G8922361_3P_AT, HS.103978.0.S1_3P_X_AT, HS.274371.0.S1_3P_AT, HS.143764.0.A1_3P_AT, HS2.379372.1.S1_3P_AT, HS.289051.0.A3_3P_AT, G1143159_3P_X_…	662	1541	12088	1.06644	1	0.990515	99.5353
GOTERM_MF_FAT	GO:0001883~purine nucleoside binding	90	8.62895	0.355472	G5453737_3P_S_AT, 231907_3P_AT, G4759231_3P_AT, HS.104679.0.S1_3P_AT, G5729760_3P_AT, HS.283899.0.S1_3P_AT, HS.306094.0.S2_3P_AT, G6996013_3P_AT, G13276654_3P_AT, G4204879_3P_A_AT, HS.2352.0.S2_3P_AT, HS.99437.0.S1_3P_AT, 211103_3P_AT, HS.5324.2.A1_3P_AT, G8922361_3P_AT, HS.103978.0.S1_3P_X_AT, HS.274371.0.S1_3P_AT, HS.143764.0.A1_3P_AT, HS2.379372.1.S1_3P_AT, HS.289051.0.A3_3P_AT, G1143159_3P_X_…	662	1565	12088	1.05009	1	0.989445	99.8893
GOTERM_MF_FAT	GO:0001882~nucleoside binding	90	8.62895	0.388819	G5453737_3P_S_AT, 231907_3P_AT, G4759231_3P_AT, HS.104679.0.S1_3P_AT, G5729760_3P_AT, HS.283899.0.S1_3P_AT, HS.306094.0.S2_3P_AT, G6996013_3P_AT, G13276654_3P_AT, G4204879_3P_A_AT, HS.2352.0.S2_3P_AT, HS.99437.0.S1_3P_AT, 211103_3P_AT, HS.5324.2.A1_3P_AT, G8922361_3P_AT, HS.103978.0.S1_3P_X_AT, HS.274371.0.S1_3P_AT, HS.143764.0.A1_3P_AT, HS2.379372.1.S1_3P_AT, HS.289051.0.A3_3P_AT, G1143159_3P_X_…	662	1576	12088	1.04276	1	0.989973	99.9514
Annotation Cluster 83	Enrichment Score: 0.21710961476155338
Category	Term	Count	%	PValue	Genes	List Total	Pop Hits	Pop Total	Fold Enrichment	Bonferroni	Benjamini	FDR
GOTERM_BP_FAT	GO:0007190~activation of adenylate cyclase activity	4	0.383509	0.588455	G1181670_3P_X_AT, HS.23540.0.A1_3P_AT, HS.104125.2.A1_3P_A_AT, HS.2352.0.S2_3P_AT	695	55	12634	1.32207	1	0.998545	100
GOTERM_BP_FAT	GO:0045762~positive regulation of adenylate cyclase activity	4	0.383509	0.600806	G1181670_3P_X_AT, HS.23540.0.A1_3P_AT, HS.104125.2.A1_3P_A_AT, HS.2352.0.S2_3P_AT	695	56	12634	1.29846	1	0.998679	100
GOTERM_BP_FAT	GO:0031281~positive regulation of cyclase activity	4	0.383509	0.61291	G1181670_3P_X_AT, HS.23540.0.A1_3P_AT, HS.104125.2.A1_3P_A_AT, HS.2352.0.S2_3P_AT	695	57	12634	1.27568	1	0.998882	100
GOTERM_BP_FAT	GO:0051349~positive regulation of lyase activity	4	0.383509	0.624765	G1181670_3P_X_AT, HS.23540.0.A1_3P_AT, HS.104125.2.A1_3P_A_AT, HS.2352.0.S2_3P_AT	695	58	12634	1.25368	1	0.998982	100
Annotation Cluster 87	Enrichment Score: 0.1847826893312573
Category	Term	Count	%	PValue	Genes	List Total	Pop Hits	Pop Total	Fold Enrichment	Bonferroni	Benjamini	FDR
GOTERM_BP_FAT	GO:0007189~activation of adenylate cyclase activity by G-protein signaling pathway	3	0.287632	0.653457	G1181670_3P_X_AT, HS.23540.0.A1_3P_AT, HS.2352.0.S2_3P_AT	695	40	12634	1.36338	1	0.999228	100
GOTERM_BP_FAT	GO:0010578~regulation of adenylate cyclase activity involved in G-protein signaling	3	0.287632	0.653457	G1181670_3P_X_AT, HS.23540.0.A1_3P_AT, HS.2352.0.S2_3P_AT	695	40	12634	1.36338	1	0.999228	100
GOTERM_BP_FAT	GO:0010579~positive regulation of adenylate cyclase activity by G-protein signaling pathway	3	0.287632	0.653457	G1181670_3P_X_AT, HS.23540.0.A1_3P_AT, HS.2352.0.S2_3P_AT	695	40	12634	1.36338	1	0.999228	100
General Function: Ubiquitin-proteolysis/Mitosis
Annotation Cluster 6	Enrichment Score: 1.2680362276423955
Category	Term	Count	%	PValue	Genes	List Total	Pop Hits	Pop Total	Fold Enrichment	Bonferroni	Benjamini	FDR
GOTERM_BP_FAT	GO:0051603~proteolysis involved in cellular protein catabolic process	43	4.12272	0.0449679	HS.101316.0.A1_3P_AT, G12407382_3P_A_AT, HS.201366.0.A1_3P_AT, HS.90960.0.A1_3P_AT, HS.168232.0.A1_3P_A_AT, HS.31856.1.A2_3P_A_AT, HS.313860.0.A1_3P_AT, G12654502_3P_S_AT, HS.108106.0.A2_3P_AT, HS.27695.0.A2_3P_AT, G8922849_3P_A_AT, HS.184227.1.S3_3P_AT, G13436070_3P_S_AT, HS.270788.0.S1_3P_X_AT, G8922602_3P_A_AT, 200083_AT, G7662185_3P_AT, 4868797C_3P_S_AT, G13376364_3P_AT, HS.76932.0.S1_3P_AT, …	695	585	12634	1.33619	1	0.998916	55.8588
GOTERM_BP_FAT	GO:0044257~cellular protein catabolic process	43	4.12272	0.0481197	HS.101316.0.A1_3P_AT, G12407382_3P_A_AT, HS.201366.0.A1_3P_AT, HS.90960.0.A1_3P_AT, HS.168232.0.A1_3P_A_AT, HS.31856.1.A2_3P_A_AT, HS.313860.0.A1_3P_AT, G12654502_3P_S_AT, HS.108106.0.A2_3P_AT, HS.27695.0.A2_3P_AT, G8922849_3P_A_AT, HS.184227.1.S3_3P_AT, G13436070_3P_S_AT, HS.270788.0.S1_3P_X_AT, G8922602_3P_A_AT, 200083_AT, G7662185_3P_AT, 4868797C_3P_S_AT, G13376364_3P_AT, HS.76932.0.S1_3P_AT, …	695	588	12634	1.32937	1	0.995866	58.3775
GOTERM_BP_FAT	GO:0030163~protein catabolic process	43	4.12272	0.0725548	HS.101316.0.A1_3P_AT, G12407382_3P_A_AT, HS.201366.0.A1_3P_AT, HS.90960.0.A1_3P_AT, HS.168232.0.A1_3P_A_AT, HS.31856.1.A2_3P_A_AT, HS.313860.0.A1_3P_AT, G12654502_3P_S_AT, HS.108106.0.A2_3P_AT, HS.27695.0.A2_3P_AT, G8922849_3P_A_AT, HS.184227.1.S3_3P_AT, G13436070_3P_S_AT, HS.270788.0.S1_3P_X_AT, G8922602_3P_A_AT, 200083_AT, G7662185_3P_AT, 4868797C_3P_S_AT, G13376364_3P_AT, HS.76932.0.S1_3P_AT, …	695	607	12634	1.28776	1	0.990709	73.7826
Annotation Cluster 10	Enrichment Score: 1.0392552130737167
Category	Term	Count	%	PValue	Genes	List Total	Pop Hits	Pop Total	Fold Enrichment	Bonferroni	Benjamini	FDR
INTERPRO	IPR000608:Ubiquitin-conjugating enzyme, E2	6	0.575264	0.0726325	HS.289051.0.A3_3P_AT, HS.168232.0.A1_3P_A_AT, HS.163546.0.A1_3P_X_AT, G8922849_3P_A_AT, HS.76932.0.S1_3P_AT, G13436070_3P_S_AT	853	41	15495	2.65834	1	0.995454	71.0015
SMART	SM00212:UBCc	6	0.575264	0.0858876	HS.289051.0.A3_3P_AT, HS.168232.0.A1_3P_A_AT, HS.163546.0.A1_3P_X_AT, G8922849_3P_A_AT, HS.76932.0.S1_3P_AT, G13436070_3P_S_AT	501	41	8642	2.52432	1	0.971378	69.4381
INTERPRO	IPR016135:Ubiquitin-conjugating enzyme/RWD-like	6	0.575264	0.122229	HS.289051.0.A3_3P_AT, HS.168232.0.A1_3P_A_AT, HS.163546.0.A1_3P_X_AT, G8922849_3P_A_AT, HS.76932.0.S1_3P_AT, G13436070_3P_S_AT	853	48	15495	2.27066	1	0.993667	88.2376
Annotation Cluster 11	Enrichment Score: 0.9937216913161664
Category	Term	Count	%	PValue	Genes	List Total	Pop Hits	Pop Total	Fold Enrichment	Bonferroni	Benjamini	FDR
GOTERM_BP_FAT	GO:0007067~mitosis	18	1.72579	0.0919514	HS.313860.0.A1_3P_AT, G6466452_3P_S_AT, HS.269540.0.A1_3P_AT, G6631086_3P_S_AT, G12654502_3P_S_AT, HS.129998.3.S1_3P_X_AT, HS.255890.0.S1_3P_AT, HS.7426.0.S1_3P_AT, G8922361_3P_AT, HS.50758.1.A1_3P_AT, HS.263925.0.S1_3P_A_AT, HS.263925.0.S1_3P_X_AT, G9957235_3P_A_AT, G1236234_3P_A_AT, G5729837_3P_AT, HS.192907.0.A1_3P_AT, G13775599_3P_S_AT, G13376387_3P_X_AT, G7416052_3P_X_AT	695	218	12634	1.50097	1	0.994217	81.993
GOTERM_BP_FAT	GO:0000280~nuclear division	18	1.72579	0.0919514	HS.313860.0.A1_3P_AT, G6466452_3P_S_AT, HS.269540.0.A1_3P_AT, G6631086_3P_S_AT, G12654502_3P_S_AT, HS.129998.3.S1_3P_X_AT, HS.255890.0.S1_3P_AT, HS.7426.0.S1_3P_AT, G8922361_3P_AT, HS.50758.1.A1_3P_AT, HS.263925.0.S1_3P_A_AT, HS.263925.0.S1_3P_X_AT, G9957235_3P_A_AT, G1236234_3P_A_AT, G5729837_3P_AT, HS.192907.0.A1_3P_AT, G13775599_3P_S_AT, G13376387_3P_X_AT, G7416052_3P_X_AT	695	218	12634	1.50097	1	0.994217	81.993
GOTERM_BP_FAT	GO:0000087~M phase of mitotic cell cycle	18	1.72579	0.104033	HS.313860.0.A1_3P_AT, G6466452_3P_S_AT, HS.269540.0.A1_3P_AT, G6631086_3P_S_AT, G12654502_3P_S_AT, HS.129998.3.S1_3P_X_AT, HS.255890.0.S1_3P_AT, HS.7426.0.S1_3P_AT, G8922361_3P_AT, HS.50758.1.A1_3P_AT, HS.263925.0.S1_3P_A_AT, HS.263925.0.S1_3P_X_AT, G9957235_3P_A_AT, G1236234_3P_A_AT, G5729837_3P_AT, HS.192907.0.A1_3P_AT, G13775599_3P_S_AT, G13376387_3P_X_AT, G7416052_3P_X_AT	695	222	12634	1.47393	1	0.994697	85.8078
GOTERM_BP_FAT	GO:0048285~organelle fission	18	1.72579	0.120455	HS.313860.0.A1_3P_AT, G6466452_3P_S_AT, HS.269540.0.A1_3P_AT, G6631086_3P_S_AT, G12654502_3P_S_AT, HS.129998.3.S1_3P_X_AT, HS.255890.0.S1_3P_AT, HS.7426.0.S1_3P_AT, G8922361_3P_AT, HS.50758.1.A1_3P_AT, HS.263925.0.S1_3P_A_AT, HS.263925.0.S1_3P_X_AT, G9957235_3P_A_AT, G1236234_3P_A_AT, G5729837_3P_AT, HS.192907.0.A1_3P_AT, G13775599_3P_S_AT, G13376387_3P_X_AT, G7416052_3P_X_AT	695	227	12634	1.44146	1	0.994878	89.7846
Annotation Cluster 18	Enrichment Score: 0.8347844654967795
Category	Term	Count	%	PValue	Genes	List Total	Pop Hits	Pop Total	Fold Enrichment	Bonferroni	Benjamini	FDR
INTERPRO	IPR006671:Cyclin, N-terminal	5	0.479386	0.0800321	G1236234_3P_A_AT, HS2.6820.2.A1_3P_S_AT, 208712_3P_AT, HS2.311188.1.S1_3P_AT, HS.255890.0.S1_3P_AT	853	30	15495	3.02755	1	0.994217	74.5751
INTERPRO	IPR006670:Cyclin	5	0.479386	0.143792	G1236234_3P_A_AT, HS2.6820.2.A1_3P_S_AT, 208712_3P_AT, HS2.311188.1.S1_3P_AT, HS.255890.0.S1_3P_AT	853	37	15495	2.45477	1	0.991728	92.1809
SMART	SM00385:CYCLIN	5	0.479386	0.163676	G1236234_3P_A_AT, HS2.6820.2.A1_3P_S_AT, 208712_3P_AT, HS2.311188.1.S1_3P_AT, HS.255890.0.S1_3P_AT	501	37	8642	2.33101	1	0.954699	90.5525
SP_PIR_KEYWORDS	cyclin	5	0.479386	0.243152	G1236234_3P_A_AT, HS2.6820.2.A1_3P_S_AT, 208712_3P_AT, HS2.311188.1.S1_3P_AT, HS.255890.0.S1_3P_AT	954	47	17789	1.9837	1	0.932675	98.2354
Annotation Cluster 34	Enrichment Score: 0.5984764754550401
Category	Term	Count	%	PValue	Genes	List Total	Pop Hits	Pop Total	Fold Enrichment	Bonferroni	Benjamini	FDR
UP_SEQ_FEATURE	domain:Ubiquitin-like	5	0.479386	0.186785	HS.274417.1.A1_3P_AT, G8567417_3P_AT, HS.108106.0.A2_3P_AT, HS.285459.0.A1_3P_S_AT, G12654232_3P_AT	953	42	17745	2.21668	1	0.999966	97.5783
INTERPRO	IPR000626:Ubiquitin	5	0.479386	0.245571	HS.274417.1.A1_3P_AT, G8567417_3P_AT, HS.108106.0.A2_3P_AT, HS.285459.0.A1_3P_S_AT, G12654232_3P_AT	853	46	15495	1.97449	1	0.998123	99.0208
SMART	SM00213:UBQ	5	0.479386	0.274862	HS.274417.1.A1_3P_AT, G8567417_3P_AT, HS.108106.0.A2_3P_AT, HS.285459.0.A1_3P_S_AT, G12654232_3P_AT	501	46	8642	1.87495	1	0.953572	98.5629
INTERPRO	IPR019955:Ubiquitin supergroup	5	0.479386	0.320229	HS.274417.1.A1_3P_AT, G8567417_3P_AT, HS.108106.0.A2_3P_AT, HS.285459.0.A1_3P_S_AT, G12654232_3P_AT	853	52	15495	1.74666	1	0.9989	99.823
Annotation Cluster 73	Enrichment Score: 0.2762617101796743
Category	Term	Count	%	PValue	Genes	List Total	Pop Hits	Pop Total	Fold Enrichment	Bonferroni	Benjamini	FDR
INTERPRO	IPR001810:Cyclin-like F-box	5	0.479386	0.518613	4868797C_3P_S_AT, G13376364_3P_AT, G6103636_3P_X_AT, 215600_3P_X_AT, HS.184227.1.S3_3P_AT, HS.288793.0.S1_3P_AT	853	68	15495	1.33568	1	0.999848	99.9994
UP_SEQ_FEATURE	domain:F-box	5	0.479386	0.521953	4868797C_3P_S_AT, G13376364_3P_AT, G6103636_3P_X_AT, 215600_3P_X_AT, HS.184227.1.S3_3P_AT, HS.288793.0.S1_3P_AT	953	70	17745	1.33001	1	1	99.9998
SMART	SM00256:FBOX	5	0.479386	0.547948	4868797C_3P_S_AT, G13376364_3P_AT, G6103636_3P_X_AT, 215600_3P_X_AT, HS.184227.1.S3_3P_AT, HS.288793.0.S1_3P_AT	501	67	8642	1.28728	1	0.98876	99.9972
Annotation Cluster 100	Enrichment Score: 0.1321352540806789
Category	Term	Count	%	PValue	Genes	List Total	Pop Hits	Pop Total	Fold Enrichment	Bonferroni	Benjamini	FDR
GOTERM_BP_FAT	GO:0031145~anaphase-promoting complex-dependent proteasomal ubiquitin-dependent protein catabolic process	4	0.383509	0.690584	G6466452_3P_S_AT, HS.313860.0.A1_3P_AT, HS.163546.0.A1_3P_X_AT, G12654502_3P_S_AT	695	64	12634	1.13615	1	0.999361	100
GOTERM_BP_FAT	GO:0051436~negative regulation of ubiquitin-protein ligase activity during mitotic cell cycle	4	0.383509	0.690584	G6466452_3P_S_AT, HS.313860.0.A1_3P_AT, HS.163546.0.A1_3P_X_AT, G12654502_3P_S_AT	695	64	12634	1.13615	1	0.999361	100
GOTERM_BP_FAT	GO:0051352~negative regulation of ligase activity	4	0.383509	0.710495	G6466452_3P_S_AT, HS.313860.0.A1_3P_AT, HS.163546.0.A1_3P_X_AT, G12654502_3P_S_AT	695	66	12634	1.10172	1	0.99947	100
GOTERM_BP_FAT	GO:0051444~negative regulation of ubiquitin-protein ligase activity	4	0.383509	0.710495	G6466452_3P_S_AT, HS.313860.0.A1_3P_AT, HS.163546.0.A1_3P_X_AT, G12654502_3P_S_AT	695	66	12634	1.10172	1	0.99947	100
GOTERM_BP_FAT	GO:0051439~regulation of ubiquitin-protein ligase activity during mitotic cell cycle	4	0.383509	0.747333	G6466452_3P_S_AT, HS.313860.0.A1_3P_AT, HS.163546.0.A1_3P_X_AT, G12654502_3P_S_AT	695	70	12634	1.03877	1	0.999611	100
GOTERM_BP_FAT	GO:0051438~regulation of ubiquitin-protein ligase activity	4	0.383509	0.802676	G6466452_3P_S_AT, HS.313860.0.A1_3P_AT, HS.163546.0.A1_3P_X_AT, G12654502_3P_S_AT	695	77	12634	0.944333	1	0.999772	100
GOTERM_BP_FAT	GO:0051340~regulation of ligase activity	4	0.383509	0.823084	G6466452_3P_S_AT, HS.313860.0.A1_3P_AT, HS.163546.0.A1_3P_X_AT, G12654502_3P_S_AT	695	80	12634	0.908921	1	0.999824	100
Annotation Cluster 109	Enrichment Score: 0.10904868982733396
Category	Term	Count	%	PValue	Genes	List Total	Pop Hits	Pop Total	Fold Enrichment	Bonferroni	Benjamini	FDR
GOTERM_BP_FAT	GO:0051327~M phase of meiotic cell cycle	5	0.479386	0.77338	G7657634_3P_AT, G4204879_3P_A_AT, G3327885_3P_A_AT, HS2.117226.2.S1_3P_AT, G5803124_3P_X_AT	695	95	12634	0.956759	1	0.999668	100
GOTERM_BP_FAT	GO:0007126~meiosis	5	0.479386	0.77338	G7657634_3P_AT, G4204879_3P_A_AT, G3327885_3P_A_AT, HS2.117226.2.S1_3P_AT, G5803124_3P_X_AT	695	95	12634	0.956759	1	0.999668	100
GOTERM_BP_FAT	GO:0051321~meiotic cell cycle	5	0.479386	0.787168	G7657634_3P_AT, G4204879_3P_A_AT, G3327885_3P_A_AT, HS2.117226.2.S1_3P_AT, G5803124_3P_X_AT	695	97	12634	0.937032	1	0.99973	100
Annotation Cluster 129	Enrichment Score: 0.040485075479261036
Category	Term	Count	%	PValue	Genes	List Total	Pop Hits	Pop Total	Fold Enrichment	Bonferroni	Benjamini	FDR
GOTERM_BP_FAT	GO:0051437~positive regulation of ubiquitin-protein ligase activity during mitotic cell cycle	3	0.287632	0.889535	HS.313860.0.A1_3P_AT, HS.163546.0.A1_3P_X_AT, G12654502_3P_S_AT	695	67	12634	0.813959	1	0.99995	100
GOTERM_BP_FAT	GO:0051443~positive regulation of ubiquitin-protein ligase activity	3	0.287632	0.899041	HS.313860.0.A1_3P_AT, HS.163546.0.A1_3P_X_AT, G12654502_3P_S_AT	695	69	12634	0.790366	1	0.999961	100
GOTERM_BP_FAT	GO:0051351~positive regulation of ligase activity	3	0.287632	0.91188	HS.313860.0.A1_3P_AT, HS.163546.0.A1_3P_X_AT, G12654502_3P_S_AT	695	72	12634	0.757434	1	0.999973	100
GOTERM_BP_FAT	GO:0031398~positive regulation of protein ubiquitination	3	0.287632	0.944452	HS.313860.0.A1_3P_AT, HS.163546.0.A1_3P_X_AT, G12654502_3P_S_AT	695	82	12634	0.665064	1	0.999994	100
General Function: Nuclear Hormone Receptors
Annotation Cluster 12	Enrichment Score: 0.9424900848901381
Category	Term	Count	%	PValue	Genes	List Total	Pop Hits	Pop Total	Fold Enrichment	Bonferroni	Benjamini	FDR
UP_SEQ_FEATURE	zinc finger region:NR C4-type	6	0.575264	0.0851608	G12652612_3P_AT, G4504342_3P_A_AT, G7657394_3P_AT, G11863133_3P_A_AT, G12652612_3P_X_AT, G4894662_3P_A_AT, G11321629_3P_X_AT	953	44	17745	2.53911	1	0.999924	79.8449
UP_SEQ_FEATURE	DNA-binding region:Nuclear receptor	6	0.575264	0.0851608	G12652612_3P_AT, G4504342_3P_A_AT, G7657394_3P_AT, G11863133_3P_A_AT, G12652612_3P_X_AT, G4894662_3P_A_AT, G11321629_3P_X_AT	953	44	17745	2.53911	1	0.999924	79.8449
INTERPRO	IPR001628:Zinc finger, nuclear hormone receptor-type	6	0.575264	0.0993731	G12652612_3P_AT, G4504342_3P_A_AT, G7657394_3P_AT, G11863133_3P_A_AT, G12652612_3P_X_AT, G4894662_3P_A_AT, G11321629_3P_X_AT	853	45	15495	2.42204	1	0.99378	82.0623
INTERPRO	IPR001723:Steroid hormone receptor	6	0.575264	0.106735	G12652612_3P_AT, G4504342_3P_A_AT, G7657394_3P_AT, G11863133_3P_A_AT, G12652612_3P_X_AT, G4894662_3P_A_AT, G11321629_3P_X_AT	853	46	15495	2.36939	1	0.993983	84.3235
INTERPRO	IPR008946:Nuclear hormone receptor, ligand-binding	6	0.575264	0.114356	G12652612_3P_AT, G4504342_3P_A_AT, G7657394_3P_AT, G11863133_3P_A_AT, G12652612_3P_X_AT, G4894662_3P_A_AT, G11321629_3P_X_AT	853	47	15495	2.31897	1	0.994243	86.3805
INTERPRO	IPR000536:Nuclear hormone receptor, ligand-binding, core	6	0.575264	0.114356	G12652612_3P_AT, G4504342_3P_A_AT, G7657394_3P_AT, G11863133_3P_A_AT, G12652612_3P_X_AT, G4894662_3P_A_AT, G11321629_3P_X_AT	853	47	15495	2.31897	1	0.994243	86.3805
SMART	SM00399:ZnF_C4	6	0.575264	0.116551	G12652612_3P_AT, G4504342_3P_A_AT, G7657394_3P_AT, G11863133_3P_A_AT, G12652612_3P_X_AT, G4894662_3P_A_AT, G11321629_3P_X_AT	501	45	8642	2.29993	1	0.967698	80.5206
GOTERM_MF_FAT	GO:0003707~steroid hormone receptor activity	6	0.575264	0.120063	G12652612_3P_AT, G4504342_3P_A_AT, G7657394_3P_AT, G11863133_3P_A_AT, G12652612_3P_X_AT, G4894662_3P_A_AT, G11321629_3P_X_AT	662	48	12088	2.28248	1	0.985458	86.2205
SMART	SM00430:HOLI	6	0.575264	0.133583	G12652612_3P_AT, G4504342_3P_A_AT, G7657394_3P_AT, G11863133_3P_A_AT, G12652612_3P_X_AT, G4894662_3P_A_AT, G11321629_3P_X_AT	501	47	8642	2.20206	1	0.96348	84.935
GOTERM_MF_FAT	GO:0004879~ligand-dependent nuclear receptor activity	6	0.575264	0.199919	G12652612_3P_AT, G4504342_3P_A_AT, G7657394_3P_AT, G11863133_3P_A_AT, G12652612_3P_X_AT, G4894662_3P_A_AT, G11321629_3P_X_AT	662	57	12088	1.92209	1	0.990706	96.8451
Annotation Cluster 119	Enrichment Score: 0.06502667338719872
Category	Term	Count	%	PValue	Genes	List Total	Pop Hits	Pop Total	Fold Enrichment	Bonferroni	Benjamini	FDR
GOTERM_BP_FAT	GO:0006366~transcription from RNA polymerase II promoter	12	1.15053	0.735058	G5901917_3P_AT, G189362_3P_AT, G7657394_3P_AT, G12652612_3P_X_AT, HS.26102.2.S1_3P_A_AT, HS.54567.0.S2_3P_AT, G4505944_3P_AT, HS.88764.1.S1_3P_AT, G12652612_3P_AT, HS.88764.1.S1_3P_X_AT, HS2.376360.1.A1_3P_AT, HS.147381.0.A1_3P_AT, G6580834_3P_AT, HS.108319.2.A1_3P_AT, HS.173334.2.S1_3P_AT	695	232	12634	0.940263	1	0.99956	100
GOTERM_BP_FAT	GO:0006351~transcription, DNA-dependent	12	1.15053	0.928242	G5901917_3P_AT, G189362_3P_AT, G7657394_3P_AT, G12652612_3P_X_AT, HS.26102.2.S1_3P_A_AT, HS.54567.0.S2_3P_AT, G4505944_3P_AT, HS.88764.1.S1_3P_AT, G12652612_3P_AT, HS.88764.1.S1_3P_X_AT, HS2.376360.1.A1_3P_AT, HS.147381.0.A1_3P_AT, G6580834_3P_AT, HS.108319.2.A1_3P_AT, HS.173334.2.S1_3P_AT	695	290	12634	0.75221	1	0.999985	100
GOTERM_BP_FAT	GO:0032774~RNA biosynthetic process	12	1.15053	0.93527	G5901917_3P_AT, G189362_3P_AT, G7657394_3P_AT, G12652612_3P_X_AT, HS.26102.2.S1_3P_A_AT, HS.54567.0.S2_3P_AT, G4505944_3P_AT, HS.88764.1.S1_3P_AT, G12652612_3P_AT, HS.88764.1.S1_3P_X_AT, HS2.376360.1.A1_3P_AT, HS.147381.0.A1_3P_AT, G6580834_3P_AT, HS.108319.2.A1_3P_AT, HS.173334.2.S1_3P_AT	695	294	12634	0.741976	1	0.999989	100
General Function: Lymphocyte Proliferation/Activation
Annotation Cluster 46	Enrichment Score: 0.5069764177301949
Category	Term	Count	%	PValue	Genes	List Total	Pop Hits	Pop Total	Fold Enrichment	Bonferroni	Benjamini	FDR
GOTERM_BP_FAT	GO:0050670~regulation of lymphocyte proliferation	7	0.671141	0.30472	G4757919_3P_A_AT, G7705741_3P_X_AT, G2145063_3P_AT, G12382772_3P_AT, HS.14155.0.S3_3P_A_AT, G7330729_3P_A_AT, G5031678_3P_AT	695	83	12634	1.53312	1	0.996461	99.8435
GOTERM_BP_FAT	GO:0032944~regulation of mononuclear cell proliferation	7	0.671141	0.314474	G4757919_3P_A_AT, G7705741_3P_X_AT, G2145063_3P_AT, G12382772_3P_AT, HS.14155.0.S3_3P_A_AT, G7330729_3P_A_AT, G5031678_3P_AT	695	84	12634	1.51487	1	0.996426	99.8782
GOTERM_BP_FAT	GO:0070663~regulation of leukocyte proliferation	7	0.671141	0.314474	G4757919_3P_A_AT, G7705741_3P_X_AT, G2145063_3P_AT, G12382772_3P_AT, HS.14155.0.S3_3P_A_AT, G7330729_3P_A_AT, G5031678_3P_AT	695	84	12634	1.51487	1	0.996426	99.8782
Annotation Cluster 50	Enrichment Score: 0.4136686595899741
Category	Term	Count	%	PValue	Genes	List Total	Pop Hits	Pop Total	Fold Enrichment	Bonferroni	Benjamini	FDR
GOTERM_BP_FAT	GO:0051249~regulation of lymphocyte activation	11	1.05465	0.288619	HS.288856.4.A1_3P_AT, G4757919_3P_A_AT, G7705741_3P_X_AT, G2145063_3P_AT, G12382772_3P_AT, HS.14155.0.S3_3P_A_AT, G7019548_3P_AT, G7330729_3P_A_AT, G13436385_3P_S_AT, G5031678_3P_AT, HS.28792.0.S1_3P_AT	695	147	12634	1.36029	1	0.996481	99.7649
GOTERM_BP_FAT	GO:0002694~regulation of leukocyte activation	11	1.05465	0.413694	HS.288856.4.A1_3P_AT, G4757919_3P_A_AT, G7705741_3P_X_AT, G2145063_3P_AT, G12382772_3P_AT, HS.14155.0.S3_3P_A_AT, G7019548_3P_AT, G7330729_3P_A_AT, G13436385_3P_S_AT, G5031678_3P_AT, HS.28792.0.S1_3P_AT	695	164	12634	1.21928	1	0.997173	99.9924
GOTERM_BP_FAT	GO:0050865~regulation of cell activation	11	1.05465	0.480828	HS.288856.4.A1_3P_AT, G4757919_3P_A_AT, G7705741_3P_X_AT, G2145063_3P_AT, G12382772_3P_AT, HS.14155.0.S3_3P_A_AT, G7019548_3P_AT, G7330729_3P_A_AT, G13436385_3P_S_AT, G5031678_3P_AT, HS.28792.0.S1_3P_AT	695	173	12634	1.15585	1	0.998076	99.9991
Annotation Cluster 70	Enrichment Score: 0.28973287826232036
Category	Term	Count	%	PValue	Genes	List Total	Pop Hits	Pop Total	Fold Enrichment	Bonferroni	Benjamini	FDR
GOTERM_BP_FAT	GO:0051251~positive regulation of lymphocyte activation	7	0.671141	0.443226	HS.288856.4.A1_3P_AT, G12382772_3P_AT, HS.14155.0.S3_3P_A_AT, G7019548_3P_AT, G7330729_3P_A_AT, G13436385_3P_S_AT, G5031678_3P_AT	695	97	12634	1.31184	1	0.99756	99.997
GOTERM_BP_FAT	GO:0002696~positive regulation of leukocyte activation	7	0.671141	0.529833	HS.288856.4.A1_3P_AT, G12382772_3P_AT, HS.14155.0.S3_3P_A_AT, G7019548_3P_AT, G7330729_3P_A_AT, G13436385_3P_S_AT, G5031678_3P_AT	695	106	12634	1.20046	1	0.998126	99.9999
GOTERM_BP_FAT	GO:0050867~positive regulation of cell activation	7	0.671141	0.575489	HS.288856.4.A1_3P_AT, G12382772_3P_AT, HS.14155.0.S3_3P_A_AT, G7019548_3P_AT, G7330729_3P_A_AT, G13436385_3P_S_AT, G5031678_3P_AT	695	111	12634	1.14639	1	0.998414	100
Annotation Cluster 71	Enrichment Score: 0.2782728668123069
Category	Term	Count	%	PValue	Genes	List Total	Pop Hits	Pop Total	Fold Enrichment	Bonferroni	Benjamini	FDR
GOTERM_BP_FAT	GO:0042102~positive regulation of T cell proliferation	4	0.383509	0.36285	G12382772_3P_AT, HS.14155.0.S3_3P_A_AT, G7330729_3P_A_AT, G5031678_3P_AT	695	39	12634	1.86445	1	0.996491	99.9668
GOTERM_BP_FAT	GO:0050671~positive regulation of lymphocyte proliferation	4	0.383509	0.588455	G12382772_3P_AT, HS.14155.0.S3_3P_A_AT, G7330729_3P_A_AT, G5031678_3P_AT	695	55	12634	1.32207	1	0.998545	100
GOTERM_BP_FAT	GO:0070665~positive regulation of leukocyte proliferation	4	0.383509	0.600806	G12382772_3P_AT, HS.14155.0.S3_3P_A_AT, G7330729_3P_A_AT, G5031678_3P_AT	695	56	12634	1.29846	1	0.998679	100
GOTERM_BP_FAT	GO:0032946~positive regulation of mononuclear cell proliferation	4	0.383509	0.600806	G12382772_3P_AT, HS.14155.0.S3_3P_A_AT, G7330729_3P_A_AT, G5031678_3P_AT	695	56	12634	1.29846	1	0.998679	100
Annotation Cluster 74	Enrichment Score: 0.2746940701954087
Category	Term	Count	%	PValue	Genes	List Total	Pop Hits	Pop Total	Fold Enrichment	Bonferroni	Benjamini	FDR
GOTERM_BP_FAT	GO:0050672~negative regulation of lymphocyte proliferation	3	0.287632	0.531259	G4757919_3P_A_AT, G7705741_3P_X_AT, G2145063_3P_AT	695	32	12634	1.70423	1	0.998063	99.9999
GOTERM_BP_FAT	GO:0032945~negative regulation of mononuclear cell proliferation	3	0.287632	0.531259	G4757919_3P_A_AT, G7705741_3P_X_AT, G2145063_3P_AT	695	32	12634	1.70423	1	0.998063	99.9999
GOTERM_BP_FAT	GO:0070664~negative regulation of leukocyte proliferation	3	0.287632	0.531259	G4757919_3P_A_AT, G7705741_3P_X_AT, G2145063_3P_AT	695	32	12634	1.70423	1	0.998063	99.9999
Annotation Cluster 81	Enrichment Score: 0.21978204992098774
Category	Term	Count	%	PValue	Genes	List Total	Pop Hits	Pop Total	Fold Enrichment	Bonferroni	Benjamini	FDR
GOTERM_BP_FAT	GO:0051250~negative regulation of lymphocyte activation	4	0.383509	0.563031	G4757919_3P_A_AT, G7705741_3P_X_AT, G2145063_3P_AT, HS.28792.0.S1_3P_AT	695	53	12634	1.37196	1	0.998323	100
GOTERM_BP_FAT	GO:0002695~negative regulation of leukocyte activation	4	0.383509	0.600806	G4757919_3P_A_AT, G7705741_3P_X_AT, G2145063_3P_AT, HS.28792.0.S1_3P_AT	695	56	12634	1.29846	1	0.998679	100
GOTERM_BP_FAT	GO:0050866~negative regulation of cell activation	4	0.383509	0.647721	G4757919_3P_A_AT, G7705741_3P_X_AT, G2145063_3P_AT, HS.28792.0.S1_3P_AT	695	60	12634	1.21189	1	0.999197	100
General Function: Apoptosis
Annotation Cluster 55	Enrichment Score: 0.3987171001837072
Category	Term	Count	%	PValue	Genes	List Total	Pop Hits	Pop Total	Fold Enrichment	Bonferroni	Benjamini	FDR
GOTERM_BP_FAT	GO:0043066~negative regulation of apoptosis	22	2.1093	0.379859	G4759231_3P_AT, HS.104679.0.S1_3P_AT, G7661991_3P_A_AT, G2429159_3P_A_AT, HS.8121.3.A1_3P_A_AT, HS.94814.0.S1_3P_S_AT, G7330729_3P_A_AT, HS2.170414.8.S1_3P_AT, G8922361_3P_AT, HS.1906.2.S1_3P_S_AT, G4557624_3P_A_AT, HS2.433153.2.S1_3P_AT, HS.86386.1.A2_3P_AT, G9257203_3P_AT, G4557670_3P_AT, G7706540_3P_S_AT, G2429153_3P_AT, HS2.170414.8.S1_3P_X_AT, HS.24052.0.A1_3P_AT, G1079575_3P_S_AT, G4894662_…	695	351	12634	1.13939	1	0.99673	99.9795
GOTERM_BP_FAT	GO:0043069~negative regulation of programmed cell death	22	2.1093	0.405696	G4759231_3P_AT, HS.104679.0.S1_3P_AT, G7661991_3P_A_AT, G2429159_3P_A_AT, HS.8121.3.A1_3P_A_AT, HS.94814.0.S1_3P_S_AT, G7330729_3P_A_AT, HS2.170414.8.S1_3P_AT, G8922361_3P_AT, HS.1906.2.S1_3P_S_AT, G4557624_3P_A_AT, HS2.433153.2.S1_3P_AT, HS.86386.1.A2_3P_AT, G9257203_3P_AT, G4557670_3P_AT, G7706540_3P_S_AT, G2429153_3P_AT, HS2.170414.8.S1_3P_X_AT, HS.24052.0.A1_3P_AT, G1079575_3P_S_AT, G4894662_…	695	356	12634	1.12339	1	0.9973	99.9904
GOTERM_BP_FAT	GO:0060548~negative regulation of cell death	22	2.1093	0.413072	G4759231_3P_AT, HS.104679.0.S1_3P_AT, G7661991_3P_A_AT, G2429159_3P_A_AT, HS.8121.3.A1_3P_A_AT, HS.94814.0.S1_3P_S_AT, G7330729_3P_A_AT, HS2.170414.8.S1_3P_AT, G8922361_3P_AT, HS.1906.2.S1_3P_S_AT, G4557624_3P_A_AT, HS2.433153.2.S1_3P_AT, HS.86386.1.A2_3P_AT, G9257203_3P_AT, G4557670_3P_AT, G7706540_3P_S_AT, G2429153_3P_AT, HS2.170414.8.S1_3P_X_AT, HS.24052.0.A1_3P_AT, G1079575_3P_S_AT, G4894662_…	695	357	12634	1.12024	1	0.997209	99.9923
Annotation Cluster 64	Enrichment Score: 0.33610240265418034
Category	Term	Count	%	PValue	Genes	List Total	Pop Hits	Pop Total	Fold Enrichment	Bonferroni	Benjamini	FDR
GOTERM_BP_FAT	GO:0042981~regulation of apoptosis	46	4.41035	0.419796	G4759231_3P_AT, HS.104679.0.S1_3P_AT, G882255_3P_AT, HS.8121.3.A1_3P_A_AT, G8922361_3P_AT, G12653124_3P_X_AT, HS.270788.0.S1_3P_X_AT, G4557670_3P_AT, G12382772_3P_AT, HS.150318.0.A1_3P_AT, G7416052_3P_X_AT, HS.38489.0.A1_3P_AT, G7770232_RC_3P_A_AT, G190116_3P_AT, HS2.433153.2.S1_3P_AT, HS.1906.2.S1_3P_S_AT, G2429153_3P_AT, HS.24052.0.A1_3P_AT, G4507606_3P_AT, G1079575_3P_S_AT, G4894662_3P_A_AT, G…	695	796	12634	1.05051	1	0.997418	99.9937
GOTERM_BP_FAT	GO:0010941~regulation of cell death	46	4.41035	0.482649	G4759231_3P_AT, HS.104679.0.S1_3P_AT, G882255_3P_AT, HS.8121.3.A1_3P_A_AT, G8922361_3P_AT, G12653124_3P_X_AT, HS.270788.0.S1_3P_X_AT, G4557670_3P_AT, G12382772_3P_AT, HS.150318.0.A1_3P_AT, G7416052_3P_X_AT, HS.38489.0.A1_3P_AT, G7770232_RC_3P_A_AT, G190116_3P_AT, HS2.433153.2.S1_3P_AT, HS.1906.2.S1_3P_S_AT, G2429153_3P_AT, HS.24052.0.A1_3P_AT, G4507606_3P_AT, G1079575_3P_S_AT, G4894662_3P_A_AT, G…	695	807	12634	1.03619	1	0.997967	99.9992
GOTERM_BP_FAT	GO:0043067~regulation of programmed cell death	46	4.41035	0.484198	G4759231_3P_AT, HS.104679.0.S1_3P_AT, G882255_3P_AT, HS.8121.3.A1_3P_A_AT, G8922361_3P_AT, G12653124_3P_X_AT, HS.270788.0.S1_3P_X_AT, G4557670_3P_AT, G12382772_3P_AT, HS.150318.0.A1_3P_AT, G7416052_3P_X_AT, HS.38489.0.A1_3P_AT, G7770232_RC_3P_A_AT, G190116_3P_AT, HS2.433153.2.S1_3P_AT, HS.1906.2.S1_3P_S_AT, G2429153_3P_AT, HS.24052.0.A1_3P_AT, G4507606_3P_AT, G1079575_3P_S_AT, G4894662_3P_A_AT, G…	695	804	12634	1.04006	1	0.99798	99.9992
Annotation Cluster 90	Enrichment Score: 0.17665064185669282
Category	Term	Count	%	PValue	Genes	List Total	Pop Hits	Pop Total	Fold Enrichment	Bonferroni	Benjamini	FDR
GOTERM_BP_FAT	GO:0043065~positive regulation of apoptosis	23	2.20518	0.654505	G882255_3P_AT, HS.118021.3.A1_3P_A_AT, HS.8121.3.A1_3P_A_AT, G12653078_3P_X_AT, G4505228_3P_AT, HS.28792.0.S1_3P_AT, HS.23837.0.A1_3P_AT, HS.270788.0.S1_3P_X_AT, G12653124_3P_X_AT, G12751054_3P_S_AT, HS.150318.0.A1_3P_AT, HS.38489.0.A1_3P_AT, HS.54709.0.S1_3P_AT, HS.285173.0.A1_3P_AT, G2429159_3P_A_AT, G4506756_3P_S_AT, HS.91216.0.A1_3P_AT, G7770232_RC_3P_A_AT, G7705786_3P_S_AT, G190116_3P_AT, G7…	695	427	12634	0.979165	1	0.999201	100
GOTERM_BP_FAT	GO:0043068~positive regulation of programmed cell death	23	2.20518	0.667338	G882255_3P_AT, HS.118021.3.A1_3P_A_AT, HS.8121.3.A1_3P_A_AT, G12653078_3P_X_AT, G4505228_3P_AT, HS.28792.0.S1_3P_AT, HS.23837.0.A1_3P_AT, HS.270788.0.S1_3P_X_AT, G12653124_3P_X_AT, G12751054_3P_S_AT, HS.150318.0.A1_3P_AT, HS.38489.0.A1_3P_AT, HS.54709.0.S1_3P_AT, HS.285173.0.A1_3P_AT, G2429159_3P_A_AT, G4506756_3P_S_AT, HS.91216.0.A1_3P_AT, G7770232_RC_3P_A_AT, G7705786_3P_S_AT, G190116_3P_AT, G7…	695	430	12634	0.972334	1	0.999257	100
GOTERM_BP_FAT	GO:0010942~positive regulation of cell death	23	2.20518	0.675755	G882255_3P_AT, HS.118021.3.A1_3P_A_AT, HS.8121.3.A1_3P_A_AT, G12653078_3P_X_AT, G4505228_3P_AT, HS.28792.0.S1_3P_AT, HS.23837.0.A1_3P_AT, HS.270788.0.S1_3P_X_AT, G12653124_3P_X_AT, G12751054_3P_S_AT, HS.150318.0.A1_3P_AT, HS.38489.0.A1_3P_AT, HS.54709.0.S1_3P_AT, HS.285173.0.A1_3P_AT, G2429159_3P_A_AT, G4506756_3P_S_AT, HS.91216.0.A1_3P_AT, G7770232_RC_3P_A_AT, G7705786_3P_S_AT, G190116_3P_AT, G7…	695	432	12634	0.967832	1	0.999264	100
Annotation Cluster 88	Enrichment Score: 0.1814944459223673
Category	Term	Count	%	PValue	Genes	List Total	Pop Hits	Pop Total	Fold Enrichment	Bonferroni	Benjamini	FDR
BIOCARTA	h_deathPathway:Induction of apoptosis through DR3 and DR4/5 Death Receptors	3	0.287632	0.528947	G882255_3P_AT, G2429159_3P_A_AT, G2429153_3P_AT, G12653078_3P_X_AT, G4505228_3P_AT	86	29	1415	1.70209	1	0.999993	99.99
BIOCARTA	h_fasPathway:FAS signaling pathway ( CD95 )	3	0.287632	0.565796	G882255_3P_AT, G2429159_3P_A_AT, G2429153_3P_AT, G12653078_3P_X_AT, G4505228_3P_AT	86	31	1415	1.59227	1	0.999994	99.9963
KEGG_PATHWAY	hsa04210:Apoptosis	3	0.287632	0.953772	G882255_3P_AT, G2429159_3P_A_AT, G2429153_3P_AT, G12653078_3P_X_AT, G4505228_3P_AT	256	87	4721	0.635911	1	0.996048	100
Annotation Cluster 115	Enrichment Score: 0.0810093087673287
Category	Term	Count	%	PValue	Genes	List Total	Pop Hits	Pop Total	Fold Enrichment	Bonferroni	Benjamini	FDR
GOTERM_BP_FAT	GO:0006919~activation of caspase activity	3	0.287632	0.804796	G190116_3P_AT, HS.150318.0.A1_3P_AT, HS.38489.0.A1_3P_AT	695	54	12634	1.00991	1	0.999773	100
GOTERM_BP_FAT	GO:0010952~positive regulation of peptidase activity	3	0.287632	0.842642	G190116_3P_AT, HS.150318.0.A1_3P_AT, HS.38489.0.A1_3P_AT	695	59	12634	0.924326	1	0.999864	100
GOTERM_BP_FAT	GO:0043280~positive regulation of caspase activity	3	0.287632	0.842642	G190116_3P_AT, HS.150318.0.A1_3P_AT, HS.38489.0.A1_3P_AT	695	59	12634	0.924326	1	0.999864	100
